# Supplementary material for: Adaptation of maize source leaf metabolism to stress related disturbances in carbon, nitrogen and phosphorus balance
Source: BMC Genomics. 2013 Jul 3;14:442. doi: 10.1186/1471-2164-14-442 (PMC3716532; doi:10.1186/1471-2164-14-442)
Supplement: Additional file 1: Table S1 — Elemental concentrations in the maize leaf. [file 1471-2164-14-442-S1.xlsx]

## Sheet: ionome
		control T	low T	control N	low N	control P	low P
C	mg kg-1	430108	438988	427778	408957	432470	421701
N	mg kg-1	44283.8	38569.5	30930.1	15537	30418.2	33589.2
31 P	mg kg-1	280.645	508.666	184.216	507.812	155.276	67.8822
34 S	mg kg-1	357.125	290.659	246.527	137.155	268.073	191.897
39 K	mg kg-1	4274.72	5138.23	4625.72	6129.39	4536.2	5199.6
24 Mg	mg kg-1	401.432	217.291	234.782	147.157	395.656	324.053
43 Ca	mg kg-1	922.788	417.502	727.435	340.469	880.028	741.325
55 Mn	mg kg-1	7.23816	4.66983	9.097	9.11449	4.98911	7.10388
56 Fe	mg kg-1	7.58734	6.76372	7.43188	4.69453	7.97056	7.21874
66 Zn	mg kg-1	8.18921	6.72362	3.80539	2.31235	3.41893	4.1742
63 Cu	mg kg-1	1.55387	1.27143	1.02432	0.58312	0.689516	0.643272
95 Mo	mg kg-1	0.405282	0.124556	0.234206	0.0209039	0.279464	0.196436
88 Sr	mg kg-1	1.85453	0.750218	1.31881	0.598399	1.63936	1.38748
7 Li	mg kg-1			0.0373719	0.0107034	0.026546	0.0228864
51 V	mg kg-1	0.000753825	0.00119723	0.000314102	0.000482876	0.00111672	0.0013309
52 Cr	mg kg-1	0.0109823	0.0905707	0.00978777	0.0134892	0.0207072	0.027378
59 Co	mg kg-1			0.000301352	0.000438868	0.000326196	0.00028334
60 Ni	mg kg-1	0.0235507	0.0398003	0.00852892	0.0157178	0.0118587	0.0199519
75 As	mg kg-1	0.00716257	0.00312266	0.0165167	0.0119553	0.0287986	0.0223494
85 Rb	mg kg-1	1.94366	2.52063	0.943943	1.21428	0.848203	1.12416
133 Cs	mg kg-1	0.0101402	0.00829521	0.00301051	0.00464518	0.00397825	0.00430462
208 Pb	mg kg-1	0.0363751	0.0227832	0.0340152	0.0121257
111 Cd	mg kg-1	0.00988299	0.00649275	0.0144457	0.00348954	0.0136402	0.0159867
