# Supplementary material for: Adaptation of maize source leaf metabolism to stress related disturbances in carbon, nitrogen and phosphorus balance
Source: BMC Genomics. 2013 Jul 3;14:442. doi: 10.1186/1471-2164-14-442 (PMC3716532; doi:10.1186/1471-2164-14-442)
Supplement: Additional file 3: Table S2 — List of metabolite peaks with significant change (t test: P < 0.05) under at least one stress condition. [file 1471-2164-14-442-S3.xlsx]

## Sheet: all
Intersection	METABOLITE_NAME	LOW T		LOW N		LOW P
significantly changed by all applied stresses	Glucose-6-phosphate	3.08578	*	2.35969	*	-1.48712	*
	Serine, lipid fraction	0.576135	*	0.766212	*	-1.41593	*
	Phenylalanine	1.10931	*	-1.21989	*	1.43836	*
	Unknown polar (57770046)	0.297031	*	-0.553833	*	-0.2164	*
	Unknown polar (37770301)	1.24737	*	-1.01553	*	-0.877415	*
	Pyruvate	0.641199	*	-1.42626	*	-2.48203	*
	Unknown polar (37771107)	-0.651113	*	0.748332	*	0.492044	*
	Unknown polar (37771192)	-0.628985	*	-0.872188	*	1.94389	*
	Unknown polar (57770031)	-0.902178	*	-2.7933	*	1.73003	*
	7-OH-HBOA-2-O-glucoside (2,7-Dihydroxy-1,4-benzoxazin-3-one-2-O-glucoside)	-0.737664	*	-1.13417	*	1.31066	*
	Unknown lipid (27771087)	-1.04593	*	-0.602618	*	1.16454	*
	Unknown polar (37771779)	-1.61726	*	-1.71308	*	1.03986	*
	Unknown lipid (27771061)	-0.841004	*	-0.548058	*	0.778103	*
	Lutein	-0.453567	*	-0.368162	*	0.409949	*
	Unknown lipid (67770126)	-0.447629	*	-0.469056	*	0.262553	*
	Unknown lipid (27770909)	-0.727601	*	-1.42172	*	-0.234378	*
	Phytylesters (additional: Chlorophyll a, Chlorophyll b)	-0.691538	*	-1.15607	*	-0.277229	*
	Unknown lipid (27770937)	-0.582617	*	-0.80237	*	-0.351431	*
	Unknown lipid (27770111)	-0.543622	*	-1.04926	*	-0.366512	*
	Unknown lipid (27770147)	-0.580367	*	-1.08159	*	-0.459908	*
	Unknown lipid (67770100)	-0.526639	*	-0.93357	*	-0.514633	*
	Unknown lipid (27771401)	-1.76081	*	-2.65963	*	-0.573582	*
	Salicylic acid	-1.25396	*	-0.872198	*	-0.710655	*
	Unknown lipid (27770094)	-0.563193	*	-1.7877	*	-0.72465	*
	Digalactosylglycerol	-0.653995	*	-0.930525	*	-0.921678	*
	Galloylhexose	-1.89541	*	-0.886393	*	-0.984044	*
	Unknown polar (57770185)	-1.29656	*	-1.41388	*	-1.81123	*
significantly changed by cold and low N	Proline	0.932824	*	-0.697503	*	-0.331797
	Galactaric acid	2.00066	*	2.63388	*	-0.284301
	Fructose-6-phosphate	2.56723	*	2.25464	*	-0.743622
	Phosphate (inorganic and from organic phosphates)	1.84677	*	6.0694	*	-0.252185
	Lauric acid (C12:0)	-0.713108	*	-1.55	*	-0.0402306
	trans-Caffeic acid	-0.198349	*	1.17399	*	-0.346302
	Unknown lipid (27771300)	-1.11916	*	-1.94209	*	0.642477
	Unknown lipid (67770013)	-0.50967	*	-0.710939	*	0.0743473
	Unknown polar (37771204)	-0.471321	*	-1.12907	*	-0.114769
	Aspartate	0.491895	*	0.708926	*	0.0828112
	Glucose-1-phosphate (additional: Glucose)	1.02521	*	-0.404888	*	0.319092
	3-O-Galactosylglycerol	-0.64165	*	-1.50835	*	-0.00407612
	Myristic acid (C14:0)	-0.579616	*	-0.766187	*	-0.0654201
	Nonacosane	-0.391933	*	0.824067	*	0.183702
	2-trans-p-Coumaroylhydroxycitrate	0.897932	*	1.34138	*	-0.398737
	Monoacylglycerolgalactoside No 01	-1.40779	*	-2.14178	*	-0.164409
	Monoacylglycerolgalactoside No 03	-0.756982	*	-2.05828	*	-0.0822454
	Monoacylglycerolgalactoside No 04	-0.989157	*	-2.54469	*	0.106647
	Unknown lipid (27770169)	-0.864452	*	-1.40257	*	-0.00597279
	Unknown lipid (27770214)	-0.528614	*	-1.01312	*	-0.0760699
	Unknown lipid (27770385)	-0.45589	*	-0.495567	*	-0.0495334
	Unknown lipid (27770944)	-0.966831	*	-2.14505	*	-0.06795
	Unknown lipid (27771086)	-1.11055	*	-2.57588	*	-0.0250754
	Unknown lipid (27771256)	-0.807958	*	-1.2086	*	-0.269439
	Unknown lipid (67770016)	-0.106001	*	-0.774686	*	0.0354397
	Unknown lipid (67770057)	-0.230416	*	-0.80808	*	-0.0960018
	Unknown lipid (67770216)	-0.45133	*	-0.485158	*	-0.0613353
	Unknown polar (57770022)	-0.810309	*	-1.54036	*	0.304643
	Unknown polar (57770025)	-0.84928	*	-0.651858	*	-0.197358
	Unknown polar (57770039)	-0.688306	*	0.520702	*	0.334217
	Unknown polar (57770052)	0.924156	*	-0.911745	*	-0.291634
	Unknown polar (57770075)	1.20653	*	-0.89039	*	0.0160767
	Unknown polar (57770081)	-0.721279	*	-2.19406	*	0.590095
	Unknown polar (57770100)	0.938975	*	-0.773909	*	-0.726988
	Unknown polar (57770138)	-1.18262	*	-2.0634	*	-0.0949747
	Unknown polar (57770147)	-0.463773	*	-0.869393	*	0.779379
significantly different by cold and low P	S-Adenosylhomocysteine	0.634023	*	-0.287326		0.810702	*
	Fructose	2.82001	*	-1.66687		-1.76219	*
	Hexoses (additional: Glucose, myo-Inositol)	1.23426	*	0.138223		-1.12802	*
	Mannose	1.18124	*	-1.12068		-1.64646	*
	Raffinose	0.729385	*	0.677984		-1.08947	*
	Galactinol	0.814584	*	0.215613		-0.686808	*
	UDP-Glucose	2.04251	*	0.495967		-2.07251	*
	alpha-Tocopherol	-1.33101	*	-0.63449		-0.263255	*
	Zeaxanthin	-0.630553	*	-0.294733		0.960007	*
	Nicotineamide adenine dinucleotide (NAD)	1.02529	*	-0.258575		-1.24751	*
	Hentriacontane	-0.828218	*	0.638014		-0.525121	*
	Heptadecanoic acid (C17:0)	-0.268452	*	-0.442829		0.279599	*
	2-Hydroxybehenic acid (C22:0)	-0.321584	*	-0.108223		0.273229	*
	Linoleic acid (C18:cis[9,12]2)	0.443201	*	0.0779767		-0.228142	*
	Glycerol phosphate, lipid fraction	0.999069	*	0.377968		-3.5738	*
	Glycerol-3-phosphate, polar fraction	1.47512	*	0.0303556		-2.3192	*
	Cerebronic acid (2-OH-C24:0)	-0.264539	*	-0.0500178		0.491333	*
	26-Hydroxycerotic acid (C26:0)	0.256537	*	0.0323269		-0.485228	*
	2-Hydroxycerotic acid (C26:0)	-0.499916	*	-0.0953542		0.726588	*
	Glycerate	0.674071	*	-0.626548		-3.11356	*
	cis-Aconitate (additional: Citrate)	1.01534	*	0.048757		-2.02604	*
	Unknown lipid (27770893)	-0.467764	*	-0.936339		-0.533857	*
	Unknown lipid (27771096)	-0.763121	*	-0.632313		-0.477826	*
	Unknown lipid (27771425)	-0.521331	*	0.023494		0.401046	*
	Unknown lipid (67770142)	0.65061	*	0.0592287		-1.16099	*
	Unknown lipid (67770145)	0.536992	*	-0.126418		-1.69489	*
	Unknown lipid (67770159)	0.635826	*	-0.280305		-1.14083	*
	Unknown lipid (67770175)	-0.48871	*	-0.154677		0.662429	*
	Unknown lipid (67770248)	-0.787498	*	0.0348425		0.451443	*
	Unknown polar (37770175)	-1.19753	*	-0.922137		0.686837	*
	Unknown polar (37770216)	1.0545	*	-0.506058		-0.745208	*
	Unknown polar (37770271)	0.94849	*	-0.867494		-0.801012	*
	Unknown polar (37771083)	0.849775	*	-0.341494		-1.30883	*
	Unknown polar (37771459)	-0.899194	*	-0.399712		-0.643202	*
	Unknown polar (37771786)	0.627539	*	0.0631065		-1.03093	*
	Unknown polar (57770055)	1.01221	*	0.660341		1.24292	*
	Trisaccharides (2xHexoses,1xPentose) (additional: Raffinose)	0.808788	*	0.268831		-1.01594	*
	Linolenic acid (C18:cis[9,12,15]3)	-0.516279	*	-0.411785		-0.331089	*
	Genistin	-0.68733	*	-0.85279		0.302791	*
	Unknown lipid (67770020)	-0.474339	*	-0.673529		-0.224651	*
	Unknown lipid (67770228)	0.243307	*	0.0768175		-0.21341	*
	Unknown polar (37770146)	-0.709316	*	-0.477243		0.645526	*
	Unknown polar (37771973)	-0.677887	*	0.928343		1.28658	*
	Unknown polar (37771998)	0.999422	*	2.18451		0.66189	*
	Unknown polar (57770048)	0.538926	*	-0.48562		-0.44545	*
	Unknown polar (57770082)	0.846482	*	0.214648		-0.565143	*
significantly different by low N and low P	Isoleucine	0.163657		-0.99372	*	1.80393	*
	Leucine	0.712778		-1.50858	*	0.999455	*
	Valine	-0.0976956		-0.658653	*	1.24206	*
	Tyramine	0.0240336		-1.35814	*	0.770274	*
	Melibiose	-0.0311667		0.694348	*	-0.904573	*
	Isopentenyl pyrophosphate (IPP)	0.746631		2.88469	*	-2.06729	*
	2-Hydroxyglutaric acid	-0.33483		-0.912745	*	-1.8807	*
	Glyoxylate	0.343946		-1.14438	*	-1.23019	*
	alpha-Ketoglutarate	0.235303		-1.1189	*	-1.69096	*
	Citrate (additional: Isocitrate)	-0.0258207		0.805395	*	-0.771488	*
	Malate	0.0667765		-2.03606	*	-2.03822	*
	Kaempferol-3,7-di-O-rhamnoside	-0.326919		1.21353	*	1.04612	*
	2-Ketoglucose	0.364789		-1.99858	*	-0.903047	*
	Unknown lipid (27770352)	-0.846628		-0.803521	*	1.04472	*
	Unknown lipid (27771411)	-0.932158		-0.544953	*	0.461427	*
	Unknown lipid (67770003)	-0.215952		-1.29319	*	-0.675027	*
	Unknown lipid (67770040)	0.0218982		-0.793161	*	-1.15811	*
	Unknown lipid (67770102)	-0.0365697		-1.41454	*	-0.315009	*
	Unknown lipid (67770194)	-0.0809283		-0.46942	*	0.617843	*
	Unknown polar (37770282)	-1.23861		-1.9026	*	-1.64414	*
	Unknown polar (37771203)	-1.64157		-0.8949	*	2.53521	*
	Unknown polar (37771302)	-0.131597		2.27544	*	1.39434	*
	Unknown polar (37771348)	-0.49189		-1.61115	*	-0.818373	*
	Unknown polar (37771791)	-0.331455		-1.30233	*	-1.39638	*
	Unknown polar (37772027)	-0.521096		-2.2471	*	-1.07167	*
	Unknown polar (37772028)	0.0953584		-1.12414	*	-0.564507	*
	Unknown polar (57770040)	0.222035		-1.22338	*	1.52617	*
	Unknown polar (57770072)	0.585233		-1.74413	*	-2.14925	*
	Unknown polar (57770074)	-0.359147		-1.29949	*	-1.45366	*
	Unknown polar (57770131)	0.169486		1.24799	*	1.3076	*
	Nicotinamide	0.0294386		-0.804274	*	-0.288878	*
	Unknown lipid (27770920)	-0.788394		-1.39301	*	-0.396204	*
	Unknown lipid (27771403)	-0.230069		-0.799495	*	0.494574	*
	Unknown lipid (67770004)	-0.0317669		-0.521	*	-0.598234	*
	Unknown lipid (67770184)	-0.373331		-2.07588	*	-0.104309	*
	Unknown polar (57770021)	-0.473032		-2.49764	*	-1.21032	*
	Unknown polar (57770038)	-0.656355		-0.633867	*	0.93048	*
	Unknown polar (57770057)	-0.306254		0.956234	*	0.889668	*
	Unknown polar (57770084)	-0.128368		1.16901	*	0.570423	*
	Unknown polar (57770155)	0.353183		-1.19483	*	-0.739817	*
changed only by cold stress	Glucose	1.95941	*	-2.06672		-3.12092
	Unknown polar (37771713)	1.82185	*	-0.45881		-0.973257
	Unknown polar (57770157)	1.67846	*	-0.961963		-0.78623
	myo-Inositol-2-phosphate (additional: myo-Inositol-1-phosphate, myo-Inositol-4-phosphate)	1.61976	*	1.01439		-1.64275
	Glycerol-2-phosphate	1.61739	*	0.0892094		0
	Unknown polar (37771489)	1.42912	*	3.10691		-0.476279
	Unknown polar (37771309)	1.31891	*	0.168231		-0.0480191
	erythro-4E,8Z-Sphingadienine (d18:2)	1.26572	*	-0.0591651		-0.48672
	erythro-4E,8E-Sphingadienine (d18:2)	1.24427	*	-0.0017105		-0.414848
	Unknown polar (37772000)	1.23896	*	-0.490935		-1.06372
	Unknown polar (37771493)	1.18268	*	2.1968		0.586849
	Unknown polar (57770085)	1.15101	*	-0.519856		-0.354766
	Sedoheptulose-7-phosphate	1.13582	*	1.53687		-0.0445665
	Ascorbic acid (additional: Glucose)	1.13225	*	-1.03394		-0.0714723
	threo-4E,8Z-Sphingadienine (d18:2)	1.06619	*	-0.0123284		-0.400208
	5-O-Methyl-8Z-sphingadienine (d18:2)	1.01194	*	-0.142526		-0.424649
	Unknown polar (37771803)	1.00528	*	0.563475		-2.00662
	erythro-Dihydrosphingosine (d18:0)	1.00104	*	-0.309076		-0.553097
	4-Hydroxysphinganine (t18:0, Phytosphingosine), total	0.955597	*	-0.0742447		-0.546924
	threo-Dihydrosphingosine (d18:0)	0.943692	*	0.596008		-0.0487471
	Unknown lipid (27770150)	0.937023	*	-0.147998		-0.0275692
	Unknown lipid (67770125)	0.901017	*	0.118542		-0.480226
	ribo-4-Hydroxy-8E-sphingenine	0.799936	*	0.997226		0.401775
	5-Oxoproline (additional: Folic acid, Glutamate, Glutamine)	0.767868	*	-0.137068		0.43799
	ribo-4-Hydroxy-8Z-sphingenine	0.758531	*	0.0164015		0.0374801
	Unknown polar (37771804)	0.703925	*	1.95467		-0.58657
	Unknown polar (57770133)	0.701786	*	-0.505905		-0.372386
	Unknown polar (57770146)	0.657223	*	-0.191406		0.523522
	Unknown polar (57770049)	0.516253	*	0.407427		-0.29924
	Glutamate	0.508422	*	-0.629721		0.162739
	2-Furoic acid	0.506918	*	0.033146		0.21245
	Unknown polar (57770045)	0.400696	*	0.0571942		-0.198475
	Threonic acid	0.381725	*	0.0821087		0.272962
	Unknown lipid (67770236)	0.257896	*	0.0616789		-0.0207846
	2-Hydroxypalmitic acid (C16:0)	0.181934	*	-0.0060917		0.0417792
	Unknown lipid (67770052)	-0.147769	*	-0.322965		-0.0160599
	Stearic acid (C18:0)	-0.15449	*	-0.515045		-0.0220605
	beta-Sitosterol	-0.161142	*	0.118541		0.0295425
	Unknown polar (57770097)	-0.2057	*	0.51496		-0.197984
	Unknown lipid (67770092)	-0.237182	*	0.00113528		-0.0207586
	Montanic acid (C28:0)	-0.241847	*	0.337481		-0.192905
	Eicosanoic acid (C20:0)	-0.248024	*	0.218474		0.202292
	Unknown lipid (67770147)	-0.264038	*	-0.165793		-0.0802383
	Unknown lipid (67770089)	-0.275649	*	0.0806166		-0.106776
	Unknown lipid (67770212)	-0.316778	*	-0.175034		0.213046
	Behenic acid (C22:0)	-0.318473	*	0.321878		0.00974303
	Unknown lipid (67770203)	-0.331421	*	-0.00087143		-0.0132968
	Unknown lipid (27771231)	-0.332232	*	0.189426		0.112264
	Unknown lipid (27771186)	-0.344644	*	-0.892393		-0.0114038
	Unknown lipid (67770191)	-0.351147	*	-0.591622		-0.14365
	Docosanol	-0.358385	*	-0.209763		-0.00229472
	Heneicosanoic acid (C21:0)	-0.369872	*	0.190003		-0.0845506
	Ribonic acid	-0.371308	*	-0.0738455		0.315955
	Unknown lipid (67770091)	-0.384783	*	0.0510855		-0.0365937
	Unknown lipid (67770084)	-0.404913	*	-0.049893		-0.0224885
	Lignoceric acid (C24:0)	-0.411074	*	-0.0717647		-0.0759769
	Unknown lipid (67770174)	-0.41651	*	-0.261449		0.146572
	Unknown polar (57770126)	-0.431433	*	0.0224757		0.645441
	Stigmasterol	-0.432855	*	-0.258453		-0.0820255
	beta-Carotene	-0.466996	*	-0.148024		-0.172858
	Unknown lipid (67770146)	-0.477593	*	-0.186997		-0.160089
	Unknown polar (57770068)	-0.480224	*	0.176751		-0.405617
	Cholesterol, total	-0.480941	*	0.165778		-0.233877
	Coenzyme Q9	-0.487136	*	-0.391433		0.264506
	Unknown polar (57770154)	-0.533119	*	-0.261003		0.21033
	Heptacosanoic acid (C27:0)	-0.533502	*	0.0734467		-0.248844
	Unknown lipid (27770922)	-0.541866	*	-0.514933		0.412943
	Unknown polar (57770141)	-0.547628	*	0.0418142		-0.234845
	Dihydroxybenzoic acid glucoside	-0.551077	*	-0.190913		-0.352867
	Unknown lipid (27771417)	-0.568348	*	-0.571826		-0.230734
	Unknown lipid (67770204)	-0.607388	*	-0.20358		0.0149931
	gamma-Tocopherol	-0.619385	*	0.327747		-0.368815
	Unknown polar (57770123)	-0.648284	*	-0.511653		-0.0683914
	Unknown polar (57770176)	-0.651656	*	-0.231742		0.494221
	Unknown lipid (67770105)	-0.669848	*	-0.145606		-0.0499049
	Unknown lipid (67770257)	-0.674464	*	-0.0364879		0.0460824
	Unknown polar (37771197)	-0.684593	*	-0.567697		-0.350244
	Unknown polar (57770124)	-0.686005	*	0.158133		0.0120785
	Unknown polar (37771349)	-0.720386	*	-0.234384		0.0532605
	Unknown polar (57770125)	-0.736738	*	0.118043		0.375445
	Tetracosanol	-0.809687	*	0.00299074		0.0244473
	Unknown polar (57770101)	-0.813941	*	-0.588029		-0.260316
	2,6-Dihydroxybenzoic acid	-0.835985	*	-0.479005
	Unknown polar (57770060)	-0.902026	*	-0.846448		-0.275317
	Unknown polar (57770139)	-0.933969	*	-0.145244		0.571467
	Unknown polar (57770051)	-0.938631	*	0.326533		0.489085
	Unknown lipid (27770143)	-1.06149	*	-1.22187		0.477046
	Unknown polar (57770108)	-1.10475	*	-0.987196		0.655529
	Unknown lipid (27770140)	-1.19416	*	-2.35338		0.379301
	Unknown lipid (27770918)	-1.42749	*	-1.54297		0.196989
	Unknown polar (57770156)	-1.50395	*	-1.69188		0.443067
changed only by low N stress	bis-Glyceryl phosphate, polar fraction	0.423329		3.0067	*	-1.00404
	Unknown polar (37771190)	-0.352922		2.0631	*	-0.136808
	Ribulose-5-phosphate	1.28441		1.73816	*	-0.996388
	Unknown polar (57770178)	-0.216221		1.73801	*	-0.142085
	Galactitol	-0.248482		0.694664	*	0.297445
	Cerotic acid (C26:0)	-0.258287		0.399939	*	-0.0282642
	Unknown lipid (67770119)	-0.0321345		0.399821	*	-0.0109816
	Unknown polar (37771402)	-0.0957761		0.387552	*	0.143267
	trans-Ferulic acid, lipid fraction	-0.100174		0.322655	*	-0.00728575
	Gluconic acid	0.188758		-0.191879	*	0.131996
	Cysteine (additional: Cystine)	-0.259587		-0.303634	*	-0.217159
	Oleic acid (C18:cis[9]1)	-0.0653966		-0.315865	*	0.0145151
	Unknown lipid (67770011)	-0.0903213		-0.358914	*	0.0238074
	Fumarate	-0.938818		-0.52208	*	0.358074
	Unknown lipid (67770094)	-0.200805		-0.545146	*	-0.155336
	Glycerol, lipid fraction	-0.505061		-0.598512	*	0.0248483
	Unknown lipid (67770197)	-0.0959067		-0.602815	*	-0.182981
	Unknown lipid (27770880)	-0.426916		-0.608252	*	-0.212928
	Unknown lipid (67770022)	0.0592532		-0.64252	*	0.127942
	Unknown lipid (67770024)	-0.0208809		-0.742311	*	-0.0128622
	Unknown lipid (27771057)	-0.176082		-0.74282	*	-0.180741
	Galactose, lipid fraction	-0.394839		-0.854882	*	-0.148927
	Unknown lipid (67770111)	-0.235631		-0.908934	*	0.162122
	Unknown polar (57770162)	0.708419		-0.931971	*	-0.958567
	Unknown polar (57770114)	0.600486		-0.939307	*	-0.256163
	Unknown polar (57770058)	-0.437307		-1.11444	*	-0.0945761
	Unknown lipid (27771072)	-0.976299		-1.11833	*	-0.220939
	Adenosine	-0.532639		-1.14534	*	0.293807
	Alanine	-0.267692		-1.21925	*	0.034787
	Unknown lipid (67770008)	-0.908142		-1.69092	*	-0.308647
	Unknown polar (57770020)	-0.50892		-1.96126	*	0.220728
	Dopamine	-0.319387		-1.96951	*	0.0979218
	Unknown lipid (27771107)	-1.12337		-2.10826	*	0.0630529
	3-O-Galactoglycerolipids	-0.72476		-2.32761	*	-0.0113366
changed only by low P stress	3-trans-Coumaroylquinic acid	0.357408		1.29978		2.49901	*
	Glycine	-1.2629		0.304383		2.44254	*
	Chlorogenic acid (CGA)	-0.136511		0.999199		2.0805	*
	Quinic acid (additional: Chlorogenic acid (CGA))	0.642936		3.05386		1.84748	*
	Tryptophan	-1.1964		-0.899449		1.77183	*
	Shikimic acid	0.288117		1.58754		1.75688	*
	Serine	0.0835806		-0.166865		1.60195	*
	Neochlorogenic acid	-0.411661		0.77313		1.6016	*
	Unknown polar (37771357)	-0.182218		0.292957		1.59123	*
	DIMBOA-2-O-glucoside (2,4-Dihydroxy-7-methoxy-1,4-benzoxazin-3-one-2-O-glucoside)	0.0815537		-0.13489		1.54133	*
	beta-Alanine (additional: Pantothenic acid)	-0.523691		-0.818419		1.54022	*
	Unknown polar (37771724)	-0.172406		1.29279		1.52909	*
	Unknown polar (37770222)	-0.450928		1.03734		1.51181	*
	Cryptochlorogenic acid	-2.06452		0.945448		1.42482	*
	Antheraxanthin	-0.55428		-0.00916236		1.36678	*
	Unknown polar (37771324)	-0.202513		1.62016		1.35875	*
	Tyrosine	0.343637		-0.741751		1.30811	*
	Unknown polar (57770116)	0.0536513		0.774132		1.14087	*
	Unknown polar (57770173)	-0.165583		0.819637		1.13514	*
	Unknown lipid (27771066)	-0.821645		-0.17778		1.08109	*
	2-Hydroxypentacosanoic acid (C25:0)	-0.182945		-0.387858		1.05121	*
	Unknown polar (37772040)	-0.504319		-0.286334		0.983222	*
	Unknown polar (57770010)	-0.149507		0.401955		0.9441	*
	Unknown polar (37771712)	-0.948341		0.17513		0.88564	*
	Unknown polar (37771293)	0.027522		-0.341166		0.857677	*
	Xylose	0.519025		0.521027		0.839029	*
	Unknown polar (57770171)	0.0114121		1.52616		0.795036	*
	Threonine	-0.22395		-0.346331		0.78757	*
	Unknown polar (37770148)	0.0415158		-0.135271		0.72228	*
	3-O-Methyl-8Z-sphingadienine (d18:2)	-0.829101		-0.460488		0.71524	*
	Asparagine	0.469562		-0.349331		0.713516	*
	Putrescine (additional: Agmatine)	-0.753243		0.485087		0.673647	*
	gamma-Aminobutyrate (GABA)	0.0539636		-1.27106		0.666338	*
	Unknown polar (37771019)	0.554685		-0.091426		0.63589	*
	Unknown polar (37770279)	-0.707733		-0.338202		0.629698	*
	Heptacosane	-0.194129		0.322916		0.565119	*
	Unknown lipid (67770199)	0.142515		-0.530903		0.56489	*
	alpha-Amyrin	-0.193706		0.109384		0.520737	*
	Unknown polar (57770094)	0.190981		0.678873		0.5067	*
	Potassium (additional: Chloride)	-0.275163		0.0134908		0.48085	*
	2-Hydroxytricosanoic acid (C23:0)	-0.286163		-0.0795688		0.473703	*
	Glutamine	0.267		-0.0619596		0.467224	*
	Unknown lipid (67770156)	-0.403233		-0.856486		0.432173	*
	Lysine	-0.447479		-0.13588		0.42716	*
	Homoserine	0.4961		0.313302		0.419688	*
	beta-Amyrin	-0.0606136		0.329809		0.388969	*
	Unknown polar (37770155)	-0.108941		-0.3943		0.374586	*
	2-Hydroxyheneicosanoic acid (C21:0)	-0.199774		0.185375		0.339012	*
	Unknown lipid (67770132)	-0.0546574		0.0933869		-0.0798704	*
	Unknown lipid (67770021)	-0.0677717		-0.384561		-0.09812	*
	Palmitic acid (C16:0)	-0.172249		-0.42344		-0.162603	*
	trans-p-Coumaric acid	-0.0658324		0.544747		-0.394177	*
	Unknown lipid (27771422)	-0.770695		-0.232423		-0.443692	*
	Unknown lipid (67770186)	-0.181247		-0.788558		-0.504899	*
	Unknown lipid (67770041)	0.224295		0.174214		-0.547954	*
	trans-p-Coumaric acid, lipid fraction (additional: trans-p-Coumaric acid)	-0.185789		0.107868		-0.578989	*
	Pentacosanoic acid (C25:0)	-0.538941		-0.150576		-0.592029	*
	Unknown lipid (67770150)	0.219458		-0.183372		-0.615841	*
	Unknown lipid (67770234)	0.0462764		-0.298785		-0.64568	*
	Unknown polar (37771792)	-0.172452		-0.466138		-0.649956	*
	Unknown lipid (67770030)	-0.246104		-0.49858		-0.668266	*
	Violaxanthin	-0.302295		-0.584614		-0.680818	*
	Tricosanoic acid (C23:0)	-0.247326		0.0976565		-0.720965	*
	Unknown polar (37770165)	-0.621693		-0.889545		-0.78262	*
	myo-Inositol	0.214732		-0.152697		-0.78943	*
	myo-Inositol, lipid fraction	0.511986		0.190122		-0.838469	*
	Unknown polar (37771443)	0.121105		0.115376		-0.839948	*
	Unknown polar (37772034)	0		-0.780789		-0.96115	*
	Unknown lipid (67770153)	-0.00799141		0.357675		-1.00164	*
	Unknown polar (57770160)	0.344921		-0.311501		-1.00709	*
	Unknown polar (57770172)	-0.55016		1.91878		-1.02506	*
	Stachyose	-0.542082		0.28337		-1.30775	*
	Unknown lipid (27770121)	-0.781052		-1.01451		-1.3503	*
	Unknown lipid (27770923)	-0.100405		-0.845899		-1.6995	*
	Unknown lipid (27770924)	-0.264885		-0.813109		-1.87024	*
	Unknown polar (37772038)	-0.138237		-0.516944		-1.98976	*
	Unknown lipid (27771085)	-0.90636		-0.732028		-2.22271	*

## Sheet: known
Intersection	METABOLITE_NAME	COLD		LOW N		LOW P
significantly changed by all applied stresses	Glucose-6-phosphate	3.08578	*	2.35969	*	-1.48712	*
	Serine, lipid fraction	0.576135	*	0.766212	*	-1.41593	*
	Phenylalanine	1.10931	*	-1.21989	*	1.43836	*
	Pyruvate	0.641199	*	-1.42626	*	-2.48203	*
	7-OH-HBOA-2-O-glucoside (2,7-Dihydroxy-1,4-benzoxazin-3-one-2-O-glucoside)	-0.737664	*	-1.13417	*	1.31066	*
	Lutein	-0.453567	*	-0.368162	*	0.409949	*
	Phytylesters (additional: Chlorophyll a, Chlorophyll b)	-0.691538	*	-1.15607	*	-0.277229	*
	Salicylic acid	-1.25396	*	-0.872198	*	-0.710655	*
	Digalactosylglycerol	-0.653995	*	-0.930525	*	-0.921678	*
	Galloylhexose	-1.89541	*	-0.886393	*	-0.984044	*
significantly changed by cold and low N	Monoacylglycerolgalactoside No 04	-0.989157	*	-2.54469	*	0.106647
	Monoacylglycerolgalactoside No 01	-1.40779	*	-2.14178	*	-0.164409
	Monoacylglycerolgalactoside No 03	-0.756982	*	-2.05828	*	-0.0822454
	Lauric acid (C12:0)	-0.713108	*	-1.55	*	-0.0402306
	3-O-Galactosylglycerol	-0.64165	*	-1.50835	*	-0.00407612
	Myristic acid (C14:0)	-0.579616	*	-0.766187	*	-0.0654201
	Nonacosane	-0.391933	*	0.824067	*	0.183702
	trans-Caffeic acid	-0.198349	*	1.17399	*	-0.346302
	Proline	0.932824	*	-0.697503	*	-0.331797
	Glucose-1-phosphate (additional: Glucose)	1.02521	*	-0.404888	*	0.319092
	Aspartate	0.491895	*	0.708926	*	0.0828112
	2-trans-p-Coumaroylhydroxycitrate	0.897932	*	1.34138	*	-0.398737
	Fructose-6-phosphate	2.56723	*	2.25464	*	-0.743622
	Galactaric acid	2.00066	*	2.63388	*	-0.284301
	Phosphate (inorganic and from organic phosphates)	1.84677	*	6.0694	*	-0.252185
significantly different by cold and low P	Hentriacontane	-0.828218	*	0.638014		-0.525121	*
	Linolenic acid (C18:cis[9,12,15]3)	-0.516279	*	-0.411785		-0.331089	*
	alpha-Tocopherol	-1.33101	*	-0.63449		-0.263255	*
	2-Hydroxybehenic acid (C22:0)	-0.321584	*	-0.108223		0.273229	*
	Heptadecanoic acid (C17:0)	-0.268452	*	-0.442829		0.279599	*
	Genistin	-0.68733	*	-0.85279		0.302791	*
	Cerebronic acid (2-OH-C24:0)	-0.264539	*	-0.0500178		0.491333	*
	2-Hydroxycerotic acid (C26:0)	-0.499916	*	-0.0953542		0.726588	*
	Zeaxanthin	-0.630553	*	-0.294733		0.960007	*
	Glycerol phosphate, lipid fraction	0.999069	*	0.377968		-3.5738	*
	Glycerate	0.674071	*	-0.626548		-3.11356	*
	Glycerol-3-phosphate, polar fraction	1.47512	*	0.0303556		-2.3192	*
	UDP-Glucose	2.04251	*	0.495967		-2.07251	*
	cis-Aconitate (additional: Citrate)	1.01534	*	0.048757		-2.02604	*
	Fructose	2.82001	*	-1.66687		-1.76219	*
	Mannose	1.18124	*	-1.12068		-1.64646	*
	Nicotineamide adenine dinucleotide (NAD)	1.02529	*	-0.258575		-1.24751	*
	Hexoses (additional: Glucose, myo-Inositol)	1.23426	*	0.138223		-1.12802	*
	Raffinose	0.729385	*	0.677984		-1.08947	*
	Trisaccharides (2xHexoses,1xPentose) (additional: Raffinose)	0.808788	*	0.268831		-1.01594	*
	Galactinol	0.814584	*	0.215613		-0.686808	*
	26-Hydroxycerotic acid (C26:0)	0.256537	*	0.0323269		-0.485228	*
	Linoleic acid (C18:cis[9,12]2)	0.443201	*	0.0779767		-0.228142	*
	S-Adenosylhomocysteine	0.634023	*	-0.287326		0.810702	*
significantly different by low N and low P	Malate	0.0667765		-2.03606	*	-2.03822	*
	2-Hydroxyglutaric acid	-0.33483		-0.912745	*	-1.8807	*
	alpha-Ketoglutarate	0.235303		-1.1189	*	-1.69096	*
	Glyoxylate	0.343946		-1.14438	*	-1.23019	*
	2-Ketoglucose	0.364789		-1.99858	*	-0.903047	*
	Nicotinamide	0.0294386		-0.804274	*	-0.288878	*
	Tyramine	0.0240336		-1.35814	*	0.770274	*
	Leucine	0.712778		-1.50858	*	0.999455	*
	Valine	-0.0976956		-0.658653	*	1.24206	*
	Isoleucine	0.163657		-0.99372	*	1.80393	*
	Isopentenyl pyrophosphate (IPP)	0.746631		2.88469	*	-2.06729	*
	Melibiose	-0.0311667		0.694348	*	-0.904573	*
	Citrate (additional: Isocitrate)	-0.0258207		0.805395	*	-0.771488	*
	Kaempferol-3,7-di-O-rhamnoside	-0.326919		1.21353	*	1.04612	*
changed only by cold stress	Glucose	1.95941	*	-2.06672		-3.12092
	myo-Inositol-2-phosphate (additional: myo-Inositol-1-phosphate, myo-Inositol-4-phosphate)	1.61976	*	1.01439		-1.64275
	Glycerol-2-phosphate	1.61739	*	0.0892094		0
	erythro-4E,8Z-Sphingadienine (d18:2)	1.26572	*	-0.0591651		-0.48672
	erythro-4E,8E-Sphingadienine (d18:2)	1.24427	*	-0.0017105		-0.414848
	Sedoheptulose-7-phosphate	1.13582	*	1.53687		-0.0445665
	Ascorbic acid (additional: Glucose)	1.13225	*	-1.03394		-0.0714723
	threo-4E,8Z-Sphingadienine (d18:2)	1.06619	*	-0.0123284		-0.400208
	5-O-Methyl-8Z-sphingadienine (d18:2)	1.01194	*	-0.142526		-0.424649
	erythro-Dihydrosphingosine (d18:0)	1.00104	*	-0.309076		-0.553097
	4-Hydroxysphinganine (t18:0, Phytosphingosine), total	0.955597	*	-0.0742447		-0.546924
	threo-Dihydrosphingosine (d18:0)	0.943692	*	0.596008		-0.0487471
	ribo-4-Hydroxy-8E-sphingenine	0.799936	*	0.997226		0.401775
	5-Oxoproline (additional: Folic acid, Glutamate, Glutamine)	0.767868	*	-0.137068		0.43799
	ribo-4-Hydroxy-8Z-sphingenine	0.758531	*	0.0164015		0.0374801
	Glutamate	0.508422	*	-0.629721		0.162739
	2-Furoic acid	0.506918	*	0.033146		0.21245
	Threonic acid	0.381725	*	0.0821087		0.272962
	2-Hydroxypalmitic acid (C16:0)	0.181934	*	-0.0060917		0.0417792
	Stearic acid (C18:0)	-0.15449	*	-0.515045		-0.0220605
	beta-Sitosterol	-0.161142	*	0.118541		0.0295425
	Montanic acid (C28:0)	-0.241847	*	0.337481		-0.192905
	Eicosanoic acid (C20:0)	-0.248024	*	0.218474		0.202292
	Behenic acid (C22:0)	-0.318473	*	0.321878		0.00974303
	Docosanol	-0.358385	*	-0.209763		-0.00229472
	Heneicosanoic acid (C21:0)	-0.369872	*	0.190003		-0.0845506
	Ribonic acid	-0.371308	*	-0.0738455		0.315955
	Lignoceric acid (C24:0)	-0.411074	*	-0.0717647		-0.0759769
	Stigmasterol	-0.432855	*	-0.258453		-0.0820255
	beta-Carotene	-0.466996	*	-0.148024		-0.172858
	Cholesterol, total	-0.480941	*	0.165778		-0.233877
	Coenzyme Q9	-0.487136	*	-0.391433		0.264506
	Heptacosanoic acid (C27:0)	-0.533502	*	0.0734467		-0.248844
	Dihydroxybenzoic acid glucoside	-0.551077	*	-0.190913		-0.352867
	gamma-Tocopherol	-0.619385	*	0.327747		-0.368815
	Tetracosanol	-0.809687	*	0.00299074		0.0244473
	2,6-Dihydroxybenzoic acid	-0.835985	*	-0.479005
changed only by low N stress	bis-Glyceryl phosphate, polar fraction	0.423329		3.0067	*	-1.00404
	Ribulose-5-phosphate	1.28441		1.73816	*	-0.996388
	Galactitol	-0.248482		0.694664	*	0.297445
	Cerotic acid (C26:0)	-0.258287		0.399939	*	-0.0282642
	trans-Ferulic acid, lipid fraction	-0.100174		0.322655	*	-0.00728575
	Gluconic acid	0.188758		-0.191879	*	0.131996
	Cysteine (additional: Cystine)	-0.259587		-0.303634	*	-0.217159
	Oleic acid (C18:cis[9]1)	-0.0653966		-0.315865	*	0.0145151
	Fumarate	-0.938818		-0.52208	*	0.358074
	Glycerol, lipid fraction	-0.505061		-0.598512	*	0.0248483
	Galactose, lipid fraction	-0.394839		-0.854882	*	-0.148927
	Adenosine	-0.532639		-1.14534	*	0.293807
	Alanine	-0.267692		-1.21925	*	0.034787
	Dopamine	-0.319387		-1.96951	*	0.0979218
	3-O-Galactoglycerolipids	-0.72476		-2.32761	*	-0.0113366
changed only by low P stress	3-trans-Coumaroylquinic acid	0.357408		1.29978		2.49901	*
	Glycine	-1.2629		0.304383		2.44254	*
	Chlorogenic acid (CGA)	-0.136511		0.999199		2.0805	*
	Quinic acid (additional: Chlorogenic acid (CGA))	0.642936		3.05386		1.84748	*
	Tryptophan	-1.1964		-0.899449		1.77183	*
	Shikimic acid	0.288117		1.58754		1.75688	*
	Serine	0.0835806		-0.166865		1.60195	*
	Neochlorogenic acid	-0.411661		0.77313		1.6016	*
	Unknown polar (37771357)	-0.182218		0.292957		1.59123	*
	DIMBOA-2-O-glucoside (2,4-Dihydroxy-7-methoxy-1,4-benzoxazin-3-one-2-O-glucoside)	0.0815537		-0.13489		1.54133	*
	beta-Alanine (additional: Pantothenic acid)	-0.523691		-0.818419		1.54022	*
	Cryptochlorogenic acid	-2.06452		0.945448		1.42482	*
	Antheraxanthin	-0.55428		-0.00916236		1.36678	*
	Tyrosine	0.343637		-0.741751		1.30811	*
	2-Hydroxypentacosanoic acid (C25:0)	-0.182945		-0.387858		1.05121	*
	Xylose	0.519025		0.521027		0.839029	*
	Threonine	-0.22395		-0.346331		0.78757	*
	3-O-Methyl-8Z-sphingadienine (d18:2)	-0.829101		-0.460488		0.71524	*
	Asparagine	0.469562		-0.349331		0.713516	*
	Putrescine (additional: Agmatine)	-0.753243		0.485087		0.673647	*
	gamma-Aminobutyrate (GABA)	0.0539636		-1.27106		0.666338	*
	Heptacosane	-0.194129		0.322916		0.565119	*
	alpha-Amyrin	-0.193706		0.109384		0.520737	*
	Potassium (additional: Chloride)	-0.275163		0.0134908		0.48085	*
	2-Hydroxytricosanoic acid (C23:0)	-0.286163		-0.0795688		0.473703	*
	Glutamine	0.267		-0.0619596		0.467224	*
	Lysine	-0.447479		-0.13588		0.42716	*
	Homoserine	0.4961		0.313302		0.419688	*
	beta-Amyrin	-0.0606136		0.329809		0.388969	*
	2-Hydroxyheneicosanoic acid (C21:0)	-0.199774		0.185375		0.339012	*
	Palmitic acid (C16:0)	-0.172249		-0.42344		-0.162603	*
	trans-p-Coumaric acid	-0.0658324		0.544747		-0.394177	*
	trans-p-Coumaric acid, lipid fraction (additional: trans-p-Coumaric acid)	-0.185789		0.107868		-0.578989	*
	Pentacosanoic acid (C25:0)	-0.538941		-0.150576		-0.592029	*
	Violaxanthin	-0.302295		-0.584614		-0.680818	*
	Tricosanoic acid (C23:0)	-0.247326		0.0976565		-0.720965	*
	myo-Inositol	0.214732		-0.152697		-0.78943	*
	myo-Inositol, lipid fraction	0.511986		0.190122		-0.838469	*
	Stachyose	-0.542082		0.28337		-1.30775	*
