# Supplementary material for: Adaptation of maize source leaf metabolism to stress related disturbances in carbon, nitrogen and phosphorus balance
Source: BMC Genomics. 2013 Jul 3;14:442. doi: 10.1186/1471-2164-14-442 (PMC3716532; doi:10.1186/1471-2164-14-442)
Supplement: Additional file 4: Table S3 — Transcripts with significant changes (fold change >2; FDR < 0.05) in maize source leaves stressed by low temperature, low nitrogen or low phosphorus. [file 1471-2164-14-442-S4.xlsx]

## Sheet: low T
OptiID	log FC	p (Corr)	parent 4a.53	short description	group
OptiV1S18885	-1.20279	0.00633937	GRMZM2G062569	H+/hexose cotransporter.	CH
OptiV1S22477	-1.28038	0.00353237	GRMZM2G420004	H+/hexose cotransporter.	CH
OptiV1S18406	-1.31033	0.00374134	GRMZM2G135739	H+/hexose cotransporter.	CH
OptiV1C08599	-1.22673	0.0314699	GRMZM2G171373	Hexokinase	CH
OptiV1C14408	-1.34543	0.0292778	GRMZM2G059151	Phosphofructokinase family protein	CH
OptiV1C09641	-1.07417	0.0371977	GRMZM2G099382	tonoplast malate/fumarate transporter	CH
OptiV1S19951	-4.91527	0.0117756	GRMZM2G176430	tonoplast malate/fumarate transporter	CH
OptiV1C14478	-2.12363	0.0339021	GRMZM2G137930	Inorganic pyrophosphatase/Nucleosome remodeling factor, subunit NURF38	CH_C4
OptiV1S34605	-1.8717	0.017231	GRMZM2G309275	NADP+-dependent malic enzyme	CH_C4
OptiV1S32593	-1.91939	0.00602833	GRMZM2G309275	NADP+-dependent malic enzyme	CH_C4
OptiV1S30940	-2.12212	0.000844004	GRMZM2G397055	Alcohol dehydrogenase, class III	CH_F
OptiV1S33049	-1.94938	0.0012831	GRMZM2G098346	Alcohol dehydrogenase, class III	CH_F
OptiV1C12573	-1.14829	0.00895375	GRMZM2G438178	Pyruvate decarboxylase	CH_F
OptiV1C14056	-2.0301	0.00168461	GRMZM2G021846	Fructose-6-phosphate 2-kinase/fructose-2,6-biphosphatase	CH_GLX
OptiV1S32862	-3.83885	0.000541248	GRMZM2G401970	phosphofructokinase 3 (PFK3)	CH_GLX
OptiV1C14138	-1.08681	0.00509475	GRMZM2G004932	phosphofructokinase 3 (PFK3)	CH_GLX
OptiV1S26419	-1.29441	0.00325372	GRMZM2G123107	beta 1,3-glucanase	CH_MIN
OptiV1S24935	-2.67473	0.000821064	GRMZM2G139565	beta-1,6-N-acetylglucosaminyltransferase, contains WSC domain	CH_MIN
OptiV1C16434	-1.35325	0.0161251	GRMZM2G476898	Beta-galactosidase	CH_MIN
OptiV1C08935	-1.65081	0.000848084	GRMZM2G457040	Beta-galactosidase	CH_MIN
OptiV1N36182	-2.08218	0.0108727	AC234152.1_FG005	Beta-galactosidase	CH_MIN
OptiV1C12293	-6.69686	0.000799927	GRMZM2G343828	Beta-glucosidase	CH_MIN
OptiV1C13190	-1.64937	0.00213443	GRMZM2G146192	beta-xylosidase	CH_MIN
OptiV1S20851	-1.0773	0.00461685	GRMZM2G146192	beta-xylosidase	CH_MIN
OptiV1S23316	-1.52761	0.0211389	GRMZM2G039588	Galactose mutarotase-like superfamily protein	CH_MIN
OptiV1C04918	-1.09817	0.0203152	GRMZM2G125233	Galactose mutarotase-like superfamily protein	CH_MIN
OptiV1C00053	-2.0658	0.00196212	GRMZM2G041356	Galactose mutarotase-like superfamily protein	CH_MIN
OptiV1S34221	-2.40654	0.0023649	GRMZM2G041356	Galactose mutarotase-like superfamily protein	CH_MIN
OptiV1C02873	-1.32278	0.0152638	GRMZM2G133613	Galactosyltransferases	CH_MIN
OptiV1C16980	-2.00331	0.0309013	GRMZM2G133613	Galactosyltransferases	CH_MIN
OptiV1C11570	-1.41772	0.00688759	GRMZM2G119300	GDP-mannose pyrophosphorylase/mannose-1-phosphate guanylyltransferase	CH_MIN
OptiV1C03588	-1.39081	0.00385502	GRMZM2G410656	Glucan endo-1,3-beta-D-glucosidase	CH_MIN
OptiV1S19080	-4.49613	0.0029538	GRMZM2G065585	Glucan endo-1,3-beta-D-glucosidase	CH_MIN
OptiV1S25203	-1.44811	0.0159789	GRMZM2G140451	Glucan endo-1,3-beta-D-glucosidase	CH_MIN
OptiV1S25007	-1.58515	0.0214057	GRMZM2G454550	Glucan endo-1,3-beta-D-glucosidase	CH_MIN
OptiV1S20367	-1.93815	0.00685377	GRMZM2G114140	Glucan endo-1,3-beta-D-glucosidase	CH_MIN
OptiV1C16379	-2.27631	0.0148266	GRMZM2G172537	Glucan endo-1,3-beta-D-glucosidase	CH_MIN
OptiV1C13059	-1.3754	0.0125385	GRMZM2G038281	Glycoside Hydrolase Family 35	CH_MIN
OptiV1C09651	-3.34543	0.0102534	GRMZM2G055101	Glycosyl hydrolase family 10 protein	CH_MIN
OptiV1C13912	-2.52645	0.00882495	GRMZM2G031004	glycosyl hydrolase family 10 protein (xylanase)	CH_MIN
OptiV1C16711	-1.54893	0.00908835	GRMZM2G055585	Glycosyl hydrolase superfamily protein	CH_MIN
OptiV1S20977	-2.31806	0.0151974	GRMZM2G062600	Glycosyl hydrolase superfamily protein	CH_MIN
OptiV1S34161	-1.92399	0.00726939	GRMZM2G125032	Glycosyl hydrolase superfamily protein	CH_MIN
OptiV1S28114	-1.20354	0.00535406	GRMZM2G337242	Glycosyl hydrolase, family 38 - alpha-mannosidase	CH_MIN
OptiV1S21870	-1.28959	0.00560922	GRMZM2G337242	Glycosyl hydrolase, family 38 - alpha-mannosidase	CH_MIN
OptiV1S19164	-1.02629	0.0425157	GRMZM2G414503	Glycosyltransferase family 29 (sialyltransferase) family protein	CH_MIN
OptiV1S27886	-3.50732	0.0324721	GRMZM2G333274	Glycosyltransferase Family- 37	CH_MIN
OptiV1S32093	-4.40152	0.029397	GRMZM2G015654	Glycosyltransferase Family- 37	CH_MIN
OptiV1S30020	-2.10996	0.000518453	GRMZM2G118312	Glycosyltransferase Family- 37	CH_MIN
OptiV1C00289	-1.1891	0.0188816	GRMZM2G036007	Inositol monophosphatase family protein	CH_MIN
OptiV1S22391	-1.17315	0.00524247	GRMZM2G065225	Inositol polyphosphate 5-phosphatase and related proteins	CH_MIN
OptiV1S32199	-1.23479	0.0364408	GRMZM2G423567	Inositol polyphosphate 5-phosphatase and related proteins	CH_MIN
OptiV1S28583	-1.60131	0.00513974	GRMZM2G054936	Inositol polyphosphate 5-phosphatase and related proteins	CH_MIN
OptiV1C12572	-2.61167	0.00173527	GRMZM2G049798	Limonoid glucosyltransferase.	CH_MIN
OptiV1S22162	-1.10686	0.00578183	GRMZM2G161335	Limonoid glucosyltransferase.	CH_MIN
OptiV1S27934	-2.40788	0.0191903	GRMZM2G054410	Pectin lyase-like superfamily	CH_MIN
OptiV1S26414	-1.96316	0.0121725	AC210013.4_FG017	Polygalacturonase	CH_MIN
OptiV1C16508	-3.65941	0.0323001	GRMZM2G092746	Polygalacturonase, ADPG1	CH_MIN
OptiV1C03886	-1.2086	0.00120017	GRMZM2G005680	Sialyltransferase	CH_MIN
OptiV1C03187	-1.2253	0.000828752	GRMZM2G005680	Sialyltransferase	CH_MIN
OptiV1S33340	-1.23104	0.00445573	GRMZM2G005680	Sialyltransferase	CH_MIN
OptiV1C10192	-1.39993	0.00713924	GRMZM2G112830	Trehalose-6-phosphate synthase component TPS1 and related subunits	CH_MIN
OptiV1S29990	-1.44811	0.0102062	GRMZM2G112830	Trehalose-6-phosphate synthase component TPS1 and related subunits	CH_MIN
OptiV1S33959	-1.52143	0.00352725	GRMZM2G112830	Trehalose-6-phosphate synthase component TPS1 and related subunits	CH_MIN
OptiV1S24101	-1.69291	0.0235181	AC197705.4_FG011	UDP-glucose pyrophosphorylase	CH_MIN
OptiV1S26802	-1.84228	0.0189385	AC197705.4_FG011	UDP-glucose pyrophosphorylase	CH_MIN
OptiV1S29354	-1.29797	0.0136266	GRMZM2G106443	UDP-glucose:indole-3-acetate beta-D-glucosyltransferase	CH_MIN
OptiV1C09217	-2.74474	0.00121641	GRMZM2G049798	UDP-glucuronosyl and UDP-glucosyl transferase	CH_MIN
OptiV1C15709	-2.38769	0.0136079	GRMZM2G301145	UDP-glucuronosyl and UDP-glucosyl transferase	CH_MIN
OptiV1C15604	-1.40362	0.0271561	GRMZM2G073244	UDP-glucuronosyl and UDP-glucosyl transferase	CH_MIN
OptiV1C15101	-1.50164	0.0107069	GRMZM2G325014	UDP-glucuronosyl and UDP-glucosyl transferase	CH_MIN
OptiV1C10384	-1.50904	0.00184222	GRMZM2G389944	UDP-glucuronosyl and UDP-glucosyl transferase	CH_MIN
OptiV1S22108	-1.60945	0.00260374	AC206788.3_FG015	UDP-glucuronosyl and UDP-glucosyl transferase	CH_MIN
OptiV1C04892	-1.63094	0.00351374	AC206788.3_FG015	UDP-glucuronosyl and UDP-glucosyl transferase	CH_MIN
OptiV1S25628	-1.77234	0.00900887	GRMZM2G304712	UDP-glucuronosyl and UDP-glucosyl transferase	CH_MIN
OptiV1S25304	-1.81218	0.0109068	GRMZM2G381025	UDP-glucuronosyl and UDP-glucosyl transferase	CH_MIN
OptiV1C12507	-1.95634	0.0333333	GRMZM2G135722	UDP-glucuronosyl and UDP-glucosyl transferase	CH_MIN
OptiV1S18189	-1.96676	0.0106696	GRMZM2G327662	UDP-glucuronosyl and UDP-glucosyl transferase	CH_MIN
OptiV1S34301	-2.22817	0.0244726	GRMZM2G171548	UDP-glucuronosyl and UDP-glucosyl transferase	CH_MIN
OptiV1C15529	-2.72615	0.00733633	GRMZM2G007795	UDP-glucuronosyl and UDP-glucosyl transferase	CH_MIN
OptiV1S20424	-3.27433	0.0136909	GRMZM2G022101	UDP-glucuronosyl and UDP-glucosyl transferase	CH_MIN
OptiV1S19200	-3.28285	0.00472071	GRMZM2G403740	UDP-glucuronosyl and UDP-glucosyl transferase	CH_MIN
OptiV1C12248	-2.40107	0.00153223	GRMZM2G008263	UDP-Glycosyltransferase superfamily protein	CH_MIN
OptiV1S19012	-2.1478	0.00306954	GRMZM2G175910	UDP-Glycosyltransferase superfamily protein	CH_MIN
OptiV1C16701	-1.13661	0.00495168	GRMZM2G155729	UDP-N-acetylglucosamine pyrophosphorylase	CH_MIN
OptiV1C00968	-1.2301	0.0364345	GRMZM2G035599	Ribose 5-phosphate isomerase	CH_PPP
OptiV1S27138	-2.80466	0.0490092	GRMZM2G054663	glycerate kinase	CH_PR
OptiV1C05180	-2.40161	0.00205554	GRMZM2G112296	Beta-amylase.	CH_STX
OptiV1C09425	-2.44032	0.0011945	GRMZM2G112296	Beta-amylase.	CH_STX
OptiV1C02022	-1.08795	0.006126	GRMZM2G040968	chloroplastidic phosphoglucan, water dikinase (PWD) which is required for normal degradation of leaf starch	CH_STX
OptiV1S33519	-1.60691	0.0432371	GRMZM2G358467	cytosolic beta-amylase	CH_STX
OptiV1C10703	-1.10724	0.0461242	GRMZM2G391936	large subunit of ADP-glucose pyrophosphorylase	CH_STX
OptiV1C13983	-2.38178	0.00439864	GRMZM2G106213	small subunit of ADP-glucose pyrophosphorylase	CH_STX
OptiV1C02225	-1.0148	0.00103641	GRMZM2G121612	starch synthase	CH_STX
OptiV1S28356	-1.79041	0.00122387	GRMZM2G174249	Beta-fructofuranosidase (invertase)	CH_SU
OptiV1S24909	-1.81818	0.000629142	GRMZM2G174249	Beta-fructofuranosidase (invertase)	CH_SU
OptiV1S30299	-1.82359	0.000541248	GRMZM2G174249	Beta-fructofuranosidase (invertase)	CH_SU
OptiV1C03570	-1.83834	0.000744626	GRMZM2G174249	Beta-fructofuranosidase (invertase)	CH_SU
OptiV1S34176	-1.06056	0.0107872	GRMZM2G034302	Sucrose transporter and related proteins	CH_SU
OptiV1S18289	-1.55846	0.000955938	GRMZM2G140107	sucrose-phosphate synthase activity	CH_SU
OptiV1C04947	-1.48194	0.0149948	GRMZM2G008507	sucrose-phosphate synthase activity	CH_SU
OptiV1C10670	-1.50318	0.000576763	GRMZM2G013166	Sucrose-phosphate synthase.	CH_SU
OptiV1C15102	-1.07086	0.0031677	GRMZM2G342246	BETA-EXPANSIN	CW
OptiV1C10276	-1.05142	0.00214286	GRMZM2G013002	BETA-EXPANSINS	CW
OptiV1S30927	-1.08752	0.00264872	GRMZM2G176595	BETA-EXPANSINS	CW
OptiV1C02247	-1.25698	0.00144827	GRMZM2G094990	BETA-EXPANSINS	CW
OptiV1C14027	-1.13041	0.00457432	GRMZM2G108600	beta-mannan synthase	CW
OptiV1S32347	-3.40535	0.0316939	GRMZM2G111609	Pectate lyase.	CW
OptiV1C03545	-2.27979	0.0320507	GRMZM2G164134	Pectin acetylesterase and similar proteins	CW
OptiV1S29166	-3.66504	0.0387603	GRMZM2G418635	Pectin acetylesterase and similar proteins	CW
OptiV1C17457	-1.09752	0.0183816	GRMZM2G431856	Pectin lyase-like superfamily protei	CW
OptiV1S31616	-1.0603	0.0377609	GRMZM2G004927	Pectin lyase-like superfamily protein	CW
OptiV1S19240	-2.57673	0.0451611	GRMZM2G321870	Plant invertase/pectin methylesterase inhibitor superfamily	CW
OptiV1C10527	-1.09635	0.0277001	GRMZM2G167637	Plant invertase/pectin methylesterase inhibitor superfamily	CW
OptiV1C13539	-2.5564	0.0429994	GRMZM2G137676	Plant invertase/pectin methylesterase inhibitor superfamily	CW
OptiV1C13931	-2.25555	0.0392499	GRMZM2G062996	Plant invertase/pectin methylesterase inhibitor superfamily	CW
OptiV1S28586	-2.61694	0.0311335	GRMZM2G060400	Plant invertase/pectin methylesterase inhibitor superfamily	CW
OptiV1C16381	-1.22832	0.00413554	GRMZM2G122431	similar to cellulose synthase	CW
OptiV1S21013	-3.10386	0.0162489	GRMZM2G103972	similar to cellulose synthase	CW
OptiV1C01796	-2.41621	0.0330778	GRMZM2G430936	Chitinase	D
OptiV1C01922	-1.1449	0.0110831	GRMZM2G453805	Chitinase	D
OptiV1C14538	-2.49227	0.00689278	GRMZM2G117942	chitinase	D
OptiV1S26909	-6.14977	0.00915954	GRMZM2G053493	Defense-related protein containing SCP domain	D
OptiV1S27179	-3.30493	0.0473338	GRMZM2G456997	Defense-related protein containing SCP domain	D
OptiV1S27786	-1.08594	0.0145581	GRMZM2G400704	Mercaptopyruvate sulfurtransferase/thiosulfate sulfurtransferase	D
OptiV1C03898	-1.28973	0.00201835	GRMZM2G163045	NB-ARC domain-containing disease resistance protein	D
OptiV1C09454	-1.37485	0.00282853	GRMZM2G085941	protein involved in negatively regulating salicylic acid-related defense responses	D
OptiV1C09406	-1.41241	0.00104015	GRMZM2G085941	protein involved in negatively regulating salicylic acid-related defense responses	D
OptiV1C16535	-1.51735	0.00144997	GRMZM2G085941	protein involved in negatively regulating salicylic acid-related defense responses	D
OptiV1S18616	-5.48316	0.00398726	GRMZM2G060311	Stress responsive protein	D
OptiV1S21364	-1.04217	0.038363	GRMZM2G093418	Late embryogenesis abundant (LEA) hydroxyproline-rich glycoprotein family	D_LEA
OptiV1C01731	-2.67568	0.00244802	GRMZM2G381429	Apoptotic ATPase	D_PR
OptiV1S20949	-1.91531	0.0380955	GRMZM2G142680	Apoptotic ATPase	D_PR
OptiV1C11619	-2.85034	0.0421356	GRMZM2G397785	Apoptotic ATPase	D_PR
OptiV1S22798	-2.90118	0.00201065	GRMZM2G002656	Apoptotic ATPase	D_PR
OptiV1S27128	-6.69221	0.00980569	GRMZM2G465226	Defense-related protein containing SCP domain	D_PR
OptiV1S23249	-2.08074	0.013391	GRMZM2G372058	disease resistance family protein / LRR family protein	D_PR
OptiV1S28499	-2.32073	0.000942199	GRMZM2G412373	disease resistance family protein / LRR family protein	D_PR
OptiV1C05065	-1.03435	0.0317781	GRMZM2G070287	Disease resistance-responsive (dirigent-like protein) family protein	D_PR
OptiV1S27724	-2.77424	0.0108065	GRMZM2G086410	Pathogenesis-related thaumatin superfamily protein	D_PR
OptiV1S22958	-1.3187	0.00455253	GRMZM2G108396	Pathogenesis-related thaumatin superfamily protein	D_PR
OptiV1C05490	-1.86371	0.00598745	GRMZM2G346861	Pathogenesis-related thaumatin superfamily protein	D_PR
OptiV1S29101	-2.0261	0.0305707	GRMZM2G429982	Pathogenesis-related thaumatin superfamily protein	D_PR
OptiV1S17746	-1.26348	0.00546199	GRMZM2G090568	Catalase	D_ROX
OptiV1N39502	-1.36766	0.00540585	GRMZM2G090568	Catalase	D_ROX
OptiV1C16637	-1.29331	0.00629928	GRMZM2G054300	cytosolic ascorbate peroxidase APX4	D_ROX
OptiV1S25437	-1.80405	0.00678767	GRMZM2G054300	cytosolic ascorbate peroxidase APX6	D_ROX
OptiV1S19512	-3.02766	0.00122365	GRMZM2G052625	Glutathione S-transferase	D_ROX
OptiV1C03034	-1.35206	0.0243393	GRMZM2G156877	Glutathione S-transferase	D_ROX
OptiV1S30929	-1.31864	0.0260578	GRMZM2G161891	Glutathione S-transferase	D_ROX
OptiV1S33989	-1.61927	0.0190897	GRMZM2G146475	Glutathione S-transferase	D_ROX
OptiV1C03484	-2.94148	0.000518453	GRMZM2G178079	Glutathione S-transferase	D_ROX
OptiV1S25724	-1.07867	0.0161251	GRMZM2G436084	Thioredoxin	D_ROX
OptiV1C05250	-1.08359	0.0196981	GRMZM2G424053	Thioredoxin	D_ROX
OptiV1C17134	-1.11806	0.00314586	GRMZM2G010491	Thioredoxin	D_ROX
OptiV1S19018	-1.17088	0.0150686	GRMZM2G053023	Thioredoxin	D_ROX
OptiV1C09042	-1.18594	0.00571817	GRMZM2G135892	Thioredoxin family protein	D_ROX
OptiV1C16952	-1.07371	0.0100181	GRMZM2G137891	Thioredoxin superfamily protein	D_ROX
OptiV1S18768	-1.27411	0.0330494	GRMZM2G137891	Thioredoxin superfamily protein	D_ROX
OptiV1C14210	-1.35098	0.01422	GRMZM2G048324	Thioredoxin, nucleoredoxin and related proteins	D_ROX
OptiV1S28023	-1.12197	0.0366132	GRMZM2G337706	Thioredoxin-like protein	D_ROX
OptiV1S20546	-1.10337	0.00732014	GRMZM2G148387	Thioredoxin-like protein	D_ROX
OptiV1S18901	-1.15052	0.0420406	GRMZM2G318213	Thioredoxin-like protein	D_ROX
OptiV1S23028	-5.408	0.00111189	GRMZM2G164967	9-cis-epoxycarotenoid dioxygenase, a key enzyme in the biosynthesis of abscisic acid	H_ABA
OptiV1S22634	-1.28662	0.0319398	GRMZM2G098643	auxin efflux carrier involved in shoot and root development	H_AUX
OptiV1C13860	-1.31616	0.0167114	GRMZM2G074267	auxin efflux carrier involved in shoot and root development	H_AUX
OptiV1C11231	-1.58529	0.000541248	GRMZM2G171702	auxin efflux carrier involved in shoot and root development	H_AUX
OptiV1S26488	-1.35678	0.014882	GRMZM2G149184	efflux carrier involved in shoot and root development	H_AUX
OptiV1C03279	-2.76043	0.0303728	GRMZM2G060732	methyl IAA esterase	H_AUX
OptiV1C11347	-3.13371	0.00112674	GRMZM2G025742	PIN5, an atypical member of the PIN family	H_AUX
OptiV1S32950	-2.10359	0.000531734	GRMZM2G363554	UDP-glucose:indole-3-acetate beta-D-glucosyltransferase	H_AUX
OptiV1S23852	-1.17231	0.00242713	GRMZM2G394968	3-oxo-5-alpha-steroid 4-dehydrogenase	H_BR
OptiV1C09986	-1.24512	0.0110925	GRMZM2G167220	similar to cytokinin oxidase/dehydrogenase	H_CK
OptiV1C12753	-1.28073	0.00273841	GRMZM2G167220	similar to cytokinin oxidase/dehydrogenase	H_CK
OptiV1S30470	-1.02225	0.0407917	GRMZM2G021051	gibberellin 20-oxidase. Involved in gibberellin biosynthesis	H_GA
OptiV1S32082	-2.08774	0.0134321	AC234203.1_FG012	Chloroplast lipoxygenase required for wound-induced jasmonic acid accumulation	H_JA
OptiV1C10148	-1.78885	0.000753906	GRMZM2G015419	Chloroplast lipoxygenase required for wound-induced jasmonic acid accumulation	H_JA
OptiV1C13750	-1.76619	0.030792	GRMZM2G061005	jasmonate-amido synthetase that is a member of the GH3 family of proteins	H_JA
OptiV1C13840	-1.80851	0.0190807	GRMZM2G060991	jasmonate-amido synthetase that is a member of the GH3 family of proteins	H_JA
OptiV1C04825	-1.89354	0.00212748	GRMZM2G001421	jasmonate-amido synthetase that is a member of the GH3 family of proteins	H_JA
OptiV1C13437	-1.801	0.00144997	GRMZM2G009479	lipoxygenase required for wound-induced jasmonic acid accumulation	H_JA
OptiV1C08805	-1.35699	0.003411	GRMZM2G040095	Lipoxygenase.	H_JA
OptiV1S29379	-1.03744	0.0330778	GRMZM2G017616	Lipoxygenase.	H_JA
OptiV1S28200	-3.48144	0.00485337	GRMZM2G133996	S-adenosyl-L-methionine:jasmonic acid carboxyl methyltransferase	H_JA
OptiV1S33411	-3.40289	0.00605018	GRMZM2G050307	S-adenosyl-L-methionine:jasmonic acid carboxyl methyltransferase	H_JA
OptiV1S33603	-3.40664	0.00586924	GRMZM2G050321	S-adenosyl-L-methionine:jasmonic acid carboxyl methyltransferase	H_JA
OptiV1C11761	-3.68599	0.0115506	GRMZM2G136857	S-adenosyl-L-methionine:jasmonic acid carboxyl methyltransferase	H_JA
OptiV1C00287	-2.30634	0.0410519	GRMZM2G039009	S-adenosyl-L-methionine:jasmonic acid carboxyl methyltransferase	H_JA
OptiV1C14097	-1.16236	0.00795744	GRMZM2G466281	aminoalcoholphosphotransferase AAPT2	L
OptiV1C01065	-2.49595	0.00345113	GRMZM2G129453	Delta 6-fatty acid desaturase/delta-8 sphingolipid desaturase	L
OptiV1C15869	-1.01347	0.0471778	GRMZM2G179120	Delta 6-fatty acid desaturase/delta-8 sphingolipid desaturase	L
OptiV1C02960	-1.14255	0.0353094	GRMZM2G430737	Delta 6-fatty acid desaturase/delta-8 sphingolipid desaturase	L
OptiV1S19987	-1.35174	0.0447911	GRMZM2G406951	galactolipase	L
OptiV1C06941	-1.23793	0.0151974	GRMZM2G048904	GDSL-like Lipase/Acylhydrolase superfamily protein	L
OptiV1C08668	-1.34846	0.022404	GRMZM2G117754	GDSL-like Lipase/Acylhydrolase superfamily protein	L
OptiV1C17686	-1.3194	0.0146293	GRMZM2G105189	GDSL-like Lipase/Acylhydrolase superfamily protein	L
OptiV1C15297	-2.18333	0.0201262	GRMZM2G130528	GDSL-like Lipase/Acylhydrolase superfamily protein	L
OptiV1S28125	-1.07955	0.0357013	GRMZM2G174782	GDSL-like Lipase/Acylhydrolase superfamily protein	L
OptiV1S30506	-2.1269	0.00855686	GRMZM2G069503	GDSL-like Lipase/Acylhydrolase superfamily protein	L
OptiV1C16943	-1.88855	0.0148501	GRMZM2G087827	GDSL-like Lipase/Acylhydrolase superfamily protein	L
OptiV1S27167	-2.54396	0.015571	GRMZM2G058227	Glycerophosphoryl diester phosphodiesterase	L
OptiV1S24484	-1.65409	0.0324071	GRMZM2G323844	Glycolipid transfer protein	L
OptiV1C00541	-1.70326	0.00214115	GRMZM2G323844	Glycolipid transfer protein	L
OptiV1S18709	-2.80008	0.035695	GRMZM2G047995	lipase	L
OptiV1S30662	-1.90233	0.00255608	GRMZM2G148913	lipase class 3 family protein	L
OptiV1S22150	-2.18076	0.00754718	GRMZM2G148913	lipase class 3 family protein	L
OptiV1S19455	-1.18479	0.0167397	GRMZM2G029756	lipase that hydrolyzes phosphatidylcholine, glycolipids as well as triacylglycerols	L
OptiV1S23048	-5.37271	0.00568346	GRMZM2G169562	lipase/calmodulin-binding heat-shock protein	L
OptiV1C02150	-1.01429	0.00622087	GRMZM2G174343	Lipid phosphate phosphatase and related enzymes of the PAP2 family	L
OptiV1C16685	-2.36786	0.00179628	GRMZM2G174343	Lipid phosphate phosphatase and related enzymes of the PAP2 family	L
OptiV1S23001	-1.54274	0.0323715	GRMZM2G060045	Long-chain acyl-CoA transporter,	L
OptiV1S34500	-1.21728	0.00166479	GRMZM2G015692	Lysophospholipase	L
OptiV1C14529	-1.07558	0.0208898	GRMZM2G065203	mitochondrial localized protein with glycerol-3-phosphate acyltransferase activity	L
OptiV1C17489	-1.49772	0.0040476	GRMZM2G139041	non-specific phospholipase C1 (NPC1)	L
OptiV1C11883	-1.29116	0.0167099	GRMZM2G402653	Oxysterol-binding protein	L
OptiV1C14099	-1.09834	0.00167185	GRMZM2G111632	Phosphatidate cytidylyltransferase family protein	L
OptiV1C16085	-1.19155	0.00138877	GRMZM2G111632	Phosphatidate cytidylyltransferase family protein	L
OptiV1C13670	-2.40794	0.034929	GRMZM2G114354	phosphatidylinositol-speciwc phospholipase	L
OptiV1S22324	-1.35906	0.0370442	GRMZM2G157760	phosphatidylinositol-speciwc phospholipase	L
OptiV1S31746	-1.26564	0.0387609	GRMZM2G157760	phosphatidylinositol-speciwc phospholipase	L
OptiV1C08679	-2.39643	0.0221924	GRMZM2G114354	Phosphoinositide-specific phospholipase C	L
OptiV1C09488	-3.09918	0.00554414	GRMZM2G114354	Phosphoinositide-specific phospholipase C	L
OptiV1C04769	-2.68175	0.0151543	GRMZM2G064962	PLC-like phosphodiesterases superfamily protein	L
OptiV1C08920	-2.74719	0.0174717	GRMZM2G064962	PLC-like phosphodiesterases superfamily protein	L
OptiV1C16786	-1.83417	0.00633937	GRMZM2G064962	PLC-like phosphodiesterases superfamily protein	L
OptiV1S22700	-1.38952	0.00854747	GRMZM2G034697	single-copy phospholipid N-methyltransferase	L
OptiV1S27757	-1.31212	0.00721191	GRMZM2G402039	sn-1,2-diacylglycerol ethanolamine- and cholinephosphotranferases	L
OptiV1C12689	-1.19564	0.0147065	GRMZM2G030118	Sphingolipid hydroxylase	L
OptiV1C13214	-1.83789	0.0145907	GRMZM2G100652	sulfolipid biosynthesis	L
OptiV1C15128	-1.61549	0.0130183	GRMZM2G100652	sulfolipid biosynthesis	L
OptiV1C15766	-1.18959	0.0321271	GRMZM2G053322	sulfolipid biosynthesis	L
OptiV1S17969	-4.25657	0.00652104	GRMZM2G477503	sulfolipid biosynthesis	L
OptiV1S20638	-1.21494	0.00211461	GRMZM2G049190	sulfolipid biosynthesis	L
OptiV1C11962	-1.40215	0.00146614	GRMZM2G049190	sulfolipid biosynthesis	L
OptiV1C15662	-4.45272	0.02803	GRMZM2G141320	type B monogalactosyldiacylglycerol (MGDG) synthase	L
OptiV1C15234	-2.10502	0.0027163	GRMZM2G178892	type B monogalactosyldiacylglycerol (MGDG) synthase	L
OptiV1S31938	-3.44111	0.00198979	GRMZM2G465868	17 beta-hydroxysteroid dehydrogenase type 3, HSD17B3	L_FA
OptiV1S22378	-1.54535	0.00143401	GRMZM2G060481	3-ketoacyl-CoA synthase family	L_FA
OptiV1C15488	-1.5924	0.00580273	GRMZM2G409312	3-ketoacyl-CoA synthase family	L_FA
OptiV1S28128	-1.0045	0.0202059	GRMZM2G152105	3-oxoacyl-(acyl-carrier-protein) synthase (I and II)	L_FA
OptiV1C14106	-3.90578	0.00198559	GRMZM2G092813	Acyl-CoA synthetase	L_FA
OptiV1S19578	-1.09864	0.00377261	GRMZM2G122787	Acyl-CoA synthetase	L_FA
OptiV1C14094	-4.26523	0.012714	GRMZM2G092813	Acyl-CoA synthetase	L_FA
OptiV1C04703	-1.17961	0.0059638	GRMZM2G108138	Acyl-CoA-binding protein	L_FA
OptiV1C15097	-1.59165	0.0020828	GRMZM2G424804	Cytochrome P450 CYP4/CYP19/CYP26 subfamilies	L_FA
OptiV1C15166	-1.06864	0.00127124	GRMZM2G066426	Long chain fatty acid acyl-CoA ligase	L_FA
OptiV1S33162	-1.29251	0.00327257	GRMZM2G176546	Long-chain acyl-CoA synthetases (AMP-forming)	L_FA
OptiV1C15340	-1.00744	0.00520701	GRMZM2G061885	Lecithin:cholesterol acyltransferase (LCAT)/Acyl-ceramide synthase	L_ST
OptiV1S31518	-1.68815	0.00615134	GRMZM2G035256	Lecithin:cholesterol acyltransferase (LCAT)/Acyl-ceramide synthase	L_ST
OptiV1S34247	-1.36686	0.012714	GRMZM2G301031	autophagosome formation	M
OptiV1C03351	-1.13408	0.00232771	GRMZM2G420715	Nuclear receptor coregulator SMRT/SMRTER, contains Myb-like domains	M
OptiV1C03107	-1.85706	0.0377187	AC185422.3_FG005	plasmodesmal protein	M
OptiV1C01977	-1.025	0.0400392	GRMZM2G062471	plasmodesmal protein	M
OptiV1C11676	-1.04692	0.016876	GRMZM2G340076	A-type cyclin-dependent kinase.	M_CC
OptiV1C02643	-1.26409	0.0134781	GRMZM2G152360	cyclin J18 (cycJ18)	M_CC
OptiV1C04081	-1.82266	0.0137579	GRMZM2G157510	Kip-related protein (KRP) gene, encodes CDK (cyclin-dependent kinase) inhibitor (CKI)	M_CC
OptiV1C01252	-1.87657	0.0417328	GRMZM2G029536	Mitotic spindle checkpoint protein BUB3, WD repeat superfamily	M_CC
OptiV1C17425	-1.6105	0.00996004	GRMZM2G047055	Actin and related proteins	M_CS
OptiV1C07013	-1.63499	0.00420244	GRMZM2G037140	Actin depolymerizing factor	M_CS
OptiV1C03091	-1.10348	0.00143725	GRMZM2G052685	Beta-catenin-binding protein APC, contains ARM repeats	M_CS
OptiV1S26788	-1.33535	0.00204788	GRMZM2G037472	Kinesin (KAR3 subfamily)	M_CS
OptiV1S27238	-1.48482	0.000757309	GRMZM2G037472	Kinesin (KAR3 subfamily)	M_CS
OptiV1S26612	-1.11063	0.0306403	GRMZM2G068755	Microtubule-associated protein	M_CS
OptiV1S25312	-1.12885	0.0163438	GRMZM2G114841	Microtubule-associated protein essential for anaphase spindle elongation	M_CS
OptiV1S18372	-2.20289	0.00227768	GRMZM2G471108	Myosin class V heavy chain	M_CS
OptiV1C08717	-1.17965	0.0218577	GRMZM2G051138	Checkpoint RAD17-RFC complex, RAD17/RAD24 component	M_DNA
OptiV1S30814	-1.29927	0.0251913	GRMZM2G051138	Checkpoint RAD17-RFC complex, RAD17/RAD24 component	M_DNA
OptiV1C10585	-1.32498	0.00776637	GRMZM2G051138	Checkpoint RAD17-RFC complex, RAD17/RAD24 component	M_DNA
OptiV1C00546	-1.43922	0.0111169	GRMZM2G317051	Chromatin assembly factor-I	M_DNA
OptiV1S29422	-1.51006	0.021487	GRMZM2G317051	Chromatin assembly factor-I	M_DNA
OptiV1C11255	-1.8637	0.0141578	GRMZM2G096184	Chromosome condensation complex Condensin, subunit G	M_DNA
OptiV1S18948	-3.34338	0.00662085	GRMZM2G318772	DNA polymerase IV (family X)	M_DNA
OptiV1S21268	-1.15175	0.0360708	GRMZM2G106056	DNA repair exonuclease MRE11	M_DNA
OptiV1C15331	-1.39652	0.0498689	GRMZM2G065205	DNA replication licensing factor, MCM7 component	M_DNA
OptiV1C01082	-5.12453	0.0152817	GRMZM2G041352	endonuclease but no demonstrable endonuclease activity	M_DNA
OptiV1S25690	-1.44821	0.00128614	GRMZM2G305027	Histone H2B	M_DNA
OptiV1C09563	-1.1638	0.027197	GRMZM2G060349	Mismatch repair ATPase MSH2 (MutS family)	M_DNA
OptiV1C15226	-1.19581	0.022033	GRMZM2G060349	Mismatch repair ATPase MSH2 (MutS family)	M_DNA
OptiV1C10080	-1.36914	0.0191771	GRMZM2G392172	Mismatch repair ATPase MSH2 (MutS family)	M_DNA
OptiV1S30593	-5.81836	0.0165267	GRMZM2G361855	Replication factor C, subunit RFC3	M_DNA
OptiV1S23465	-1.0507	0.000541248	GRMZM2G057031	Replication factor C, subunit RFC3Replication factor C, subunit RFC3	M_DNA
OptiV1C11662	-1.62196	0.0113546	GRMZM2G044989	Replication factor C, subunit RFC4	M_DNA
OptiV1C11678	-1.18684	0.00445981	GRMZM2G440916	Structural maintenance of chromosome protein SMC5/Spr18, SMC superfamily	M_DNA
OptiV1S19257	-3.30066	0.0019639	GRMZM2G061023	Structure-specific endonuclease ERCC1-XPF, catalytic component XPF/ERCC4	M_DNA
OptiV1S29087	-1.33928	0.000848084	GRMZM2G367857	Translesion DNA polymerase - REV1 deoxycytidyl transferase	M_DNA
OptiV1S30432	-1.38836	0.0281934	GRMZM2G067735	Translesion DNA polymerase - REV1 deoxycytidyl transferase	M_DNA
OptiV1C08403	-1.51349	0.01324	GRMZM2G092923	Adenylate kinase	M_NUC
OptiV1S31621	-1.24846	0.0208543	GRMZM2G134797	Nucleoside diphosphate kinase	M_NUC
OptiV1C05622	-1.92998	0.0163826	GRMZM2G020429	proteins with UPRT domains (Uracil phosphoribosyltransferase)	M_NUC
OptiV1C00764	-1.2153	0.00273176	GRMZM2G180863	Ribose-phosphate pyrophosphokinase	M_NUC
OptiV1S24588	-1.70822	0.0286639	GRMZM2G120581	uridine kinase and uracil phosphoribosyltransferase activities.	M_NUC
OptiV1S34319	-1.23258	0.00170136	GRMZM2G141009	Uridylate kinase/adenylate kinase	M_NUC
OptiV1S32699	-1.53349	0.0206615	GRMZM2G105498	AT-hook DNA-binding family protein	M_RNA
OptiV1S26784	-1.289	0.0435552	GRMZM2G172751	ATP-dependent RNA helicase	M_RNA
OptiV1C04810	-1.60589	0.0142078	GRMZM2G042208	ATP-dependent RNA helicase FAL1, involved in rRNA maturation, DEAD-box superfamily	M_RNA
OptiV1S20915	-1.04158	0.0144808	GRMZM2G129615	Poly(A)-specific exoribonuclease PARN	M_RNA
OptiV1C00967	-1.81859	0.00989786	GRMZM2G130933	Ribonuclease, T2 family	M_RNA
OptiV1S29325	-1.92188	0.00750794	GRMZM2G130933	Ribonuclease, T2 family	M_RNA
OptiV1N34753	-1.55362	0.00495725	GRMZM2G041527	Ribonucleases P/MRP protein subunit	M_RNA
OptiV1S33892	-1.01705	0.0145324	GRMZM2G129554	RNA helicase	M_RNA
OptiV1S25258	-1.214	0.0174804	GRMZM2G040995	RNA helicase, ATP-dependent, SK12/DOB1 protein	M_RNA
OptiV1S29768	-1.259	0.0198279	GRMZM2G040995	RNA helicase, ATP-dependent, SK12/DOB1 protein	M_RNA
OptiV1C02089	-1.22053	0.0432052	GRMZM2G180033	RNA polymerase II transcription elongation factor Elongin/SIII, subunit elongin A	M_RNA
OptiV1S27793	-1.93368	0.00872951	GRMZM2G329033	RNA polymerase II transcription initiation factor TFIIA, large chain	M_RNA
OptiV1S27561	-1.01556	0.00803063	GRMZM2G456132	RNA-binding (RRM/RBD/RNP motifs) family protein	M_RNA
OptiV1S25766	-1.22465	0.00278369	GRMZM2G047265	RNase MRP and P, subunit POP4/p29	M_RNA
OptiV1C06270	-1.15804	0.00999889	GRMZM2G104353	SC35-like splicing factor of 35 kD localized to the nuclear specks.	M_RNA
OptiV1S19633	-1.26699	0.00591914	AC210050.3_FG006	Splicing coactivator SRm160/300, subunit SRm160 (contains PWI domain)	M_RNA
OptiV1C00657	-5.1849	0.00650764	GRMZM2G499154	Splicing coactivator SRm160/300, subunit SRm300	M_RNA
OptiV1C16187	-1.27505	0.0051166	GRMZM2G077145	Splicing coactivator SRm160/300, subunit SRm300	M_RNA
OptiV1C13322	-1.86099	0.00861173	GRMZM2G123667	splicing factor PWI domain-containing protein	M_RNA
OptiV1S30486	-1.10105	0.0217685	GRMZM2G149238	TATA-box binding protein (TBP), component of TFIID and TFIIIB	M_RNA
OptiV1C10035	-1.45431	0.0163826	GRMZM2G149238	TATA-box binding protein (TBP), component of TFIID and TFIIIB	M_RNA
OptiV1S22351	-1.8111	0.0416746	GRMZM2G122187	Clathrin assembly protein AP180 and related proteins, contain ENTH domain	M_SP
OptiV1C14086	-2.41833	0.0106781	GRMZM2G121905	Coatomer, beta' subunit	M_SP
OptiV1C10327	-1.1048	0.0104547	GRMZM2G053925	Cytosolic sorting protein GGA2/TOM1	M_SP
OptiV1C15665	-2.14112	0.0452676	GRMZM2G163172	Exocyst component protein and related proteins	M_SP
OptiV1C13778	-3.49722	0.00116446	GRMZM2G165301	Exocyst component protein and related proteins	M_SP
OptiV1C00137	-1.18055	0.00558944	GRMZM2G395844	GTP-binding ADP-ribosylation factor Arf1	M_SP
OptiV1C11815	-1.49014	0.0373215	GRMZM2G121948	Membrane coat complex Retromer, subunit VPS26	M_SP
OptiV1S19936	-1.37006	0.036565	GRMZM2G121948	Membrane coat complex Retromer, subunit VPS26	M_SP
OptiV1S20448	-1.30003	0.0102672	GRMZM2G021378	SNARE protein Syntaxin 1 and related proteins	M_SP
OptiV1C12325	-1.14328	0.00586	GRMZM2G133756	Vacuole membrane protein VMP1	M_SP
OptiV1C16929	-1.20142	0.00305128	GRMZM2G315037	VAMP-associated protein involved in inositol metabolism	M_SP
OptiV1C07360	-1.13743	0.0145811	GRMZM2G323470	Vesicle coat complex COPI, beta' subunit	M_SP
OptiV1S29269	-1.18501	0.00903842	GRMZM2G323470	Vesicle coat complex COPI, beta' subunit	M_SP
OptiV1S27785	-1.23984	0.0264406	GRMZM2G114332	Vesicle trafficking protein Sly1 (Sec1 family)	M_SP
OptiV1C11834	-1.04791	0.034618	GRMZM2G329636	ATPase subunit 6	MI_ET
OptiV1C10139	-5.58446	0.0182362	GRMZM2G090487	NADH-dehydrogenase (ubiquinone)	MI_ET
OptiV1C09173	-3.99887	0.00204788	GRMZM2G071343	Amine oxidase	N
OptiV1S28380	-2.3011	0.0193068	GRMZM2G081016	Amine oxidase	N
OptiV1S21912	-1.31558	0.0221009	GRMZM2G175140	Ammonia permease	N
OptiV1C15468	-1.69981	0.0369586	GRMZM2G028736	Ammonia permease	N
OptiV1C08466	-1.20262	0.00992167	GRMZM2G142386	cytosolic minor isoform of nitrate reductase	N
OptiV1C08402	-1.48959	0.00822014	GRMZM2G178415	Glutamate/leucine/phenylalanine/valine dehydrogenases	N
OptiV1C14902	-1.91834	0.00184222	GRMZM2G455124	High affinity nitrate transporter family	N
OptiV1C10520	-1.27331	0.000991145	GRMZM2G338809	high-affinity ammonium transporter	N
OptiV1S19330	-1.19043	0.0172058	GRMZM2G076723	nitrate reductase structural gene	N
OptiV1C13647	-3.18635	0.00662937	GRMZM2G044851	Transmembrane nitrate transporter	N
OptiV1C14037	-2.98393	0.00715712	GRMZM2G044851	Transmembrane nitrate transporter	N
OptiV1C05781	-1.17333	0.0268974	GRMZM2G014276	2-acetyl-1-alkylglycerophosphocholine esterase	O
OptiV1S28381	-1.24972	0.0124779	GRMZM2G126367	carboxylesterase activity, methyl IAA esterase activity, and methyl jasmonate esterase activity	O
OptiV1S22725	-3.60539	0.00476965	GRMZM2G047613	carboxylesterase activity, methyl IAA esterase activity, and methyl jasmonate esterase activity	O
OptiV1S33327	-1.3699	0.00715444	GRMZM2G119303	DNA-binding protein, contains SANT and ELM2 domains	O
OptiV1C14889	-1.94491	0.00822014	GRMZM2G038183	DNA-binding protein, contains SANT and ELM2 domains	O
OptiV1S21706	-1.39595	0.0291397	GRMZM2G035994	Flavin-containing amine oxidase	O
OptiV1C13071	-1.00342	0.00215268	GRMZM2G120300	Glyoxylase	O
OptiV1C03214	-2.18008	0.0279437	GRMZM2G090105	N-acetylglucosaminyltransferase complex, subunit PIG-P, required for phosphatidylinositol biosynthesis	O
OptiV1S18975	-2.44491	0.0275482	GRMZM2G058414	patatin-like protein 6 (PLA IIIA)	O
OptiV1C12674	-1.36368	0.0058299	GRMZM2G088482	phloem protein 2-A13 (PP2-A13)	O
OptiV1S20319	-1.59174	0.00412984	GRMZM2G123410	phloem protein 2-B8 (PP2-B8)	O
OptiV1C12932	-1.18597	0.00301239	GRMZM2G117823	Phosphatidylinositol transfer protein SEC14 and related proteins	O
OptiV1S31867	-3.32351	0.0259376	AC204611.4_FG001	Pyridoxal phosphate (PLP)-dependent transferases superfamily protein	O
OptiV1C11449	-1.35644	0.00815838	GRMZM2G180172	reticulata-related 1 (RER1)	O
OptiV1C17485	-1.86659	0.00222601	GRMZM2G116966	SABATH methyltransferase gene family	O
OptiV1S25652	-3.20058	0.0185721	GRMZM2G160990	Signaling protein SWIFT and related BRCT domain proteins	O
OptiV1C02346	-1.13039	0.00178361	GRMZM2G349062	Similar to ACD1	O
OptiV1C05849	-4.89742	0.0111758	GRMZM2G303419	similar to SAM:salicylic acid carboxyl methyltransferase (SAMT)	O
OptiV1C06554	-4.35867	0.0105892	GRMZM2G083655	SPX domain gene 1, vacuolar polyphosphate accumulation	O
OptiV1C15984	-4.23478	0.00799737	GRMZM2G171423	SPX domain gene 2, vacuolar polyphosphate accumulation	O
OptiV1N39672	-4.19644	0.0136876	GRMZM2G035579	SPX domain gene 2, vacuolar polyphosphate accumulation	O
OptiV1S24266	-4.35655	0.0113633	GRMZM2G171423	SPX domain gene 2, vacuolar polyphosphate accumulation	O
OptiV1S33099	-4.1318	0.00929987	GRMZM2G171423	SPX domain gene 2, vacuolar polyphosphate accumulation	O
OptiV1C03719	-5.12821	0.0114781	GRMZM2G065989	SPX domain gene 3, vacuolar polyphosphate accumulation	O
OptiV1S21181	-4.63912	0.00974693	GRMZM2G370780	SPX domain gene 3, vacuolar polyphosphate accumulation	O
OptiV1S31259	-5.03227	0.0136024	GRMZM2G370780	SPX domain gene 3, vacuolar polyphosphate accumulation	O
OptiV1C11772	-2.77898	0.003411	GRMZM2G122108	SPX domain gene 4, vacuolar polyphosphate accumulation	O
OptiV1C14976	-2.82906	0.00354298	GRMZM2G122108	SPX domain gene 4, vacuolar polyphosphate accumulation	O
OptiV1S30139	-3.42133	0.0247145	GRMZM2G019515	YUCCA-like putative flavin monooxygenase	O
OptiV1C13506	-1.87579	0.00997764	GRMZM2G424873	Amino acid kinase family protein	P_AA
OptiV1C13766	-1.13924	0.0344171	GRMZM2G424873	Amino acid kinase family protein	P_AA
OptiV1C15441	-1.34919	0.0112985	GRMZM2G110195	Amino acid transporters	P_AA
OptiV1S34065	-1.71311	0.0131947	GRMZM2G032304	Amino acid transporters	P_AA
OptiV1C00335	-1.12164	0.0196904	AC205362.4_FG002	Amino acid transporters	P_AA
OptiV1C14917	-1.24064	0.00235097	GRMZM2G161641	Amino acid transporters	P_AA
OptiV1C09137	-1.26795	0.00443119	GRMZM2G180659	Amino acid transporters	P_AA
OptiV1S31688	-1.34487	0.0149948	GRMZM2G146161	Amino acid transporters	P_AA
OptiV1C17286	-1.3655	0.021974	GRMZM2G127328	Amino acid transporters	P_AA
OptiV1C00943	-1.92774	0.00176594	GRMZM2G127294	Amino acid transporters	P_AA
OptiV1S28588	-2.08708	0.00767818	GRMZM2G429322	Amino acid transporters	P_AA
OptiV1S26715	-2.09311	0.00894983	GRMZM2G052461	Amino acid transporters	P_AA
OptiV1S19634	-2.34095	0.0182362	GRMZM2G332505	Amino acid transporters	P_AA
OptiV1S23620	-1.08222	0.00652529	GRMZM2G021277	Aromatic-L-amino-acid/L-histidine decarboxylase	P_AA
OptiV1S32500	-1.43141	0.0210884	GRMZM2G009400	Aromatic-L-amino-acid/L-histidine decarboxylase	P_AA
OptiV1S25553	-2.6997	0.0113685	GRMZM2G108514	Aromatic-L-amino-acid/L-histidine decarboxylase	P_AA
OptiV1C00703	-4.91738	0.0116455	GRMZM2G078472	Asparagine synthase (glutamine-hydrolyzing)	P_AA
OptiV1C17625	-1.24592	0.0245057	GRMZM2G005887	Cystathionine beta-synthase and related enzymes	P_AA
OptiV1S20934	-3.42652	0.000770209	GRMZM2G138248	cytochrome P450 and is involved in tryptophan metabolism	P_AA
OptiV1S34046	-1.41892	0.00993135	GRMZM2G053720	Proline oxidase	P_AA
OptiV1C17708	-2.24347	0.003411	GRMZM2G069203	Serine O-acetyltransferase	P_AA
OptiV1S25370	-4.45187	0.000814746	GRMZM2G013430	Serine O-acetyltransferase	P_AA
OptiV1S25289	-1.0993	0.00415748	GRMZM2G331782	Serine O-acetyltransferase	P_AA
OptiV1S26810	-1.38882	0.00940074	GRMZM2G050570	threonine synthase	P_AA
OptiV1S21483	-2.13955	0.0118804	GRMZM2G046163	Tryptophan synthase alpha chain	P_AA
OptiV1S18891	-2.09064	0.0124367	GRMZM2G015892	Tryptophan synthase alpha chain	P_AA
OptiV1C16105	-1.45229	0.0109563	GRMZM2G006480	Tyrosine aminotransferase	P_AA
OptiV1C08996	-1.48754	0.0096067	GRMZM2G006480	Tyrosine aminotransferase	P_AA
OptiV1S18493	-1.03096	0.00668192	AC191555.2_FG002	Aspartyl protease	P_D
OptiV1S21954	-1.06617	0.00397959	AC191555.2_FG002	Aspartyl protease	P_D
OptiV1C05663	-1.15835	0.0167121	GRMZM2G125544	Aspartyl protease	P_D
OptiV1C13440	-1.44933	0.0111443	GRMZM2G168431	Aspartyl protease	P_D
OptiV1S29464	-1.64298	0.00196987	GRMZM2G150350	Aspartyl protease	P_D
OptiV1S21435	-2.48473	0.00354079	GRMZM2G050364	Aspartyl protease	P_D
OptiV1S27489	-2.05989	0.0428349	GRMZM2G070011	Cysteine proteinase Cathepsin L	P_D
OptiV1C02752	-1.00699	0.00510335	GRMZM2G150256	Cysteine proteinase Cathepsin L	P_D
OptiV1C15124	-1.3047	0.00822175	GRMZM2G099765	Cysteine proteinase Cathepsin L	P_D
OptiV1S19434	-1.39036	0.000770209	GRMZM2G043980	Cysteine proteinase Cathepsin L	P_D
OptiV1C11376	-1.62506	0.0390553	GRMZM2G065453	Cysteine proteinase Cathepsin L	P_D
OptiV1C04341	-1.07879	0.0120287	GRMZM2G020329	E3 ubiquitin ligase	P_D
OptiV1S31879	-1.191	0.012047	GRMZM2G170413	E3 ubiquitin ligase	P_D
OptiV1C05560	-1.24841	0.0155701	GRMZM2G018631	E3 ubiquitin ligase	P_D
OptiV1C17376	-1.56758	0.0223516	GRMZM2G414373	E3 ubiquitin ligase	P_D
OptiV1C16913	-1.94988	0.00227768	GRMZM2G169690	E3 ubiquitin ligase	P_D
OptiV1S21093	-2.07544	0.00111189	GRMZM2G168980	E3 ubiquitin ligase	P_D
OptiV1S25537	-1.30588	0.0147065	GRMZM2G133021	F-box family protein	P_D
OptiV1C00301	-2.04372	0.00911806	GRMZM2G005622	F-box family protein	P_D
OptiV1S27701	-1.1589	0.0181124	GRMZM2G110220	Gelatinase A and related matrix metalloproteases	P_D
OptiV1C06163	-1.70618	0.0107557	GRMZM2G132238	Metacaspase involved in regulation of apoptosis	P_D
OptiV1S34547	-1.87649	0.00476018	GRMZM2G125314	Metacaspase involved in regulation of apoptosis	P_D
OptiV1C08724	-2.06733	0.00206705	GRMZM2G703591	Protease, Ulp1 family	P_D
OptiV1C15092	-1.27275	0.0184454	GRMZM2G377889	Protease, Ulp1 family	P_D
OptiV1S18881	-1.17827	0.0145002	GRMZM2G450807	Protease, Ulp1 family	P_D
OptiV1S24964	-1.647	0.0150389	GRMZM2G327443	Protease, Ulp1 family	P_D
OptiV1S32146	-1.61989	0.0136951	GRMZM2G051339	Protease, Ulp1 family	P_D
OptiV1S33854	-1.02519	0.0338892	GRMZM2G340739	Protease, Ulp1 family	P_D
OptiV1S32953	-2.64362	0.00773442	GRMZM2G318220	RING/U-box superfamily protein, E3 ubiquitin ligase	P_D
OptiV1S19063	-1.47229	0.00137766	GRMZM2G055785	SCF ubiquitin ligase, Skp1 component	P_D
OptiV1C06294	-1.54481	0.0031677	GRMZM2G106165	Serine carboxypeptidases	P_D
OptiV1S33683	-1.62774	0.00732981	GRMZM2G432631	Serine carboxypeptidases	P_D
OptiV1S18670	-2.28848	0.0207531	GRMZM2G451179	Serine carboxypeptidases	P_D
OptiV1S19025	-2.1128	0.00880191	GRMZM2G024785	Serine carboxypeptidases (lysosomal cathepsin A)	P_D
OptiV1S26869	-2.6183	0.0358277	GRMZM2G161696	Serine carboxypeptidases (lysosomal cathepsin A)	P_D
OptiV1S29371	-1.14069	0.00810595	GRMZM2G703293	Serine carboxypeptidases (lysosomal cathepsin A)	P_D
OptiV1C05271	-1.57189	0.0105705	GRMZM2G179528	Serine carboxypeptidases (lysosomal cathepsin A)	P_D
OptiV1S25527	-1.59255	0.00597299	GRMZM2G179528	Serine carboxypeptidases (lysosomal cathepsin A)	P_D
OptiV1S24676	-1.66128	0.00720357	GRMZM2G339091	Serine carboxypeptidases (lysosomal cathepsin A)	P_D
OptiV1S31494	-1.73923	0.00593461	AC198353.5_FG001	Serine carboxypeptidases (lysosomal cathepsin A)	P_D
OptiV1S23598	-2.44285	0.0140268	GRMZM2G408038	Serine carboxypeptidases (lysosomal cathepsin A)	P_D
OptiV1S24944	-2.67077	0.00993583	GRMZM2G408038	Serine carboxypeptidases (lysosomal cathepsin A)	P_D
OptiV1S29528	-1.437	0.0144995	GRMZM2G313321	serine-type peptidase activity	P_D
OptiV1S28559	-3.1895	0.00350845	GRMZM2G076417	Subtilisin-related protease/Vacuolar protease B	P_D
OptiV1S32576	-3.50379	0.0130983	GRMZM2G076417	Subtilisin-related protease/Vacuolar protease B	P_D
OptiV1S33145	-2.28203	0.0495358	GRMZM2G306143	Subtilisin-related protease/Vacuolar protease B	P_D
OptiV1C11971	-1.06417	0.0323715	GRMZM2G163110	Subtilisin-related protease/Vacuolar protease B	P_D
OptiV1C12175	-1.09176	0.00263795	GRMZM2G115773	Subtilisin-related protease/Vacuolar protease B	P_D
OptiV1S30417	-2.42101	0.0154724	GRMZM2G112100	Subtilisin-related protease/Vacuolar protease B	P_D
OptiV1C13779	-1.18332	0.0133292	GRMZM2G104920	TNF receptor-associated factor	P_D
OptiV1C16401	-1.08672	0.0290802	GRMZM2G446171	ubiquitin regulatory protein	P_D
OptiV1S20130	-1.48815	0.00171787	GRMZM2G164418	Ubiquitin thiolesterase.	P_D
OptiV1C03147	-2.91529	0.00441665	GRMZM2G464572	Ubiquitin-conjugating enzyme	P_D
OptiV1C03481	-3.00867	0.0058299	GRMZM2G464572	Ubiquitin-conjugating enzyme	P_D
OptiV1C03108	-2.27942	0.013515	GRMZM2G097509	Ubiquitin-conjugating enzyme	P_D
OptiV1C05460	-1.54209	0.032776	AC205703.4_FG001	Ubiquitin-like protein	P_D
OptiV1S28368	-1.12448	0.0303831	GRMZM2G141332	ubiquitin-protein ligase activity	P_D
OptiV1C13758	-3.47735	0.0153204	GRMZM2G059502	Chaperone DnaJ-domain superfamily protein	P_M
OptiV1S19837	-3.56239	0.00395627	GRMZM2G059502	Chaperone DnaJ-domain superfamily protein	P_M
OptiV1C01623	-1.22188	0.0100785	GRMZM2G016734	Chaperone DnaJ-domain superfamily protein	P_M
OptiV1C02981	-1.23233	0.00645572	GRMZM2G124644	Chaperone DnaJ-domain superfamily protein	P_M
OptiV1C09762	-1.15423	0.0110506	GRMZM2G109674	Chaperone HSP104 and related ATP-dependent Clp proteases	P_M
OptiV1S34294	-1.27043	0.00134845	GRMZM2G098460	chaperone protein dnaJ-related	P_M
OptiV1S29952	-1.52551	0.0107241	GRMZM2G307368	chaperone protein dnaJ-related	P_M
OptiV1C12806	-1.01798	0.00862799	GRMZM2G149702	DNAJ heat shock family protein	P_M
OptiV1S22736	-1.86434	0.000604561	GRMZM2G119483	DNAJ heat shock family protein	P_M
OptiV1S25959	-2.69008	0.00235179	GRMZM2G029546	DNAJ heat shock N-terminal domain-containing protein	P_M
OptiV1S27411	-2.72654	0.00166479	GRMZM2G029546	DNAJ heat shock N-terminal domain-containing protein	P_M
OptiV1S28284	-1.33501	0.00726939	GRMZM2G162451	FKBP-type peptidyl-prolyl cis-trans isomerase	P_M
OptiV1S27027	-1.10482	0.00317997	GRMZM2G098058	Molecular chaperone (DnaJ superfamily)	P_M
OptiV1S20225	-1.59615	0.0271424	GRMZM2G478238	Molecular chaperone (HSP90 family)	P_M
OptiV1S23045	-1.97096	0.01324	GRMZM2G084547	Peptidyl-prolyl cis-trans isomerase	P_M
OptiV1S21305	-5.65936	0.0314816	GRMZM2G313703	60s ribosomal protein L10	P_RIB
OptiV1C04587	-1.19799	0.0398528	GRMZM2G158261	RNA pseudouridylate synthases	P_S
OptiV1C15387	-1.30661	0.0133649	GRMZM2G098278	Translation initiation factor 4F, ribosome/mRNA-bridging subunit (eIF-4G)	P_S
OptiV1C07875	-1.18846	0.00124063	GRMZM2G481261	2Fe-2S ferredoxin-like superfamily protein	PL
OptiV1C12619	-1.19046	0.00350845	GRMZM2G160268	chlorophyll a/b-binding protein	PL
OptiV1C03132	-1.35477	0.00305594	GRMZM2G153184	chlorophyll a/b-binding protein	PL
OptiV1C05108	-1.47601	0.0174772	GRMZM2G401040	chloroplast ATPase delta-subunit	PL
OptiV1C08633	-1.00407	0.00841563	GRMZM2G072280	component of the light harvesting antenna complex of photosystem I.	PL
OptiV1S32729	-1.2809	0.00646732	GRMZM2G043162	electron carrier activity, iron-sulfur cluster binding	PL
OptiV1C00814	-1.29589	0.0133216	GRMZM2G107402	glutamyl-tRNA reductase (GluTR) activity	PL
OptiV1C09538	-1.12937	0.0191218	GRMZM2G073351	light-dependent NADPH:protochlorophyllide oxidoreductase A	PL
OptiV1S28694	-1.85885	0.00677668	GRMZM2G111455	LPA66, a chloroplast protein of the pentatricopeptide repeat family	PL
OptiV1S26751	-1.3171	0.0111922	GRMZM2G168143	NADP/FAD dependent oxidoreductase	PL
OptiV1C05025	-1.24789	0.00326806	GRMZM2G310755	Photosystem II type I chlorophyll a/b-binding protein	PL
OptiV1C15039	-1.14804	0.00607024	GRMZM2G097959	Tic22-like family protein chloroplast, chloroplast inner membrane	PL
OptiV1S33950	-1.11435	0.00133484	GRMZM2G018484	translocon at the inner envelope membrane of chloroplasts 55-II (TIC55-II)	PL
OptiV1C06992	-1.04266	0.0101434	GRMZM2G070167	controlled by the circadian clock	R
OptiV1C01010	-1.02859	0.0260624	GRMZM2G061602	eIF-2alpha kinase PEK/EIF2AK3	R
OptiV1C04839	-3.2629	0.00543302	GRMZM2G400167	floral inducer that is a homolog of FT	R
OptiV1C01151	-1.10062	0.00743566	AC217358.3_FG008	GTPase Rab11/YPT3, small G protein superfamily	R
OptiV1C02632	-1.76202	0.0023649	GRMZM2G390374	GTP-binding protein	R
OptiV1C16012	-2.00707	0.000541248	GRMZM2G390374	GTP-binding protein	R
OptiV1S26256	-2.23844	0.000390598	GRMZM2G390374	GTP-binding protein	R
OptiV1S26694	-1.23303	0.0176244	GRMZM2G034810	Histone acetyltransferase SAGA/ADA, catalytic subunit PCAF/GCN5 and related proteins	R
OptiV1N38092	-1.00267	0.0113048	GRMZM2G069656	histone tail methylase containing SET domain	R
OptiV1C14294	-1.00733	0.00511644	GRMZM2G177424	Hydroxyindole-O-methyltransferase and related SAM-dependent methyltransferases	R
OptiV1C00444	-4.91983	0.0278733	GRMZM2G102863	Hydroxyindole-O-methyltransferase and related SAM-dependent methyltransferases	R
OptiV1C10732	-1.62866	0.000774669	GRMZM2G071157	member of the RopGEF (guanine nucleotide exchange factor) family	R
OptiV1C16325	-1.53898	0.0210102	GRMZM2G085941	negatively regulating salicylic acid-related defense responses	R
OptiV1C06075	-2.9176	0.00165788	GRMZM2G158809	Phosphatidylethanolamine binding protein, FT, together with LFY, promotes flowering	R
OptiV1S26447	-2.93177	0.00366435	GRMZM2G019993	Phosphatidylethanolamine binding protein, FT, together with LFY, promotes flowering	R
OptiV1S32689	-1.58191	0.0139756	GRMZM2G127121	Phosphatidylethanolamine binding protein, FT, together with LFY, promotes flowering	R
OptiV1C16155	-1.70488	0.0327188	GRMZM2G092008	Phosphatidylethanolamine binding protein, similar to TFL1	R
OptiV1C00748	-1.9636	0.0100288	GRMZM2G066485	Phospholipase D1	R
OptiV1C03743	-2.26088	0.00042889	GRMZM2G145944	Phospholipase D1	R
OptiV1C04268	-1.74732	0.00545795	GRMZM2G045294	PLA2 genes in Arabidopsis. Involved in stomatal opening in response to light	R
OptiV1S27283	-1.90107	0.0106091	GRMZM2G045294	PLA2 genes in Arabidopsis. Involved in stomatal opening in response to light	R
OptiV1C16299	-1.01493	0.00718479	GRMZM2G047431	RAB proteins geranylgeranyltransferase component A (RAB escort protein)	R
OptiV1S22254	-1.01086	0.00687326	GRMZM2G132431	Rab3 effector RIM1 and related proteins, contain PDZ and C2 domains	R
OptiV1C07024	-1.80419	0.00132995	GRMZM2G134941	small protein of 12.6 kDa	R
OptiV1C06890	-3.27575	0.00134845	GRMZM2G450273	small protein of 12.6 kDa	R
OptiV1C07247	-1.12482	0.0256182	GRMZM2G168371	Transcription factor ACJ6/BRN-3	R
OptiV1C15767	-1.04908	0.0211946	GRMZM2G138566	Ca2+ binding protein, contains EF-hand motifs	R_CA
OptiV1S26535	-2.43708	0.0055422	GRMZM2G332660	Ca2+/calmodulin-dependent protein kinase, EF-Hand protein superfamily	R_CA
OptiV1S27277	-2.70786	0.00415885	GRMZM2G332660	Ca2+/calmodulin-dependent protein kinase, EF-Hand protein superfamily	R_CA
OptiV1S22443	-1.02738	0.0130183	GRMZM2G080871	Ca2+/calmodulin-dependent protein kinase, EF-Hand protein superfamily	R_CA
OptiV1C00900	-1.05862	0.0120747	GRMZM2G080871	Ca2+/calmodulin-dependent protein kinase, EF-Hand protein superfamily	R_CA
OptiV1C14775	-1.14245	0.0318436	GRMZM2G062772	Ca2+/calmodulin-dependent protein kinase, EF-Hand protein superfamily	R_CA
OptiV1S32830	-1.14573	0.0182787	GRMZM2G177475	Ca2+/calmodulin-dependent protein kinase, EF-Hand protein superfamily	R_CA
OptiV1S32531	-1.48686	0.00159622	GRMZM2G399821	Ca2+/calmodulin-dependent protein kinase, EF-Hand protein superfamily	R_CA
OptiV1C10530	-2.22071	0.00575563	GRMZM2G110080	Ca2+/calmodulin-dependent protein phosphatase (calcineurin subunit B), EF-Hand superfamily protein	R_CA
OptiV1S20287	-2.82842	0.0180537	GRMZM2G478160	Ca2+-binding protein, EF-Hand protein superfamily	R_CA
OptiV1C17347	-1.59903	0.00210601	GRMZM2G048205	Calcium-binding endonuclease/exonuclease/phosphatase family	R_CA
OptiV1S30288	-1.98844	0.0361178	GRMZM2G467184	Calmodulin (EF-Hand superfamily)	R_CA
OptiV1S31007	-2.17475	0.00903003	GRMZM2G125838	Calmodulin (EF-Hand superfamily)	R_CA
OptiV1C03597	-1.01294	0.02256	GRMZM2G097827	Calmodulin (EF-Hand superfamily)	R_CA
OptiV1C07638	-1.06976	0.0154454	GRMZM2G006790	Calmodulin (EF-Hand superfamily)	R_CA
OptiV1S18211	-1.11014	0.00429645	GRMZM2G340313	Calmodulin (EF-Hand superfamily)	R_CA
OptiV1S25593	-1.70515	0.00042889	GRMZM2G071100	Calmodulin (EF-Hand superfamily)	R_CA
OptiV1C00339	-3.29913	0.000770209	GRMZM2G033846	Calmodulin (EF-Hand superfamily)	R_CA
OptiV1C16919	-1.02991	0.00822175	GRMZM2G028516	Calreticulin	R_CA
OptiV1S32441	-1.33018	0.00593205	GRMZM2G361442	Calreticulin	R_CA
OptiV1C16675	-1.54175	0.000987037	GRMZM2G027821	integral plasma membrane protein	R_CA
OptiV1S32579	-4.09412	0.00926702	GRMZM2G135586	Bifunctional enzyme that catalyzes hydrolysis of FMN to riboflavin	R_CO
OptiV1N37833	-1.0474	0.00956088	AC192244.3_FG007	pantetheine-phosphate adenylyltransferase	R_CO
OptiV1S26141	-4.16282	0.0154447	GRMZM2G134332	AGC (cAMP-dependent, cGMP-dependent and protein kinase C) kinase family protein	R_KP
OptiV1S28590	-3.63508	0.014974	GRMZM2G111152	AGC (cAMP-dependent, cGMP-dependent and protein kinase C) kinase family protein	R_KP
OptiV1C15325	-2.01843	0.000541248	GRMZM2G093072	atypical receptor-like kinase	R_KP
OptiV1C01526	-3.57301	0.00200983	GRMZM2G096753	Ca2+/calmodulin-dependent protein kinase	R_KP
OptiV1C10266	-3.63222	0.00861611	GRMZM2G135839	Calcineurin-like metallo-phosphoesterase superfamily protein	R_KP
OptiV1C10535	-1.03572	0.0172312	GRMZM2G159660	Calcineurin-like metallo-phosphoesterase superfamily protein	R_KP
OptiV1S18815	-1.48377	0.027271	GRMZM2G447504	Casein kinase (serine/threonine/tyrosine protein kinase)	R_KP
OptiV1C15809	-1.08096	0.00398601	GRMZM2G409658	CBL-interacting protein kinase	R_KP
OptiV1C16146	-1.38046	0.00474534	GRMZM2G390896	CBL-interacting protein kinase	R_KP
OptiV1C16655	-1.39704	0.00335718	GRMZM2G472643	CBL-interacting protein kinase	R_KP
OptiV1C09075	-1.24376	0.00194338	GRMZM2G014833	CBL-interacting protein kinase 12 (CIPK12)	R_KP
OptiV1S33473	-2.20673	0.035752	GRMZM2G477829	Cdc2-related protein kinase	R_KP
OptiV1C06248	-2.6195	0.00163262	GRMZM2G031893	CDPK-related kinase 3 (CRK3)	R_KP
OptiV1C11220	-2.59086	0.0494092	GRMZM2G004278	cell wall-associated ser/thr kinase	R_KP
OptiV1S21175	-1.14998	0.00533081	GRMZM2G465287	clade B of the PP2C-superfamily, MAPK phosphatase	R_KP
OptiV1S22870	-2.55628	0.0447863	GRMZM2G399087	Concanavalin A-like lectin protein kinase family protein	R_KP
OptiV1S18644	-3.52065	0.038852	GRMZM2G075286	cytoplasmic serine/threonine protein kinase	R_KP
OptiV1S18504	-3.18388	0.00803063	GRMZM2G173710	histidine-containing phosphotransmitter	R_KP
OptiV1C05908	-2.77529	0.00799641	GRMZM2G124890	histidine-containing phosphotransmitter	R_KP
OptiV1S19476	-3.03037	0.0146072	GRMZM2G173710	histidine-containing phosphotransmitter	R_KP
OptiV1C05492	-1.03883	0.0231409	GRMZM2G324390	Kinase interacting (KIP1-like) family protein	R_KP
OptiV1S21249	-1.93052	0.0243864	GRMZM2G142207	lectin protein kinase family protein	R_KP
OptiV1C12268	-1.49517	0.0169493	GRMZM2G304897	lectin protein kinase family protein	R_KP
OptiV1S23315	-2.64777	0.0285544	AC235540.1_FG002	Leucine-rich repeat protein kinase family protein	R_KP
OptiV1S20465	-4.08456	0.000848084	GRMZM2G353708	Leucine-rich repeat protein kinase family protein	R_KP
OptiV1C02230	-1.06323	0.0123685	GRMZM2G146794	Leucine-rich repeat protein kinase family protein	R_KP
OptiV1C13049	-1.14692	0.0236454	GRMZM2G023715	Leucine-rich repeat protein kinase family protein	R_KP
OptiV1S28897	-1.49718	0.0115515	GRMZM2G102862	Leucine-rich repeat protein kinase family protein	R_KP
OptiV1C02487	-1.70053	0.00375311	GRMZM2G071396	Leucine-rich repeat protein kinase family protein	R_KP
OptiV1S23329	-2.22008	0.00160022	GRMZM2G109830	Leucine-rich repeat protein kinase family protein	R_KP
OptiV1S24505	-2.70113	0.000541248	GRMZM2G165387	leucine-rich repeat receptor kinase (LRR-RLK)	R_KP
OptiV1S22428	-1.09515	0.00313278	GRMZM2G181231	membrane localized protein with similarity to receptor kinases	R_KP
OptiV1S26096	-2.043	0.0357368	GRMZM2G163217	Mitogen-activated protein kinase kinase (MAP2K)	R_KP
OptiV1S23720	-1.44815	0.00152343	GRMZM2G456059	NIMA-related serine/threonine kinases (Neks)	R_KP
OptiV1S17842	-1.11287	0.00822014	GRMZM2G060522	NSP-interacting kinase (NIK1), receptor-like kinase	R_KP
OptiV1S34029	-4.40851	0.0056756	AC205012.3_FG002	Phosphatidylinositol 4-kinase	R_KP
OptiV1S22557	-1.79836	0.00404515	GRMZM2G111208	Phosphatidylinositol-4-phosphate 5-kinase	R_KP
OptiV1C08789	-1.52525	0.0389078	GRMZM2G092595	Phosphatidylinositol-4-phosphate 5-kinase	R_KP
OptiV1S30519	-1.26155	0.0111993	GRMZM2G167594	phosphoinositide phosphatase	R_KP
OptiV1C14298	-1.27897	0.0155545	GRMZM2G085530	phosphoinositide phosphatase	R_KP
OptiV1C06157	-1.97981	0.00282853	GRMZM2G070315	Phosphotyrosine protein phosphatases superfamily protein	R_KP
OptiV1C08310	-1.16396	0.0135717	GRMZM2G070315	Phosphotyrosine protein phosphatases superfamily protein	R_KP
OptiV1C02173	-1.25136	0.000698853	GRMZM2G315125	protein kinase	R_KP
OptiV1C03941	-6.2677	0.00455012	GRMZM2G456547	protein kinase C-like zinc finger protein	R_KP
OptiV1S31614	-1.21657	0.0043866	GRMZM2G176206	Protein kinase family protein with leucine-rich repeat domain	R_KP
OptiV1S23819	-1.23969	0.0244187	GRMZM2G100234	Protein kinase family protein with leucine-rich repeat domain	R_KP
OptiV1S32057	-1.72474	0.00732981	GRMZM2G067520	Protein kinase superfamily protein	R_KP
OptiV1N37589	-1.07254	0.00865621	GRMZM2G305007	Protein kinase superfamily protein	R_KP
OptiV1C10051	-1.12575	0.00339571	GRMZM2G305007	Protein kinase superfamily protein	R_KP
OptiV1S32555	-1.17624	0.000924694	GRMZM2G315125	Protein kinase superfamily protein	R_KP
OptiV1C03337	-1.14056	0.00523139	GRMZM2G161544	Protein phosphatase 2C family protein	R_KP
OptiV1C10335	-1.33541	0.00119897	GRMZM2G069713	Protein phosphatase 2C family protein	R_KP
OptiV1C10056	-1.84316	0.00711482	GRMZM2G069713	Protein phosphatase 2C family protein	R_KP
OptiV1N35798	-1.23462	0.0171723	GRMZM2G035202	Protein tyrosine phosphatase-like protein PTPLA (contains Pro instead of catalytic Arg)	R_KP
OptiV1S25449	-1.16575	0.00872951	GRMZM2G048243	protein with similarity to MAPKKKs	R_KP
OptiV1S19926	-2.08686	0.00391706	GRMZM2G442277	receptor kinase regulated by Brassinosteroids	R_KP
OptiV1C13093	-1.11909	0.00571817	GRMZM2G422373	Receptor kinase-like protein family	R_KP
OptiV1C11060	-1.79446	0.00354298	GRMZM2G082855	receptor-like kinase	R_KP
OptiV1C01420	-2.12316	0.0062066	GRMZM2G177726	receptor-like protein kinase	R_KP
OptiV1S21855	-2.19274	0.00128088	GRMZM2G076943	receptor-like protein kinase	R_KP
OptiV1S21723	-2.24504	0.00168461	GRMZM2G379780	receptor-like protein kinase	R_KP
OptiV1S23779	-2.40222	0.0031364	GRMZM2G379780	receptor-like protein kinase	R_KP
OptiV1S28792	-1.31787	0.000691067	GRMZM2G048106	receptor-like protein kinase 2 (RPK2)	R_KP
OptiV1C08886	-1.50278	0.0356347	GRMZM2G000620	receptor-like serine/threonine protein kinases	R_KP
OptiV1S34135	-1.44216	0.00303635	GRMZM2G322723	receptor-like serine/threonine protein kinases	R_KP
OptiV1S32390	-1.55341	0.0476597	GRMZM2G115705	receptor-like serine/threonine protein kinases	R_KP
OptiV1C11373	-1.58162	0.0205072	GRMZM2G322728	receptor-like serine/threonine protein kinases	R_KP
OptiV1C09974	-4.35643	0.0079908	GRMZM2G100454	Serine/threonine protein kinase	R_KP
OptiV1S30683	-4.35051	0.00805965	GRMZM2G100454	Serine/threonine protein kinase	R_KP
OptiV1C07500	-2.21817	0.00133484	GRMZM2G174896	Serine/threonine protein kinase	R_KP
OptiV1C12904	-2.78953	0.00688141	GRMZM2G093246	Serine/threonine protein kinase	R_KP
OptiV1S25348	-1.39576	0.0492083	AC205485.3_FG011	Serine/threonine protein kinase	R_KP
OptiV1S26374	-2.85928	0.030099	GRMZM2G452121	Serine/threonine protein kinase	R_KP
OptiV1S26959	-1.81805	0.0413602	GRMZM2G175164	Serine/threonine protein kinase	R_KP
OptiV1S19426	-1.00326	0.025559	GRMZM2G056875	Serine/threonine protein kinase	R_KP
OptiV1S19625	-1.03071	0.0100033	AC193632.2_FG002	Serine/threonine protein kinase	R_KP
OptiV1C12923	-1.08339	0.00225281	GRMZM2G475948	Serine/threonine protein kinase	R_KP
OptiV1C11357	-1.13899	0.00592684	GRMZM2G171807	Serine/threonine protein kinase	R_KP
OptiV1S32108	-1.14414	0.0121277	GRMZM2G171752	Serine/threonine protein kinase	R_KP
OptiV1S30137	-1.15781	0.00124063	GRMZM2G092776	Serine/threonine protein kinase	R_KP
OptiV1C10173	-1.1752	0.00775553	GRMZM2G032132	Serine/threonine protein kinase	R_KP
OptiV1C00527	-1.28243	0.00398878	GRMZM2G166719	Serine/threonine protein kinase	R_KP
OptiV1C10453	-1.29184	0.00574198	GRMZM2G051984	Serine/threonine protein kinase	R_KP
OptiV1C01975	-1.33703	0.0374616	GRMZM2G037386	serine/threonine protein kinase	R_KP
OptiV1S30698	-1.34898	0.0241303	GRMZM2G443843	Serine/threonine protein kinase	R_KP
OptiV1C13904	-1.35033	0.00445587	GRMZM2G381076	Serine/threonine protein kinase	R_KP
OptiV1C10754	-1.59149	0.00428809	GRMZM2G395778	Serine/threonine protein kinase	R_KP
OptiV1C12523	-1.74962	0.00166479	GRMZM2G077914	Serine/threonine protein kinase	R_KP
OptiV1C16200	-1.75206	0.0110925	GRMZM2G046297	Serine/threonine protein kinase	R_KP
OptiV1C09382	-1.77445	0.00042889	GRMZM2G113421	Serine/threonine protein kinase	R_KP
OptiV1C09013	-1.87128	0.0201573	GRMZM2G059740	Serine/threonine protein kinase	R_KP
OptiV1C13264	-2.17083	0.00617221	GRMZM2G020158	Serine/threonine protein kinase	R_KP
OptiV1S21222	-2.25598	0.00262549	GRMZM2G094028	Serine/threonine protein kinase	R_KP
OptiV1C15152	-2.31205	0.0191404	GRMZM2G141229	Serine/threonine protein kinase	R_KP
OptiV1C00233	-2.34734	0.0116048	GRMZM2G473411	Serine/threonine protein kinase	R_KP
OptiV1C10498	-2.56586	0.0233469	GRMZM2G073250	Serine/threonine protein kinase	R_KP
OptiV1C11828	-1.52709	0.0128944	GRMZM2G041125	Serine/threonine protein kinase of the CDC7 subfamily	R_KP
OptiV1S29722	-2.25252	0.0155701	GRMZM2G101634	Serine/threonine protein phosphatase 2A	R_KP
OptiV1C03968	-1.41929	0.0046381	GRMZM2G076114	shaggy-like kinase 13 (SK13)	R_KP
OptiV1S19197	-1.53314	0.000541248	GRMZM2G075992	SHAGGY-related kinase	R_KP
OptiV1C09896	-1.66688	0.000848084	GRMZM2G024151	SHAGGY-related kinase	R_KP
OptiV1S27555	-4.05169	0.0113094	GRMZM2G401606	S-locus lectin protein kinase family protein	R_KP
OptiV1C11799	-1.33014	0.0247972	GRMZM2G471596	S-locus lectin protein kinase family protein	R_KP
OptiV1C14697	-2.42079	0.0349026	GRMZM2G042811	S-locus lectin protein kinase family protein	R_KP
OptiV1S26846	-1.04071	0.0153204	GRMZM2G413030	S-locus lectin protein kinase family protein	R_KP
OptiV1C11762	-2.12381	0.022315	GRMZM2G098037	S-locus lectin protein kinase family protein	R_KP
OptiV1C12789	-1.47207	0.0183018	GRMZM2G135073	Ste20-like serine/threonine protein kinase	R_KP
OptiV1C08579	-1.05489	0.00363088	GRMZM2G119769	Traf2- and Nck-interacting kinase	R_KP
OptiV1S29275	-1.14926	0.00293882	GRMZM2G119769	Traf2- and Nck-interacting kinase	R_KP
OptiV1C05258	-1.19733	0.00242564	GRMZM2G104658	Tyrosine kinase specific for activated (GTP-bound) p21cdc42Hs	R_KP
OptiV1C14890	-2.05747	0.0101768	GRMZM2G018059	U-box domain-containing protein kinase family protein	R_KP
OptiV1S24031	-1.64693	0.00381627	GRMZM2G433433	U-box domain-containing protein kinase family protein	R_KP
OptiV1C00048	-2.27439	0.00836614	GRMZM2G142544	U-box domain-containing protein kinase family protein	R_KP
OptiV1S28561	-1.51831	0.00893518	GRMZM2G014560	wall-associated kinase	R_KP
OptiV1S31646	-2.21608	0.00419706	GRMZM2G180160	wall-associated kinase	R_KP
OptiV1C16868	-2.28367	0.00715915	GRMZM2G134205	wall-associated kinase	R_KP
OptiV1C14552	-2.29228	0.00485337	GRMZM2G050536	wall-associated kinase	R_KP
OptiV1C09405	-3.99251	0.00365703	GRMZM2G059012	wall-associated kinase	R_KP
OptiV1S33511	-4.07462	0.0029305	GRMZM2G134205	wall-associated kinase	R_KP
OptiV1C08783	-1.87307	0.013395	GRMZM2G175576	Cation transport ATPase Zn-ATPase	R_ME
OptiV1S31791	-1.08971	0.0137925	GRMZM2G013880	Copper chaperone	R_ME
OptiV1C02345	-1.10699	0.0322937	GRMZM2G007713	Copper chaperone	R_ME
OptiV1C01433	-2.4261	0.00556222	GRMZM2G086066	Heavy metal transport/detoxification superfamily protein	R_ME
OptiV1C16147	-2.67868	0.0114024	GRMZM2G123486	Heavy metal transport/detoxification superfamily protein	R_ME
OptiV1S21868	-2.89166	0.00500282	GRMZM2G371486	Heavy metal transport/detoxification superfamily protein	R_ME
OptiV1S21615	-1.03099	0.0137925	GRMZM2G143512	P-type ATPase HMA5 is involved in Cu detoxification	R_ME
OptiV1C07686	-1.22433	0.038363	GRMZM2G109429	Selenoprotein	R_ME
OptiV1S20275	-1.00038	0.0338635	GRMZM2G478798	Acetyltransferase (GNAT) domain-containing protein	R_TF
OptiV1C01730	-1.53008	0.00305594	GRMZM2G131618	Acetyltransferase (GNAT) domain-containing protein	R_TF
OptiV1S29986	-1.17248	0.0498924	GRMZM2G397518	adenylylsulfate sulfohydrolase activity	R_TF
OptiV1S23801	-1.31913	0.0406731	GRMZM2G014780	Alfin-Like family of nuclear-localized PhD domain containing homeodomain proteins	R_TF
OptiV1S24955	-1.37148	0.0381486	AC208521.3_FG002	Alfin-Like family of nuclear-localized PhD domain containing homeodomain proteins	R_TF
OptiV1C05040	-1.42651	0.0136268	GRMZM2G038066	Alfin-Like family of nuclear-localized PhD domain containing homeodomain proteins	R_TF
OptiV1C17481	-1.13056	0.00408036	GRMZM2G060485	Arabidopsis response regulator (ARR) protein	R_TF
OptiV1C04491	-1.23223	0.0238562	GRMZM2G074742	Aux/IAA family of proteins implicated in auxin signaling	R_TF
OptiV1C00337	-1.0518	0.00252051	GRMZM2G352159	auxin response factor	R_TF
OptiV1S29568	-1.17505	0.00303448	GRMZM2G352159	auxin response factor	R_TF
OptiV1C14416	-1.13025	0.0144566	GRMZM2G475263	auxin response factor 9	R_TF
OptiV1C11790	-1.19788	0.0181623	GRMZM2G475263	auxin response factor 9	R_TF
OptiV1C05858	-1.14554	0.000696763	GRMZM2G475882	auxin response factor family	R_TF
OptiV1C11439	-1.15292	0.00212748	GRMZM2G078274	auxin response factor family	R_TF
OptiV1C11451	-1.33164	8.54859e-05	GRMZM2G017187	auxin response factor family	R_TF
OptiV1C03378	-1.44328	0.00560922	GRMZM2G092542	auxin-responsive element (AuxRE).	R_TF
OptiV1S32973	-1.35586	0.00332106	GRMZM2G155762	basic helix-loop-helix (bHLH) DNA-binding superfamily protein	R_TF
OptiV1S20354	-1.34585	0.00540539	GRMZM2G074501	basic helix-loop-helix (bHLH) DNA-binding superfamily protein	R_TF
OptiV1S28463	-1.156	0.0304979	GRMZM2G140355	Basic leucine zipper (bZIP) transcription factor	R_TF
OptiV1C05315	-2.80266	0.00254296	GRMZM2G137046	Basic leucine zipper (bZIP) transcription factor	R_TF
OptiV1C11936	-1.08527	0.00831676	GRMZM2G131961	basic leucine zipper transcription gene family	R_TF
OptiV1C09203	-1.21333	0.0222443	GRMZM2G445575	basic leucine zipper transcription gene family	R_TF
OptiV1S28433	-1.43277	0.0220794	GRMZM2G081577	B-box type zinc finger family protein	R_TF
OptiV1S33397	-1.69628	0.0440372	GRMZM2G062218	B-box type zinc finger protein with CCT domain	R_TF
OptiV1S17977	-1.05036	0.0162892	AC233888.1_FG002	B-box type zinc finger protein with CCT domain, CONSTANS-like	R_TF
OptiV1S19850	-1.19358	0.0235287	GRMZM2G095598	B-box type zinc finger protein with CCT domain, CONSTANS-like	R_TF
OptiV1C02938	-2.87124	0.00558944	GRMZM2G173372	beta HLH protein 93	R_TF
OptiV1S18129	-1.03627	0.0285527	GRMZM2G004732	bHLH transcription factor	R_TF
OptiV1S29759	-1.12193	0.0469648	GRMZM2G440529	bHLH transcription factor	R_TF
OptiV1S31288	-1.16123	0.00521569	GRMZM2G313058	bHLH transcription factor	R_TF
OptiV1C03444	-1.16567	0.00133484	GRMZM2G030762	bHLH transcription factor	R_TF
OptiV1S17926	-1.2029	0.00623545	GRMZM2G313058	bHLH transcription factor	R_TF
OptiV1S27382	-1.46131	0.00953029	GRMZM2G016790	bHLH transcription factor	R_TF
OptiV1C02872	-2.05829	0.00745142	GRMZM2G042895	bHLH transcription factor	R_TF
OptiV1C16828	-1.42109	0.000604561	GRMZM2G035123	BTB and TAZ domain protein	R_TF
OptiV1C16926	-1.50107	0.00184053	GRMZM2G035123	BTB and TAZ domain protein	R_TF
OptiV1C03896	-1.4501	0.00811215	GRMZM2G067921	bZIP transcription factor ATF6	R_TF
OptiV1C05857	-2.30226	0.00306954	GRMZM2G122846	bZIP transcription factor ATF6	R_TF
OptiV1C09900	-1.57249	0.000924081	GRMZM2G006578	bZIP transcription factor family protein	R_TF
OptiV1C09699	-1.13725	0.0335922	GRMZM2G094352	bZIP transcription factor family protein	R_TF
OptiV1C16053	-1.8026	0.0156384	GRMZM2G060290	bZIP transcription factor family protein	R_TF
OptiV1S26402	-1.07667	0.0320507	AC205250.3_FG004	C2H2 type zinc finger transcription factor family	R_TF
OptiV1C14244	-1.62063	0.00387727	AC211503.4_FG005	CCAAT-binding factor, subunit B (HAP2)	R_TF
OptiV1S19587	-2.40657	0.00313382	AC211503.4_FG005	CCAAT-binding factor, subunit B (HAP2)	R_TF
OptiV1C11280	-3.0646	0.00559339	GRMZM2G165488	CCAAT-binding factor, subunit B (HAP2)	R_TF
OptiV1S23459	-1.15864	0.00562206	GRMZM2G027298	CCCH-type Zn-finger protein	R_TF
OptiV1C03316	-1.03808	0.0199094	GRMZM2G005732	components of a temperature-sensitive circadian system	R_TF
OptiV1S22563	-1.21326	0.00556222	GRMZM2G149132	DBP1, a member of the DBP factors	R_TF
OptiV1S27906	-1.89883	0.02243	GRMZM2G703918	DNA binding, CCCH type	R_TF
OptiV1S21055	-1.34274	0.0245819	GRMZM2G010290	Dof-type zinc finger DNA-binding family protein	R_TF
OptiV1S31804	-1.03778	0.00515136	GRMZM2G029323	DREB subfamily A-6 of ERF/AP2 transcription factor family	R_TF
OptiV1S18798	-1.04474	0.00281315	GRMZM2G055204	DREB subfamily A-6 of ERF/AP2 transcription factor family	R_TF
OptiV1C14025	-1.02269	0.00517668	GRMZM2G362718	EDM2 (enhanced downy mildew 2).	R_TF
OptiV1S26145	-1.25515	0.0141836	GRMZM2G013936	EDM2 (enhanced downy mildew 2).	R_TF
OptiV1S20651	-1.65092	0.00110708	GRMZM2G052720	ERF (ethylene response factor) subfamily B-1 of ERF/AP2 transcription factor family	R_TF
OptiV1C03511	-1.01387	0.00443847	GRMZM2G174347	ERF (ethylene response factor) subfamily B-1 of ERF/AP2 transcription factor family	R_TF
OptiV1C05453	-1.11767	0.0186634	GRMZM2G132223	ERF (ethylene response factor) subfamily B-1 of ERF/AP2 transcription factor family	R_TF
OptiV1C04306	-1.74298	0.0419149	GRMZM2G066158	ERF (ethylene response factor) subfamily B-1 of ERF/AP2 transcription factor family	R_TF
OptiV1C16856	-1.08698	0.0219268	GRMZM2G010100	ERF (ethylene response factor) subfamily B-6 of ERF/AP2 transcription factor family	R_TF
OptiV1C14712	-2.62968	0.00330364	GRMZM2G044322	Ethylene insensitive 3 family protein	R_TF
OptiV1C13074	-1.75774	0.0249253	GRMZM2G001663	FAR1-related sequence 7 (FRS7) zinc ion binding	R_TF
OptiV1S32628	-1.05113	0.0125121	GRMZM2G324131	GATA factor family of zinc finger transcription factors	R_TF
OptiV1C04063	-1.26588	0.00774062	GRMZM2G096171	GATA-4/5/6 transcription factors	R_TF
OptiV1S28576	-1.87983	0.00227254	GRMZM2G052544	GATA-4/5/6 transcription factors, phloem development in the root	R_TF
OptiV1S18857	-1.22385	0.0369834	GRMZM2G176537	GRAS family transcription factor	R_TF
OptiV1C14574	-2.59766	0.0295692	GRMZM2G067743	Growth regulating factor encoding transcription activator	R_TF
OptiV1S29640	-1.22226	0.00931674	GRMZM2G165972	Heat shock transcription factor	R_TF
OptiV1S20811	-1.27558	0.00586523	AC205471.4_FG003	Heat shock transcription factor	R_TF
OptiV1S32140	-1.9754	0.0150117	AC206165.3_FG007	Heat shock transcription factor	R_TF
OptiV1S26989	-2.09318	0.0103746	GRMZM2G025685	Heat shock transcription factor	R_TF
OptiV1C04665	-1.33976	0.021806	GRMZM2G162382	Helix-loop-helix DNA-binding domain	R_TF
OptiV1S30816	-2.0598	0.00115743	GRMZM2G062458	Helix-loop-helix DNA-binding domain	R_TF
OptiV1N38070	-1.10936	0.00263795	GRMZM2G111028	Histone 2A, CCAAT transcription factor	R_TF
OptiV1S24885	-1.05491	0.00580498	GRMZM2G003304	homeodomain leucine zipper class I (HD-Zip I) protein	R_TF
OptiV1S20765	-1.28136	0.00989786	GRMZM2G002915	homeodomain leucine zipper class I (HD-Zip I) protein	R_TF
OptiV1C06834	-1.05254	0.0280934	GRMZM2G119999	homeodomain leucine zipper class I (HD-Zip I) protein	R_TF
OptiV1C15249	-1.22108	0.00455253	GRMZM2G041127	homeodomain leucine zipper class I (HD-Zip I) protein	R_TF
OptiV1C00146	-2.64218	0.0166716	GRMZM2G100176	Homeodomain-like superfamily protein	R_TF
OptiV1C00690	-3.10579	0.00662012	GRMZM2G119940	Homeodomain-like superfamily protein	R_TF
OptiV1S20143	-1.54191	0.00383601	AC234520.1_FG003	Homeodomain-like superfamily protein	R_TF
OptiV1C15021	-2.89431	0.00128614	GRMZM2G125704	Homeodomain-like superfamily protein	R_TF
OptiV1N36166	-1.89428	0.00254068	AC233960.1_FG003	Homeodomain-like superfamily protein	R_TF
OptiV1S21083	-1.23783	0.00325372	GRMZM2G170148	Homeodomain-like superfamily protein	R_TF
OptiV1C06395	-1.32009	0.0403926	GRMZM2G065829	Homeodomain-like superfamily protein	R_TF
OptiV1S33652	-1.34131	0.00395627	GRMZM2G701218	Homeodomain-like superfamily protein	R_TF
OptiV1S33253	-1.52931	0.0186876	AC209374.4_FG003	Homeodomain-like superfamily protein	R_TF
OptiV1S21295	-1.62547	0.0117023	GRMZM2G071977	Homeodomain-like superfamily protein	R_TF
OptiV1C00938	-1.92685	0.00132995	GRMZM2G116614	jasmonate-zim-domain protein	R_TF
OptiV1S19627	-1.16599	0.00478205	GRMZM2G117513	JAZ1 is a nuclear-localized protein involved in jasmonate signaling	R_TF
OptiV1C05283	-2.46052	0.000407767	GRMZM2G005954	JAZ1 is a nuclear-localized protein involved in jasmonate signaling	R_TF
OptiV1C03323	-1.92494	0.00188547	GRMZM2G435944	KEKE-like motif-containing transcription regulator	R_TF
OptiV1S29370	-1.7855	0.00170136	AC149818.2_FG009	Lateral organ boundaries (LOB) domain family protein	R_TF
OptiV1C14763	-1.12475	0.0489046	GRMZM2G150594	LOB domain-containing protein	R_TF
OptiV1C02424	-5.36671	0.00239727	AC218973.3_FG003	LOB-domain protein, required for normal cell division in pollen	R_TF
OptiV1S22961	-1.14739	0.0222053	GRMZM2G001139	MADS box transcription factor	R_TF
OptiV1C04935	-1.41208	0.00160898	GRMZM2G174005	MADS box transcription factor	R_TF
OptiV1C08902	-1.46793	0.0252873	GRMZM2G135018	MADS box transcription factor	R_TF
OptiV1C07094	-1.90053	0.0331324	GRMZM2G147716	MADS box transcription factor	R_TF
OptiV1S32968	-1.94394	0.0276904	GRMZM2G035836	MADS box transcription factor	R_TF
OptiV1C07576	-2.3533	0.0321845	GRMZM2G411477	MADS box transcription factor	R_TF
OptiV1C09061	-2.89082	0.00788614	GRMZM2G120227	MADS box transcription factor	R_TF
OptiV1C11254	-2.93908	0.0142095	GRMZM2G120227	MADS box transcription factor	R_TF
OptiV1C07320	-1.50677	0.0147866	GRMZM2G114503	Molecular chaperone, heat shock protein, Homeodomain-like	R_TF
OptiV1C07405	-1.41261	0.0455759	GRMZM2G150260	Molecular chaperone, heat shock protein, Homeodomain-like	R_TF
OptiV1S33560	-1.52445	0.0356658	GRMZM2G023557	Molecular chaperone, heat shock protein, Homeodomain-like	R_TF
OptiV1N39600	-1.88571	0.0132499	AC204212.4_FG001	Molecular chaperone, heat shock protein, Homeodomain-like	R_TF
OptiV1S22967	-2.09293	0.00764605	GRMZM2G097788	Molecular chaperone, heat shock protein, Homeodomain-like	R_TF
OptiV1S26323	-1.17433	0.0146382	GRMZM2G010920	myb-like HTH transcriptional regulator family protein	R_TF
OptiV1S17788	-1.01041	0.0343082	GRMZM2G173943	myb-like HTH transcriptional regulator family protein	R_TF
OptiV1C16030	-4.13443	0.00152712	GRMZM2G159119	myb-like transcription factor family protein	R_TF
OptiV1C16142	-5.35746	0.00458779	GRMZM2G016370	myb-like transcription factor family protein	R_TF
OptiV1C03218	-1.14525	0.00301847	GRMZM2G034110	myb-like transcription factor family protein	R_TF
OptiV1C15825	-1.07056	0.00350309	GRMZM2G474769	myb-related putative transcription factor	R_TF
OptiV1C00330	-1.70842	0.00192289	GRMZM2G080054	Myc-related bHLH transcription factor	R_TF
OptiV1S34360	-1.10051	0.0323647	GRMZM2G001930	MYC-related transcriptional activator	R_TF
OptiV1S21722	-1.37982	0.00481478	GRMZM2G159500	NAC domain containing protein	R_TF
OptiV1S24205	-1.44627	0.018244	GRMZM2G031001	NAC domain containing protein	R_TF
OptiV1C04976	-1.38061	0.0164179	GRMZM2G062009	NAC domain containing protein	R_TF
OptiV1C02689	-2.02826	0.00497328	GRMZM2G123667	NAC domain containing protein	R_TF
OptiV1S24017	-2.04654	0.00110756	GRMZM2G011598	NAC domain containing protein	R_TF
OptiV1S32522	-2.51733	0.00140934	GRMZM2G081930	NAC domain containing protein	R_TF
OptiV1C01973	-3.94861	0.000629142	GRMZM2G043813	NAC domain containing protein	R_TF
OptiV1C02843	-1.12778	0.022197	GRMZM2G083347	NAC domain transcription factor	R_TF
OptiV1C13391	-2.23211	0.00469822	GRMZM2G039867	nuclear-localized NPR1 like protein with BTB/POZ domain and ankyrin repeats	R_TF
OptiV1C15430	-2.54594	0.00273462	GRMZM2G060723	nuclear-localized NPR1 like protein with BTB/POZ domain and ankyrin repeats	R_TF
OptiV1C02513	-1.02769	0.0399198	GRMZM2G011434	nuclear-localized PhD domain containing homeodomain proteins	R_TF
OptiV1C13659	-1.0789	0.00213443	GRMZM2G031656	nuclear-localized transcriptional activator with sequence similarity to basic helix-loop-helix(bHLH)-domain proteins	R_TF
OptiV1C03314	-1.61092	0.0256262	GRMZM2G125653	Pathogen-induced transcription factor	R_TF
OptiV1S30174	-2.83967	0.0201262	GRMZM2G169149	Pathogen-induced transcription factor	R_TF
OptiV1S21846	-1.54323	0.0206615	GRMZM2G120320	Pathogen-induced transcription factor	R_TF
OptiV1S33967	-4.18934	0.010465	GRMZM2G057011	Pathogen-induced transcription factor	R_TF
OptiV1C15651	-1.00343	0.029802	GRMZM2G408897	PHD Zn-finger proteins	R_TF
OptiV1C11027	-1.06265	0.0444256	GRMZM2G035465	phytochrome-associated protein	R_TF
OptiV1C09120	-1.0762	0.028229	GRMZM2G035465	phytochrome-associated protein	R_TF
OptiV1C06560	-1.46606	0.0261318	GRMZM2G051769	phytochrome-associated protein	R_TF
OptiV1S33548	-3.96027	0.00828823	GRMZM2G059544	phytochrome-associated protein	R_TF
OptiV1S29800	-1.01555	0.00395627	GRMZM2G109509	Plant regulator RWP-RK family protein	R_TF
OptiV1S30663	-1.11247	0.0402487	GRMZM2G466549	Plant regulator RWP-RK family protein	R_TF
OptiV1C02350	-1.09218	0.00263873	GRMZM2G065896	plant-specific GATA-type transcription factors	R_TF
OptiV1S27118	-1.50564	0.0423235	GRMZM2G179024	pseudo-response regulatorl, various circadian-associated biological events	R_TF
OptiV1S34188	-2.2471	0.021974	GRMZM2G147346	R2R3 factor gene family, Myb superfamily	R_TF
OptiV1C06094	-1.56808	0.0106699	GRMZM2G121166	regulation of transcription from RNA polymerase III promoter	R_TF
OptiV1C16995	-1.24339	0.00287781	GRMZM2G001048	repression of FLC in vernalized plants	R_TF
OptiV1S21173	-1.79299	0.0130287	GRMZM2G019060	requires sequences within the GRAS and VHIID domains	R_TF
OptiV1S26642	-1.34998	0.00560922	GRMZM2G172657	requires sequences within the GRAS and VHIID domains	R_TF
OptiV1S24381	-1.06628	0.00710057	GRMZM2G013765	RING/FYVE/PHD zinc finger superfamily protein, regulation transcription	R_TF
OptiV1S28168	-1.77008	0.00645572	GRMZM2G028438	SCARECROW-like 8 (SCL8), Transcription factor GRAS	R_TF
OptiV1C06058	-1.847	0.0422251	GRMZM2G022792	scarecrow-like protein	R_TF
OptiV1C11180	-1.74765	0.0145811	GRMZM2G129243	SMAD/FHA domain-containing protein	R_TF
OptiV1C09895	-1.58457	0.0469916	GRMZM2G119261	small family of SWI3-like genes	R_TF
OptiV1C15161	-1.53961	0.00209994	GRMZM2G062541	TATA box binding protein (TBP)-associated factor	R_TF
OptiV1C01833	-1.01326	0.0478164	GRMZM2G120151	TCP family transcription factor	R_TF
OptiV1C11776	-3.71793	0.0248795	GRMZM2G153754	Tesmin/TSO1-like CXC domain-containing protein	R_TF
OptiV1S21151	-1.41033	0.00201416	GRMZM2G080252	transcription factor - like	R_TF
OptiV1S33877	-1.2324	0.00194738	GRMZM2G013016	transcription factor and transcriptional coactivators	R_TF
OptiV1S26262	-1.08617	0.0040476	GRMZM2G334722	Transcription factor containing C2HC type Zn finger	R_TF
OptiV1S18759	-1.756	0.0123355	AC203957.3_FG004	transcription factor domain containing	R_TF
OptiV1N36272	-1.04068	0.0147645	GRMZM2G077197	transcription factor inhibitor I kappa B	R_TF
OptiV1C00530	-1.09471	0.0175783	GRMZM2G077197	transcription factor inhibitor I kappa B	R_TF
OptiV1C02195	-1.22762	0.0187373	GRMZM2G303381	Transcription factor MEIS1 and related HOX domain proteins	R_TF
OptiV1C03975	-1.54633	0.0118681	GRMZM2G061101	Transcription factor MEIS1 and related HOX domain proteins	R_TF
OptiV1C06099	-1.67045	0.00949267	GRMZM2G032332	Transcription factor MEIS1 and related HOX domain proteins	R_TF
OptiV1C15422	-1.84464	0.00431094	GRMZM2G094241	Transcription factor MEIS1 and related HOX domain proteins	R_TF
OptiV1C14158	-1.45533	0.00858721	GRMZM2G408096	Transcription factor NSD1 and related SET domain proteins	R_TF
OptiV1S25730	-1.48026	0.0115764	GRMZM2G408096	Transcription factor NSD1 and related SET domain proteins	R_TF
OptiV1S25806	-2.03327	0.0174357	GRMZM2G122577	Transcription factor TCF20	R_TF
OptiV1C07510	-1.73717	0.0143453	GRMZM2G051256	Transcription factor, Myb superfamily	R_TF
OptiV1C02081	-1.0262	0.0347044	GRMZM2G108959	Transcription factor, Myb superfamily	R_TF
OptiV1S26313	-1.15295	0.047083	GRMZM2G130149	Transcription factor, Myb superfamily	R_TF
OptiV1C07799	-1.35806	0.00354298	GRMZM2G057955	Transcription factor, Myb superfamily	R_TF
OptiV1S26830	-1.7719	0.00582427	GRMZM2G013581	Transcription factor, Myb superfamily	R_TF
OptiV1C12732	-2.06454	0.00413554	GRMZM2G305856	Transcription factor, Myb superfamily	R_TF
OptiV1S27882	-2.5522	0.00152712	GRMZM2G096389	Transcription initiation factor TFIIIB, Brf1 subunit	R_TF
OptiV1C05398	-2.84402	0.00515136	GRMZM2G068973	transcriptional activators with NAC domain.	R_TF
OptiV1C15157	-1.5614	0.00121407	GRMZM2G162739	transcriptional activators with NAC domain.	R_TF
OptiV1C10909	-1.04531	0.00571387	GRMZM2G358050	transcriptional co-regulator of AGAMOUS,	R_TF
OptiV1S21224	-1.72324	0.0159363	GRMZM2G180190	transcriptional regulator that promotes the transition to flowering	R_TF
OptiV1C10267	-1.08854	0.0342947	GRMZM2G147880	WRKY DNA-binding protein	R_TF
OptiV1S22215	-1.2251	0.0250666	GRMZM2G147880	WRKY DNA-binding protein	R_TF
OptiV1S27143	-1.08378	0.00539813	GRMZM2G416018	WRKY family transcription factor	R_TF
OptiV1S33431	-1.70749	0.035815	GRMZM2G027972	WRKY transcription factor	R_TF
OptiV1C11103	-1.12833	0.0225305	GRMZM2G449681	WRKY transcription factor family	R_TF
OptiV1C05391	-1.1612	0.00803067	GRMZM2G012724	WRKY transcription factor family	R_TF
OptiV1S23101	-1.18382	0.0334153	GRMZM2G148087	WRKY transcription factor family	R_TF
OptiV1C10517	-1.29422	0.00230526	GRMZM2G012724	WRKY transcription factor family	R_TF
OptiV1S25118	-1.30056	0.00752577	GRMZM2G449681	WRKY transcription factor family	R_TF
OptiV1S24060	-1.85661	0.00493356	GRMZM2G327349	WRKY Transcription Factor Group II-b	R_TF
OptiV1S25539	-1.34039	0.00111755	GRMZM2G040298	WRKY Transcription Factor Group II-e	R_TF
OptiV1S28268	-2.31596	0.0114657	GRMZM2G063880	WRKY Transcription Factor Group III	R_TF
OptiV1S24691	-1.37754	0.0482901	GRMZM2G381378	WRKY Transcription Factor Group III	R_TF
OptiV1S28699	-1.40127	0.0199094	GRMZM2G411766	WRKY Transcription Factor Group III	R_TF
OptiV1C01201	-1.89761	0.0141373	GRMZM2G025895	WRKY Transcription Factor Group III	R_TF
OptiV1S30676	-2.92609	0.0235804	GRMZM2G432583	WRKY Transcription Factor Group III	R_TF
OptiV1C07136	-2.1712	0.0240773	GRMZM2G146047	zinc finger (CCCH type) helicase family protein	R_TF
OptiV1S32707	-1.99919	0.0357729	GRMZM2G146047	zinc finger (CCCH type) helicase family protein	R_TF
OptiV1S28569	-1.04439	0.0257376	GRMZM2G028609	zinc finger (CCCH-type/C3HC4-type RING finger) family protein	R_TF
OptiV1C06376	-2.39443	0.00741834	GRMZM2G161255	zinc finger protein containing only a single zinc finger.	R_TF
OptiV1C01440	-2.11635	0.0216366	GRMZM2G058868	Zinc finger, C2H2-like	R_TF
OptiV1S20777	-3.12682	0.00428809	GRMZM2G337659	Zn-finger transcription factor	R_TF
OptiV1S27115	-1.10664	0.0111443	GRMZM2G400714	Zn-finger, C2H2 transcription factor	R_TF
OptiV1C00704	-3.2681	0.00151135	GRMZM2G086231	2-oxoglutarate (2OG) and Fe(II)-dependent oxygenase superfamily protein	SM
OptiV1C06078	-1.00833	0.0149057	GRMZM2G165769	2-oxoglutarate (2OG) and Fe(II)-dependent oxygenase superfamily protein	SM
OptiV1S25728	-1.79433	0.0461022	GRMZM2G407949	Aldehyde dehydrogenase	SM
OptiV1S19762	-1.42231	0.0295347	GRMZM2G055467	alkaloid synthase/Surface mucin Hemomucin	SM
OptiV1S22496	-1.1388	0.0155549	GRMZM2G118610	aromatic alcohol:NADP+ oxidoreductase	SM
OptiV1S33233	-1.55459	0.0129431	GRMZM2G143494	Calcium-dependent phosphotriesterase superfamily protein	SM
OptiV1S24863	-1.33886	0.00920224	GRMZM2G357371	Calcium-dependent phosphotriesterase superfamily protein	SM
OptiV1S23786	-1.6228	0.000691067	GRMZM2G057328	cinnamoyl CoA reductase	SM
OptiV1C00329	-1.98403	0.00125089	GRMZM2G167613	cinnamyl alcohol dehydrogenase	SM
OptiV1C16777	-1.00082	0.00960293	GRMZM2G359298	Copper amine oxidase	SM
OptiV1C03024	-2.23664	0.00728888	GRMZM2G470442	Cytochrome P450 CYP2 subfamily	SM
OptiV1S20026	-2.77101	0.0085954	GRMZM2G091588	Cytochrome P450 CYP2 subfamily	SM
OptiV1S22586	-1.48114	0.0317781	GRMZM2G140915	Cytochrome P450 CYP2 subfamily	SM
OptiV1S24710	-1.48335	0.0444493	GRMZM2G067591	Cytochrome P450 CYP2 subfamily	SM
OptiV1S27309	-3.10941	0.0117158	GRMZM2G147467	Cytochrome P450 CYP2 subfamily	SM
OptiV1S33502	-2.51929	0.0357729	GRMZM2G108698	Cytochrome P450 CYP2 subfamily	SM
OptiV1S31222	-1.19789	0.0143647	GRMZM2G052825	Cytochrome P450 CYP2 subfamily	SM
OptiV1S27659	-1.25126	0.00556944	GRMZM2G139467	Cytochrome P450 CYP2 subfamily	SM
OptiV1S26605	-1.34977	0.0310215	AC186603.6_FG003	Cytochrome P450 CYP2 subfamily	SM
OptiV1C02290	-1.67414	0.00152009	GRMZM2G125482	Cytochrome P450 CYP2 subfamily	SM
OptiV1S21890	-1.86183	0.0110372	GRMZM2G384884	Cytochrome P450 CYP2 subfamily	SM
OptiV1S25475	-2.11965	0.000637622	GRMZM2G014580	Cytochrome P450 CYP2 subfamily	SM
OptiV1S23420	-2.13619	0.0371646	GRMZM2G399530	Cytochrome P450 CYP2 subfamily	SM
OptiV1C14842	-2.20688	0.0146293	GRMZM2G058727	Cytochrome P450 CYP2 subfamily	SM
OptiV1S21098	-4.13906	0.000518453	GRMZM2G102079	Cytochrome P450 CYP2 subfamily	SM
OptiV1C08282	-1.598	0.00741834	GRMZM2G147752	Cytochrome P450 CYP4/CYP19/CYP26 subfamilies	SM
OptiV1C02108	-2.02986	0.00326686	GRMZM2G363429	Cytochrome P450 CYP4/CYP19/CYP26 subfamilies	SM
OptiV1C04553	-2.9498	0.00143725	GRMZM2G167673	Cytochrome P450 CYP4/CYP19/CYP26 subfamilies	SM
OptiV1S24036	-3.33587	0.0424392	GRMZM2G026532	Cytochrome P450 CYP4/CYP19/CYP26 subfamilies	SM
OptiV1S32619	-1.41932	0.0133649	GRMZM2G031364	Cytochrome P450 CYP4/CYP19/CYP26 subfamilies	SM
OptiV1S33111	-3.01539	0.00248918	GRMZM2G031125	Cytochrome P450 CYP4/CYP19/CYP26 subfamilies	SM
OptiV1C14874	-1.04926	0.0100151	GRMZM2G032896	Cytochrome P450 CYP4/CYP19/CYP26 subfamilies	SM
OptiV1C11531	-1.1453	0.003411	GRMZM2G031125	Cytochrome P450 CYP4/CYP19/CYP26 subfamilies	SM
OptiV1C08457	-1.64574	0.00395398	GRMZM2G124972	Cytochrome P450 CYP4/CYP19/CYP26 subfamilies	SM
OptiV1S28089	-1.87064	0.0249788	GRMZM2G022996	Cytochrome P450 CYP4/CYP19/CYP26 subfamilies	SM
OptiV1C15579	-2.32287	0.00152449	GRMZM2G180082	Cytochrome P450 CYP4/CYP19/CYP26 subfamilies	SM
OptiV1C09693	-2.77254	0.00296027	GRMZM2G070109	Cytochrome P450 CYP4/CYP19/CYP26 subfamilies	SM
OptiV1C15284	-3.16573	0.000309281	GRMZM2G161169	Cytochrome P450 CYP4/CYP19/CYP26 subfamilies	SM
OptiV1S24539	-2.94328	0.000933365	GRMZM2G034471	cytochrome p450 monooxygenase	SM
OptiV1S26774	-1.84379	0.00779384	GRMZM2G093286	cytochrome p450 monooxygenase	SM
OptiV1S17986	-2.54111	0.00184053	GRMZM2G049538	ent-kaurene synthase B activity	SM
OptiV1S23777	-2.61934	0.001271	GRMZM2G049538	ent-kaurene synthase B activity	SM
OptiV1S30639	-3.45246	0.00133484	GRMZM2G049538	ent-kaurene synthase B activity	SM
OptiV1S22746	-1.69451	0.0327678	GRMZM2G363893	Fe(II)/ascorbate oxidase gene family	SM
OptiV1C14061	-1.08547	0.00136738	GRMZM2G163809	Geranylgeranyl pyrophosphate synthase/Polyprenyl synthetase	SM
OptiV1S19918	-1.06615	0.0029311	GRMZM2G163809	Geranylgeranyl pyrophosphate synthase/Polyprenyl synthetase	SM
OptiV1S34493	-2.84951	0.00435826	GRMZM2G004036	isoflavone reductase	SM
OptiV1C01000	-3.40299	0.0236786	GRMZM2G114588	isoflavone reductase	SM
OptiV1C12330	-1.42773	0.00324898	GRMZM2G098039	methionine S-methyltransferase	SM
OptiV1S24301	-1.23715	0.00431094	GRMZM2G110881	NAD(P)-binding Rossmann-fold superfamily protein	SM
OptiV1C02221	-1.12683	0.00716209	GRMZM2G110881	NAD(P)-binding Rossmann-fold superfamily protein	SM
OptiV1S29533	-1.11253	0.000770209	AC234163.1_FG004	oxidoreductase activity	SM
OptiV1S22893	-1.33203	0.00841981	AC217050.4_FG007	sesquiterpene synthase	SM
OptiV1S21623	-5.63754	0.00184222	GRMZM2G064406	terpene synthase	SM
OptiV1S31606	-5.66157	0.00172245	GRMZM2G046615	terpene synthase	SM
OptiV1C09701	-5.86531	0.00140997	GRMZM2G064406	terpene synthase	SM
OptiV1C12480	-2.1555	0.00111189	GRMZM2G016254	terpene synthase	SM
OptiV1C03080	-2.20111	0.0367441	GRMZM2G117319	Terpenoid cyclases/Protein prenyltransferases superfamily protein	SM
OptiV1C02132	-3.10483	0.0163633	GRMZM2G096286	Terpenoid cyclases/Protein prenyltransferases superfamily protein	SM
OptiV1C17335	-1.87915	0.00120017	GRMZM2G018612	thromboxane-A synthase	SM
OptiV1C03682	-1.25281	0.0427497	GRMZM2G070508	thromboxane-A synthase	SM
OptiV1S34424	-2.60644	0.0492557	GRMZM2G341770	UDP-glucose:flavonol-3-O-glycoside-7-O-glucosyltransferase	SM
OptiV1S28186	-1.15419	0.00204441	GRMZM2G148277	UDP-glucose:flavonol-3-O-glycoside-7-O-glucosyltransferase	SM
OptiV1C10890	-1.88697	0.0252968	GRMZM2G325023	UDP-glucose:flavonol-3-O-glycoside-7-O-glucosyltransferase	SM
OptiV1C05390	-2.1563	0.0133715	GRMZM2G341771	UDP-glucose:flavonol-3-O-glycoside-7-O-glucosyltransferase	SM
OptiV1S33029	-2.22891	0.00836645	GRMZM2G341771	UDP-glucose:flavonol-3-O-glycoside-7-O-glucosyltransferase	SM
OptiV1S19813	-2.74788	0.0262975	AC211411.4_FG004	UDP-glucose:flavonol-3-O-glycoside-7-O-glucosyltransferase	SM
OptiV1C02137	-1.11429	0.00133484	GRMZM2G146437	Undecaprenyl pyrophosphate synthetase family protein	SM
OptiV1C04012	-1.17752	0.0218929	GRMZM2G054803	Undecaprenyl pyrophosphate synthetase family protein	SM
OptiV1C01812	-1.38562	0.0065879	GRMZM2G087254	adenosine 5'-phosphosulfate reductase, involved in sulfate assimilation	SM_S
OptiV1C06460	-1.54675	0.00398878	GRMZM2G022283	adenylylsulfate sulfohydrolase activity	SM_S
OptiV1S27845	-1.54557	0.0086289	AC189750.4_FG004	disulfide isomerase-like	SM_S
OptiV1C16028	-2.899	0.0195367	GRMZM2G304700	sulfate transmembrane transporters	SM_S
OptiV1S28644	-1.14712	0.00357	GRMZM2G158013	Sulfate/bicarbonate/oxalate exchanger SAT-1	SM_S
OptiV1C17082	-1.84973	0.00852349	GRMZM2G444801	Sulfate/bicarbonate/oxalate exchanger SAT-1 and related transporters (SLC26 family)	SM_S
OptiV1S33766	-1.0592	0.0279585	GRMZM2G011746	15-cis-zeta-carotene isomerase (Z-ISO)	T
OptiV1S26244	-4.99773	0.00720357	GRMZM2G111462	ABC transporter family protein	T
OptiV1S20494	-1.93009	0.011324	GRMZM2G097802	Amino acid transporters	T
OptiV1S22657	-2.03645	0.0155896	GRMZM2G097802	Amino acid transporters	T
OptiV1S23220	-2.04338	0.00993135	GRMZM2G097802	Amino acid transporters	T
OptiV1S28589	-2.06919	0.0122865	GRMZM2G097802	Amino acid transporters	T
OptiV1S30804	-1.03155	0.00119319	GRMZM2G078292	Amino acid transporters	T
OptiV1S26572	-1.0909	0.00254068	GRMZM2G306919	Amino acid transporters	T
OptiV1S33961	-1.12891	0.00152712	GRMZM2G078292	Amino acid transporters	T
OptiV1S26756	-1.35707	0.00130358	GRMZM2G127150	Amino acid transporters	T
OptiV1S34030	-1.81301	0.00967203	GRMZM2G154958	Amino acid transporters	T
OptiV1S26754	-3.01817	0.0305082	GRMZM2G066428	Amino acid transporters	T
OptiV1C01378	-1.90291	0.00600546	GRMZM2G007953	aminophospholipid ATPase	T
OptiV1S24265	-1.62	0.00110708	GRMZM2G135877	antiporter activity, drug transmembrane transporter activity, transporter activity	T
OptiV1C11545	-1.82572	0.00351374	GRMZM2G108273	Aquaporin (major intrinsic protein family)	T
OptiV1C12232	-1.19083	0.000783856	GRMZM2G040511	ATP-binding cassette (ABC) proteins.	T
OptiV1C12196	-1.20025	0.000629142	GRMZM2G040511	ATP-binding cassette (ABC) proteins.	T
OptiV1S26693	-1.61696	0.0160096	GRMZM2G010779	Ca2+/H+ antiporter VCX1 and related proteins	T
OptiV1C15150	-1.42177	0.0280165	GRMZM2G176721	carbohydrate transmembrane transporter activity	T
OptiV1C00747	-1.03961	0.0259666	GRMZM2G077546	carbohydrate transmembrane transporter activity	T
OptiV1C08728	-1.1637	0.00140934	GRMZM2G098679	carbohydrate transmembrane transporter activity	T
OptiV1S30156	-1.3496	0.00966089	GRMZM2G410990	Cation transporter/ E1-E2 ATPase family protein	T
OptiV1S32981	-2.15546	0.0116089	GRMZM2G410990	Cation transporter/ E1-E2 ATPase family protein	T
OptiV1C12454	-1.29085	0.0020287	GRMZM2G157913	Choline transporter-like protein	T
OptiV1C15248	-1.4921	0.00376567	GRMZM2G051753	efflux-type boron transporter	T
OptiV1C10858	-1.0337	0.00215262	GRMZM2G034551	Fe2+/Zn2+ regulated transporter	T
OptiV1C13299	-3.20633	0.00559339	GRMZM2G125850	Glucose-6-phosphate/phosphate and phosphoenolpyruvate/phosphate antiporter	T
OptiV1S18947	-2.64236	0.000939339	GRMZM2G009223	Glucose-6-phosphate/phosphate and phosphoenolpyruvate/phosphate antiporter	T
OptiV1S19729	-1.01574	0.0119191	GRMZM2G098301	Glutamate-gated kainate-type ion channel receptor subunit GluR	T
OptiV1C15642	-1.54635	0.00456362	GRMZM2G148807	Glutamate-gated kainate-type ion channel receptor subunit GluR	T
OptiV1C17565	-2.18395	0.00170136	GRMZM2G066489	Glutamate-gated kainate-type ion channel receptor subunit GluR	T
OptiV1C07635	-2.2899	0.000848084	GRMZM2G066489	Glutamate-gated kainate-type ion channel receptor subunit GluR	T
OptiV1S31456	-1.21564	0.0367974	GRMZM2G014454	Golgi-localized manganese transporter	T
OptiV1S18295	-2.81492	0.00601043	GRMZM2G004653	H+/oligopeptide symporter	T
OptiV1S23427	-2.92261	0.00372245	GRMZM2G470454	H+/oligopeptide symporter	T
OptiV1C09260	-1.24484	0.00286139	AC208897.3_FG004	high affinity, hexose-specific/H+ symporter activity	T
OptiV1C09975	-2.10864	0.037968	GRMZM2G112377	Inorganic phosphate transporter	T
OptiV1C14644	-2.17214	0.0169072	GRMZM2G139639	Inorganic phosphate transporter	T
OptiV1S26527	-2.39373	0.015178	GRMZM2G154090	Inorganic phosphate transporter	T
OptiV1S27444	-3.02754	0.00517147	GRMZM2G326707	Inorganic phosphate transporter	T
OptiV1S33909	-3.55249	0.0196889	GRMZM2G170208	Inorganic phosphate transporter	T
OptiV1S30873	-1.02203	0.00964145	GRMZM2G045473	Inorganic phosphate transporter	T
OptiV1C01967	-1.72612	0.00130358	GRMZM2G146240	inorganic phosphate transporter	T
OptiV1C13521	-1.15413	0.00030603	GRMZM2G057820	Iron transporter	T
OptiV1S20803	-2.80262	0.0157742	GRMZM2G093643	K+/H+-antiporter	T
OptiV1C16897	-2.09293	0.0199798	GRMZM2G084779	KUP/HAK/KT potassium channel class	T
OptiV1C15661	-1.10042	0.00200983	GRMZM2G093826	KUP/HAK/KT potassium channel class	T
OptiV1S28424	-1.00347	0.0330917	GRMZM2G020433	Magnesium transporters: CorA family	T
OptiV1S31727	-1.15429	0.0472921	GRMZM2G126601	magnesium/proton exchanger	T
OptiV1C13923	-1.31252	0.00326686	GRMZM2G019413	Major facilitator superfamily protein	T
OptiV1S27174	-1.52939	0.00213443	GRMZM2G039173	Major facilitator superfamily protein	T
OptiV1S22880	-1.96207	0.0435552	GRMZM2G166976	Major Facilitator Superfamily with SPX (SYG1/Pho81/XPR1) domain-containing protein	T
OptiV1C13113	-1.05982	0.000869884	AC202707.3_FG001	MATE efflux family protein	T
OptiV1S29289	-1.15095	0.0419455	GRMZM2G080450	MATE efflux family protein	T
OptiV1C10157	-1.46264	0.00198559	GRMZM2G070144	MATE efflux family protein	T
OptiV1C09681	-1.16142	0.000799927	GRMZM2G041831	mitochondrial carrier protein	T
OptiV1C11721	-1.30097	0.0176244	GRMZM2G041831	mitochondrial carrier protein	T
OptiV1S28689	-1.94863	0.0125999	GRMZM2G365515	mitochondrial carrier protein	T
OptiV1C07040	-1.09345	0.000263537	AC233910.1_FG001	Mitochondrial phosphate carrier protein	T
OptiV1C17592	-1.54309	0.00352725	GRMZM2G118208	Mitochondrial phosphate carrier protein	T
OptiV1C07556	-4.22857	0.00485337	GRMZM2G147560	Mn2+ and Fe2+ transporters of the NRAMP family	T
OptiV1N40746	-1.90568	0.00541882	GRMZM2G322844	Mn2+ and Fe2+ transporters of the NRAMP family	T
OptiV1S19648	-1.8828	0.00872151	GRMZM2G322844	Mn2+ and Fe2+ transporters of the NRAMP family	T
OptiV1S27836	-3.26627	0.0360708	GRMZM2G366919	Mn2+ and Fe2+ transporters of the NRAMP family	T
OptiV1S34417	-1.58914	0.02196	GRMZM2G025680	Mn2+ and Fe2+ transporters of the NRAMP family	T
OptiV1C11136	-1.72986	0.0067622	GRMZM2G365957	Multidrug resistance-associated protein/mitoxantrone resistance protein, ABC superfamily	T
OptiV1S29808	-7.32338	0.0117437	GRMZM2G399594	Multidrug/pheromone exporter, ABC superfamily	T
OptiV1C02742	-2.0627	0.00844362	GRMZM2G432480	Multidrug/pheromone exporter, ABC superfamily	T
OptiV1S29230	-1.3531	0.0253949	GRMZM2G015976	Multitransmembrane protein	T
OptiV1S28515	-1.19586	0.0188578	GRMZM2G135674	Na+/K+ transporter	T
OptiV1C11533	-1.25725	0.0085185	GRMZM2G166159	Na+-independent Cl/HCO3 exchanger AE1 and related transporters (SLC4 family)	T
OptiV1C11054	-1.03622	0.0265233	GRMZM2G018971	NIPA Mg2+ Uptake Permease	T
OptiV1C17611	-5.79037	0.0104217	GRMZM2G051709	nodulin MtN21 /EamA-like transporter family protein	T
OptiV1C11273	-3.81033	0.0096067	GRMZM2G042364	nodulin MtN21 /EamA-like transporter family protein	T
OptiV1C10874	-2.8856	0.00448393	GRMZM2G135913	nodulin MtN21 /EamA-like transporter family protein	T
OptiV1C17020	-1.10056	0.0233966	GRMZM2G136567	nodulin MtN21 /EamA-like transporter family protein	T
OptiV1S20960	-2.29754	0.00810701	GRMZM2G088053	nodulin MtN21 /EamA-like transporter family protein	T
OptiV1S26164	-2.89575	0.00395627	GRMZM2G108537	nodulin MtN21 /EamA-like transporter family protein	T
OptiV1S26773	-1.0981	0.0227699	GRMZM2G030216	nodulin MtN21 /EamA-like transporter family protein	T
OptiV1S18772	-1.42875	0.0094479	GRMZM2G370510	nodulin MtN21 /EamA-like transporter family protein	T
OptiV1S25918	-1.45653	0.00443847	GRMZM2G102737	nodulin MtN21 /EamA-like transporter family protein	T
OptiV1C02278	-2.09844	0.00111687	GRMZM2G000209	nodulin MtN21 /EamA-like transporter family protein	T
OptiV1C04610	-1.4729	0.00871315	GRMZM2G173669	Nodulin MtN3 family protein	T
OptiV1S18840	-1.75957	0.0302457	GRMZM2G133322	Nodulin MtN3 family protein	T
OptiV1S21576	-1.27542	0.00655185	GRMZM2G095611	nucleobase-ascorbate transporter	T
OptiV1C16716	-1.77298	0.00482534	GRMZM2G095611	nucleobase-ascorbate transporter	T
OptiV1C08226	-1.64729	0.0120076	GRMZM2G366977	Nucleoside transporter	T
OptiV1S22802	-1.90445	0.00862799	GRMZM2G071378	Nucleotide/sugar transporter family protein	T
OptiV1S26632	-2.39129	0.0068279	GRMZM2G470095	organic cation/carnitine transporter	T
OptiV1S30565	-1.39076	0.00834631	GRMZM2G121070	organic cation/carnitine transporter	T
OptiV1S29162	-1.12492	0.00512292	GRMZM2G047042	peptide sensitive ion channel in chloroplast outer membranes	T
OptiV1C01392	-3.24131	0.00435315	AC203985.4_FG001	Permease of the major facilitator superfamily	T
OptiV1C05110	-2.94464	0.0126994	AF466202.2_FG011	Permease of the major facilitator superfamily	T
OptiV1C13001	-4.44768	0.00727256	GRMZM2G104942	Permease of the major facilitator superfamily	T
OptiV1C03036	-1.98401	0.00334114	GRMZM2G011269	Peroxisomal membrane protein MPV17 and related proteins	T
OptiV1S33107	-1.28692	0.00042889	GRMZM2G155220	Peroxisomal membrane protein MPV17 and related proteins	T
OptiV1C10364	-1.27956	0.000864959	GRMZM2G116714	peroxisomal protein essential for Arabidopsis growth	T
OptiV1S33467	-2.60999	0.0235612	GRMZM2G335989	PHO1 family, inorganic phosphate (Pi) transport and homeostasis	T
OptiV1C14318	-1.27458	0.0351696	GRMZM2G335989	PHO1 family, inorganic phosphate (Pi) transport and homeostasis	T
OptiV1S21540	-2.0367	0.0165421	GRMZM2G466545	PHO1 family, inorganic phosphate (Pi) transport and homeostasis	T
OptiV1S29710	-2.74633	0.0205811	GRMZM2G335989	PHO1 family, inorganic phosphate (Pi) transport and homeostasis	T
OptiV1C11111	-1.30341	0.012714	GRMZM2G104325	Plasma membrane H+-transporting ATPase	T
OptiV1C11894	-1.16543	0.0199094	GRMZM2G104325	Plasma membrane H+-transporting ATPase	T
OptiV1S32817	-1.22137	0.035433	GRMZM2G144821	Plasma membrane H+-transporting ATPase	T
OptiV1C09060	-1.32185	0.0420406	GRMZM2G451792	Pleiotropic drug resistance proteins (PDR1-15), ABC superfamily	T
OptiV1S33215	-1.45496	0.0257882	GRMZM2G451792	Pleiotropic drug resistance proteins (PDR1-15), ABC superfamily	T
OptiV1S19945	-1.36441	0.0342712	AC216793.3_FG008	proteins related to PUP1, a purine transporter	T
OptiV1C13951	-3.31999	0.0147198	GRMZM2G095861	Shaker family potassium ion (K+) channel	T
OptiV1S29196	-1.01496	0.00361904	GRMZM2G156255	Shaker family potassium ion (K+) channel	T
OptiV1C01264	-1.17077	0.00846077	GRMZM2G310569	Shaker family potassium ion (K+) channel	T
OptiV1S26782	-1.489	0.00996192	GRMZM2G081666	Shaker family potassium ion (K+) channel	T
OptiV1C16782	-1.34687	0.00354079	GRMZM2G050684	small multi-drug export	T
OptiV1C03636	-1.57032	0.00271006	GRMZM2G060742	Sodium sulfate symporter and related arsenite permeases	T
OptiV1S25750	-1.3955	0.00914621	GRMZM2G060742	Sodium sulfate symporter and related arsenite permeases	T
OptiV1S23738	-1.67896	0.00284584	GRMZM2G347174	Sodium sulfate symporter and related arsenite permeases	T
OptiV1C08719	-1.6653	0.00442286	GRMZM2G037342	Sodium/hydrogen exchanger protein	T
OptiV1C01879	-1.74887	0.00210682	GRMZM2G311165	Sodium/hydrogen exchanger protein	T
OptiV1C05051	-1.10507	0.0378383	GRMZM2G060762	sugar transporter	T
OptiV1C05324	-1.62884	0.0443581	GRMZM2G176780	Sugar transporter/spinster transmembrane protein	T
OptiV1C09505	-1.67433	0.0237459	GRMZM2G149553	Sugar transporter/spinster transmembrane protein	T
OptiV1C01803	-1.30375	0.0251201	GRMZM2G083058	Sulfite exporter TauE/SafE family protein	T
OptiV1C03559	-1.27562	0.0238542	GRMZM2G024708	transporter (major facilitator superfamily)	T
OptiV1C12550	-3.56577	0.00798258	GRMZM2G102683	transporter (major facilitator superfamily)	T
OptiV1C08524	-1.07758	0.00520889	GRMZM2G029153	transporter (major facilitator superfamily)	T
OptiV1S20540	-1.16305	0.000541248	GRMZM2G096683	transporter (major facilitator superfamily)	T
OptiV1S28369	-1.29964	0.00517147	GRMZM2G153920	transporter (major facilitator superfamily)	T
OptiV1S23020	-2.54358	0.0029305	GRMZM2G177314	Transporter, ABC superfamily	T
OptiV1N34792	-1.10033	0.00191484	GRMZM2G143187	UDP-N-acetylglucosamine (UAA) transporter family	T
OptiV1S25513	-2.50679	0.00338349	GRMZM2G474119	zinc transporter	T
OptiV1C12844	-1.06181	0.00212748	GRMZM2G044501	0	U
OptiV1C06172	-1.37622	0.0147962	GRMZM2G022926	Abl interactor ABI-1, contains SH3 domain	U
OptiV1S23526	-1.77151	0.0416216	GRMZM2G424857	Acetamidase/Formamidase family protein	U
OptiV1C04449	-2.2114	0.0374869	GRMZM2G702229	Acid phosphatase/vanadium-dependent haloperoxidase-related protein	U
OptiV1C05449	-2.4796	0.00881239	GRMZM2G091435	Acid phosphatase/vanadium-dependent haloperoxidase-related protein	U
OptiV1C02341	-1.93661	0.0334342	GRMZM2G420684	Acid phosphatase/vanadium-dependent haloperoxidase-related protein	U
OptiV1C02828	-2.53958	0.00312236	GRMZM2G420684	Acid phosphatase/vanadium-dependent haloperoxidase-related protein	U
OptiV1C15164	-2.68702	0.00354298	GRMZM2G033971	Acid phosphatase/vanadium-dependent haloperoxidase-related protein	U
OptiV1S24650	-1.83944	0.0256536	GRMZM2G063478	Actin filament-coating protein tropomyosin	U
OptiV1C01087	-1.31088	0.0446426	GRMZM2G126062	Aldo/keto reductase family proteins	U
OptiV1C13185	-8.07826	0.00710022	GRMZM2G070837	AMP-binding protein	U
OptiV1S30955	-2.20179	0.037337	GRMZM2G114578	AMP-binding protein	U
OptiV1C14626	-5.98882	0.00448497	GRMZM2G165844	AMP-dependent synthetase and ligase family protein	U
OptiV1S24027	-4.8421	0.003411	GRMZM2G088778	Ankyrin repeat	U
OptiV1C05668	-1.48991	0.00518859	GRMZM2G434572	ARD4 acireductone dioxygenase [iron(II)-requiring] activity	U
OptiV1C09274	-1.16669	0.0160501	GRMZM2G086093	ARM repeat superfamily protein	U
OptiV1C17296	-1.12602	0.0376561	GRMZM2G362807	Armadillo/beta-catenin-like repeats	U
OptiV1S23682	-1.62594	0.0300156	GRMZM2G178829	Armadillo/beta-catenin-like repeats	U
OptiV1C02056	-1.69933	0.0441604	GRMZM2G099648	Armadillo/beta-catenin-like repeats	U
OptiV1S23311	-5.17511	0.0351701	GRMZM2G022997	Arp2/3 complex-interacting protein VIP1/Asp1, involved in regulation of actin cytoskeleton	U
OptiV1S24292	-5.53898	0.0266148	GRMZM2G022997	Arp2/3 complex-interacting protein VIP1/Asp1, involved in regulation of actin cytoskeleton	U
OptiV1S32492	-1.32903	0.00431094	AC209636.2_FG003	Arylacetamide deacetylase	U
OptiV1S34576	-1.34645	0.0469916	GRMZM2G040078	BRCT domain-containing DNA repair protein	U
OptiV1S23224	-1.13895	0.00633937	GRMZM2G063717	Caleosin-related family protein	U
OptiV1S31532	-1.15324	0.00909868	GRMZM2G381071	Calmodulin (EF-Hand superfamily)	U
OptiV1C13473	-1.29453	0.0446553	GRMZM2G110358	calmodulin-binding proteins obtained from an auxin treated cDNA library	U
OptiV1S30207	-1.52291	0.0349539	GRMZM2G111309	Carbon--nitrogen ligases with glutamine as amido-N-donor	U
OptiV1C07067	-1.18753	0.0040476	GRMZM2G032648	CBS domain-containing protein	U
OptiV1S20369	-1.49517	0.0302889	GRMZM2G469224	Chitinase	U
OptiV1C12213	-1.89599	0.00478205	GRMZM2G177138	Cobyrinic acid a,c-diamide synthase	U
OptiV1C14075	-1.98265	0.0053949	GRMZM2G177138	Cobyrinic acid a,c-diamide synthase	U
OptiV1C08509	-1.12177	0.0202231	GRMZM2G341366	coiled-coil protein	U
OptiV1S22929	-1.12689	0.0388684	GRMZM2G104394	cold-inducible cationic peroxidase	U
OptiV1C00897	-1.96791	0.00263795	GRMZM2G370928	cold-inducible cationic peroxidase	U
OptiV1C00973	-2.55282	0.00180377	GRMZM2G070603	cold-inducible cationic peroxidase	U
OptiV1S20468	-1.03442	0.0197668	GRMZM2G030038	Collagens (type IV and type XIII), and related proteins	U
OptiV1S25843	-1.85395	0.000770209	GRMZM2G050912	Collagens (type IV and type XIII), and related proteins	U
OptiV1S29226	-2.01366	0.00152009	GRMZM2G050912	Collagens (type IV and type XIII), and related proteins	U
OptiV1C04996	-1.08823	0.0370349	GRMZM2G168552	Conserved Zn-finger protein	U
OptiV1C00038	-1.08726	0.010509	GRMZM2G114337	Core-2/I-branching beta-1,6-N-acetylglucosaminyltransferase family protein	U
OptiV1S20714	-1.21303	0.0071092	GRMZM2G075712	CREB binding protein/P300 and related TAZ Zn-finger proteins	U
OptiV1N41470	-1.25278	0.0456158	GRMZM2G325118	C-type lectin	U
OptiV1S31422	-1.08202	0.00121407	GRMZM2G138744	Cyclase family protein	U
OptiV1C15768	-1.08528	0.000874945	GRMZM2G061702	Cyclase family protein	U
OptiV1S25199	-1.03066	0.00357	GRMZM2G025109	Cysteine/Histidine-rich C1 domain family protein	U
OptiV1S22455	-2.34752	0.0040476	GRMZM2G082399	DCD (Development and Cell Death) domain protein	U
OptiV1C07943	-1.28787	0.00286416	GRMZM2G093096	dentin sialophosphoprotein-related	U
OptiV1S22370	-1.34684	0.00439492	GRMZM2G448001	DPP6 N-terminal domain-like protein	U
OptiV1C12668	-1.03378	0.0157623	GRMZM2G086269	Dystonin, GAS (Growth-arrest-specific protein)	U
OptiV1S34031	-1.13	0.0197467	GRMZM2G449359	Dystonin, GAS (Growth-arrest-specific protein)	U
OptiV1S21401	-2.07125	0.0156793	GRMZM2G151418	Dystonin, GAS (Growth-arrest-specific protein)	U
OptiV1S25485	-1.40524	0.00166479	GRMZM2G327686	E3 ubiquitin ligase	U
OptiV1C04159	-3.60931	0.017515	GRMZM2G026020	endonuclease/exonuclease/phosphatase family protein	U
OptiV1C13794	-1.83279	0.0112782	GRMZM2G116629	Endoplasmic reticulum protein EP58, contains filamin rod domain and KDEL motif	U
OptiV1S29414	-1.90019	0.00551738	GRMZM2G505380	Endoplasmic reticulum protein EP58, contains filamin rod domain and KDEL motif	U
OptiV1C11463	-1.39875	0.0419475	GRMZM2G122954	Endosomal targeting BRO1-like domain-containing protein	U
OptiV1C14174	-2.65897	0.00443827	GRMZM2G075077	Extracellular protein SEL-1 and related proteins	U
OptiV1C08568	-1.20413	0.00313315	GRMZM2G372398	Extracellular protein SEL-1 and related proteins	U
OptiV1C17589	-1.39237	0.00273841	GRMZM2G165098	Galactose oxidase/kelch repeat superfamily protein	U
OptiV1C09287	-2.32781	0.00128638	GRMZM2G052011	Galactose oxidase/kelch repeat superfamily protein	U
OptiV1S29773	-1.08164	0.0256652	GRMZM2G086267	geranylgeranylated protein ATGP4	U
OptiV1S18163	-1.37306	0.027062	GRMZM2G151249	germin-like protein with possible oxalate oxidase activity (based on GenBank record)	U
OptiV1C16192	-4.02683	0.000705017	GRMZM2G147221	Glucan 1,3-beta-glucosidase	U
OptiV1C02712	-4.34576	0.0293575	GRMZM2G166906	Glucose-methanol-choline (GMC) oxidoreductase family protein;	U
OptiV1C00572	-4.15614	0.0215802	GRMZM2G434500	Glucose-methanol-choline (GMC) oxidoreductase family protein;	U
OptiV1S33477	-1.13847	0.0100939	AC216871.3_FG001	Glycosyltransferase family 61 protein	U
OptiV1C17002	-1.64617	0.0259591	GRMZM2G476699	Glycosyltransferase family 61 protein	U
OptiV1C03239	-2.05613	0.00426652	GRMZM2G371793	HAD superfamily, subfamily IIIB acid phosphatase	U
OptiV1S30913	-2.24153	0.000770209	AC196779.3_FG003	HAD superfamily, subfamily IIIB acid phosphatase	U
OptiV1C14673	-1.46832	0.0025995	GRMZM2G001508	HAD superfamily, subfamily IIIB acid phosphatase	U
OptiV1S18088	-3.37677	0.00468375	GRMZM2G021106	haloacid dehalogenase-like hydrolase	U
OptiV1S21848	-3.41518	0.0123907	GRMZM2G312510	haloacid dehalogenase-like hydrolase	U
OptiV1S30660	-2.26526	0.0238454	GRMZM2G021106	haloacid dehalogenase-like hydrolase	U
OptiV1S34274	-3.47983	0.00958989	GRMZM2G015908	haloacid dehalogenase-like hydrolase	U
OptiV1C04521	-2.64355	0.00542474	GRMZM2G142051	Haloacid dehalogenase-like hydrolase	U
OptiV1C06223	-2.59388	0.0033436	GRMZM2G066636	Haloacid dehalogenase-like hydrolase	U
OptiV1C03016	-1.70456	0.000799927	GRMZM2G475293	haloacid-halidohydrolase and related hydrolases	U
OptiV1C04203	-4.95629	0.0298977	GRMZM2G112247	Hismacro and SEC14 domain-containing proteins	U
OptiV1C05281	-4.27587	0.019026	GRMZM2G112247	Hismacro and SEC14 domain-containing proteins	U
OptiV1C14169	-1.13988	0.0116327	GRMZM2G135688	HIT-type Zinc finger family protein	U
OptiV1C16729	-2.4093	0.00215928	GRMZM2G079616	HXXXD-type acyl-transferase family protein	U
OptiV1S19822	-2.50472	0.00217108	GRMZM2G079616	HXXXD-type acyl-transferase family protein	U
OptiV1S23030	-2.59148	0.0356578	GRMZM2G130728	HXXXD-type acyl-transferase family protein	U
OptiV1S19118	-1.86497	0.0282669	GRMZM2G156004	HXXXD-type acyl-transferase family protein	U
OptiV1C11928	-2.04935	0.00187993	GRMZM2G129266	HXXXD-type acyl-transferase family protein	U
OptiV1S26843	-1.23387	0.000891677	GRMZM2G030097	hydrolase family protein / HAD-superfamily protein	U
OptiV1C04485	-1.57783	0.0106199	GRMZM2G410766	hydroxyproline-rich glycoprotein family protein	U
OptiV1C15800	-1.37489	0.00729361	GRMZM2G003409	hydroxyproline-rich glycoprotein family protein	U
OptiV1S31220	-1.62898	0.00559371	GRMZM2G152549	hydroxyproline-rich glycoprotein family protein	U
OptiV1S34550	-1.47107	0.00135603	GRMZM2G148751	hydroxyproline-rich glycoprotein family protein	U
OptiV1S28346	-1.64649	0.0085185	GRMZM2G148751	hydroxyproline-rich glycoprotein family protein	U
OptiV1C02092	-1.5817	0.00940074	GRMZM2G057023	Interferon-related protein PC4 like	U
OptiV1C17655	-1.13554	0.0198855	GRMZM2G321053	K+-channel ERG and related proteins	U
OptiV1S24799	-2.48285	0.00140934	GRMZM2G017484	Kelch repeat	U
OptiV1S24709	-1.05942	0.0423461	GRMZM2G306793	Kelch repeat-containing proteins	U
OptiV1S30127	-2.95995	0.0012078	GRMZM2G446557	LONELY GUY 1 (LOG1), lysine decarboxylase family protein	U
OptiV1S20420	-1.15406	0.00954524	GRMZM2G376757	Low PSII Accumulation 3 (LPA3)	U
OptiV1S20577	-1.19304	0.0363943	GRMZM2G410975	Low-density lipoprotein receptors containing Ca2+-binding EGF-like domains	U
OptiV1S33550	-1.67242	0.0316183	GRMZM2G341658	MAC/Perforin domain-containing protein	U
OptiV1C14618	-1.58848	0.00137463	GRMZM2G162295	Member of TETRASPANIN family	U
OptiV1C11893	-1.04241	0.00352725	GRMZM2G160560	membrane protein	U
OptiV1C03485	-1.08845	0.00636432	GRMZM2G160560	membrane protein	U
OptiV1S25550	-1.32807	0.00334629	GRMZM2G157749	membrane protein	U
OptiV1S26828	-2.31456	0.0455734	GRMZM2G057467	membrane protein, contains DoH and Cytochrome b-561/ferric reductase transmembrane domains	U
OptiV1C04384	-1.13953	0.0149948	AC217977.3_FG001	membrane protein, contains DoH and Cytochrome b-561/ferric reductase transmembrane domains	U
OptiV1C09333	-2.11884	0.00809085	GRMZM2G161780	membrane proteins, contain hemolysin III domain	U
OptiV1C02500	-6.41122	0.00426235	GRMZM2G050591	membrane proteins, contain hemolysin III domain	U
OptiV1C17641	-6.26077	0.00464757	GRMZM2G050591	membrane proteins, contain hemolysin III domain	U
OptiV1C16409	-1.04742	0.00554414	GRMZM2G153582	Mg2+ and Co2+ transporter CorD	U
OptiV1C00564	-1.38709	0.00103799	GRMZM2G046849	mRNA level of the MEB5.2 gene (At3g17800)	U
OptiV1S24805	-1.04853	0.032136	GRMZM2G131314	MYND Zn-finger and ankyrin repeat protein	U
OptiV1S23411	-1.23981	0.00993135	GRMZM2G007190	MYND Zn-finger and ankyrin repeat protein	U
OptiV1C06873	-1.88231	0.00350845	GRMZM2G384661	NC domain-containing protein-related	U
OptiV1C16830	-1.04151	0.00937803	GRMZM2G126413	Nuclear pore complex, Nup214/CAN component	U
OptiV1S26001	-1.23268	0.0151312	GRMZM2G154565	Nuclear receptor coregulator SMRT/SMRTER, contains Myb-like domains	U
OptiV1C12623	-1.25156	0.0132432	GRMZM2G154565	Nuclear receptor coregulator SMRT/SMRTER, contains Myb-like domains	U
OptiV1S23475	-1.27131	0.0107872	GRMZM2G004516	Nuclear receptor coregulator SMRT/SMRTER, contains Myb-like domains	U
OptiV1S31911	-1.25774	0.000432465	GRMZM2G134182	Nuclear transport factor 2 (NTF2) family protein	U
OptiV1C10508	-1.30649	0.0215293	GRMZM2G061634	Nucleolar GTPase/ATPase p130	U
OptiV1C13275	-1.19192	0.00720357	GRMZM2G124477	Nucleolar GTPase/ATPase p130	U
OptiV1C04045	-2.72105	0.0271424	GRMZM2G376282	Nucleolar GTPase/ATPase p130	U
OptiV1S22367	-5.75758	0.0107872	GRMZM2G144034	Nucleotide-diphospho-sugar transferase	U
OptiV1S25500	-6.16391	0.00668427	GRMZM2G008064	Nucleotide-diphospho-sugar transferase family protein	U
OptiV1C16706	-1.92253	0.0103198	GRMZM2G053946	Nucleotide-diphospho-sugar transferase family protein	U
OptiV1C01417	-1.79171	0.00560395	GRMZM2G175816	NUDIX hydrolase FGF-2 and related proteins	U
OptiV1S28241	-2.69369	0.0034428	GRMZM2G175816	NUDIX hydrolase FGF-2 and related proteins	U
OptiV1S22372	-1.02848	0.00485337	GRMZM2G017532	nudix hydrolase homolog	U
OptiV1C15696	-1.03919	0.00134845	GRMZM2G179133	nudix hydrolase homolog	U
OptiV1C03939	-1.14344	0.003411	GRMZM2G043575	nudix hydrolase homolog	U
OptiV1C00133	-1.45574	0.0109563	GRMZM2G063276	nudix hydrolase homolog	U
OptiV1C03126	-1.71929	0.030394	AC215256.3_FG002	nudix hydrolase homolog 9 (NUDT9)	U
OptiV1S32298	-2.64776	0.0346579	AC215256.3_FG002	nudix hydrolase homolog 9 (NUDT9)	U
OptiV1C06379	-2.33049	0.00185967	GRMZM2G079559	Octicosapeptide/Phox/Bem1p family protein	U
OptiV1C03650	-2.35305	0.00184222	GRMZM2G079559	Octicosapeptide/Phox/Bem1p family protein	U
OptiV1C08585	-1.04625	0.00380415	GRMZM2G131699	O-fucosyltransferase family protein	U
OptiV1C00683	-2.81829	0.0432453	GRMZM2G006853	osmotin-like protein	U
OptiV1S19844	-2.67815	0.0267209	GRMZM2G402631	osmotin-like protein	U
OptiV1S20688	-1.86164	0.00715915	GRMZM2G374971	osmotin-like protein	U
OptiV1C03522	-1.81388	0.00251505	GRMZM2G039639	osmotin-like protein	U
OptiV1C10504	-1.10761	0.00673289	GRMZM2G116243	phosphate acyltransferase, contains PlsC domain	U
OptiV1S19881	-3.0436	0.00216964	GRMZM2G319781	Phosphatidylinositol transfer protein	U
OptiV1S22764	-1.66906	0.0258575	GRMZM2G456491	phosphoinositide binding	U
OptiV1C12139	-1.00916	0.010174	GRMZM2G046900	Phospholipase/carboxyhydrolase	U
OptiV1S22773	-1.66643	0.0133714	GRMZM2G151230	PLANT CADMIUM RESISTANCE 2 (PCR2)	U
OptiV1C05264	-2.78268	0.00392092	GRMZM2G141526	PLANT CADMIUM RESISTANCE 2 (PCR2)	U
OptiV1S25698	-1.38935	0.000541248	GRMZM2G040878	Plastid-lipid associated protein PAP / fibrillin family protein	U
OptiV1C03417	-1.84671	0.0330848	GRMZM2G148064	Pollen Ole e 1 allergen and extensin family protein	U
OptiV1S25759	-1.45771	0.00148756	GRMZM2G424147	Polyketide cyclase/dehydrase and lipid transport superfamily protein	U
OptiV1C16697	-1.11359	0.00676389	GRMZM2G447976	PRLI-interacting factor, putative	U
OptiV1C05073	-1.29366	0.00151353	GRMZM2G049117	Prosaposin	U
OptiV1S20731	-1.35116	0.000698853	GRMZM2G049117	Prosaposin	U
OptiV1S29691	-1.45725	0.00120017	GRMZM2G049117	Prosaposin	U
OptiV1C09246	-1.08811	0.0456682	GRMZM2G124530	Protein tyrosine phosphatase, contains fn3 domain	U
OptiV1S32242	-1.09365	0.0103746	GRMZM2G118037	Proteinase inhibitor, propeptide	U
OptiV1C04863	-2.68694	0.0287637	GRMZM2G093101	Purple acid phosphatase	U
OptiV1C11906	-2.64949	0.0109924	GRMZM2G315848	Purple acid phosphatase	U
OptiV1S18761	-2.85395	0.0165942	GRMZM2G315848	Purple acid phosphatase	U
OptiV1S21044	-1.79223	0.0163826	GRMZM2G106600	Purple acid phosphatase	U
OptiV1C10994	-3.24437	0.0224142	GRMZM2G152447	purple acid phosphatase 3	U
OptiV1S26028	-1.51783	0.00459875	GRMZM2G043878	receptor-like protein kinase-related family protein	U
OptiV1N39970	-1.1164	0.0339594	GRMZM2G138659	Regulator of nuclear mRNA	U
OptiV1S29262	-1.03534	0.0164352	GRMZM2G132958	Regulator of Vps4 activity in the MVB pathway protein	U
OptiV1C05432	-1.19904	0.0123355	GRMZM2G322593	Rhomboid family proteins	U
OptiV1C03038	-1.33157	0.010165	GRMZM2G322593	Rhomboid family proteins	U
OptiV1C14201	-1.39926	0.00665625	GRMZM2G157749	rhomboid protein-related	U
OptiV1S30173	-1.47336	0.00385502	GRMZM2G092679	RING finger protein	U
OptiV1C03576	-1.40672	0.0100682	GRMZM2G168707	RING/U-box superfamily protein	U
OptiV1S25434	-1.51529	0.0147046	GRMZM2G168707	RING/U-box superfamily protein	U
OptiV1S26511	-1.42861	0.026912	GRMZM2G075782	RING/U-box superfamily protein	U
OptiV1S32285	-4.23529	0.00336541	GRMZM2G324375	RING/U-box superfamily protein	U
OptiV1C17243	-1.00617	0.0300156	GRMZM2G124423	RING/U-box superfamily protein	U
OptiV1C10239	-1.21622	0.0492083	GRMZM2G478553	RING/U-box superfamily protein	U
OptiV1C16641	-1.2271	0.00269969	GRMZM2G181519	RING/U-box superfamily protein	U
OptiV1C15145	-1.23263	0.00560395	GRMZM2G082302	RING/U-box superfamily protein	U
OptiV1C17709	-1.28484	0.0354735	GRMZM2G140924	RING/U-box superfamily protein	U
OptiV1N34838	-1.34834	0.0346022	GRMZM2G343972	RING/U-box superfamily protein	U
OptiV1S21150	-1.37175	0.0023814	GRMZM2G044537	RING/U-box superfamily protein	U
OptiV1C00085	-1.43904	0.00334114	GRMZM2G171277	RING/U-box superfamily protein	U
OptiV1C04708	-1.51831	0.00454371	GRMZM2G426613	RING/U-box superfamily protein	U
OptiV1S28074	-1.66835	0.0204683	GRMZM2G160966	RING/U-box superfamily protein	U
OptiV1C02961	-1.67318	0.0096579	AC220972.3_FG001	RING/U-box superfamily protein	U
OptiV1S20691	-1.72038	0.0106933	GRMZM2G004519	RING/U-box superfamily protein	U
OptiV1C05991	-1.04146	0.0277892	GRMZM2G016290	RmlC-like cupins superfamily protein	U
OptiV1C06394	-1.93616	0.0223779	GRMZM2G141731	RNA ligase/cyclic nucleotide phosphodiesterase family protein	U
OptiV1S34220	-2.74466	0.0232092	GRMZM2G088539	RNA-binding Ran Zn-finger protein and related proteins	U
OptiV1C00324	-1.59304	0.00467629	GRMZM2G162353	RNA-binding Ran Zn-finger protein and related proteins	U
OptiV1C10914	-1.1783	0.00646308	GRMZM2G162353	RNA-binding Ran Zn-finger protein and related proteins	U
OptiV1S34535	-2.45321	0.00533081	GRMZM2G162353	RNA-binding Ran Zn-finger protein and related proteins	U
OptiV1C13096	-1.1892	0.0123355	GRMZM2G171921	RRM motif-containing protein	U
OptiV1S23401	-1.20344	0.00519249	GRMZM2G171921	RRM motif-containing protein	U
OptiV1S20959	-1.2259	0.0156793	GRMZM2G171921	RRM motif-containing protein	U
OptiV1S30256	-5.42477	0.007069	GRMZM2G126772	S-adenosyl-L-methionine-dependent methyltransferases	U
OptiV1C10879	-2.37775	0.00270469	GRMZM2G394528	S-adenosyl-L-methionine-dependent methyltransferases superfamily protein	U
OptiV1C16973	-1.71643	0.0132788	GRMZM2G057113	S-adenosyl-L-methionine-dependent methyltransferases superfamily protein	U
OptiV1C00529	-1.01953	0.00500918	GRMZM2G006216	S-adenosyl-L-methionine-dependent methyltransferases superfamily protein	U
OptiV1S22164	-1.16686	0.0408562	GRMZM2G045675	S-adenosyl-L-methionine-dependent methyltransferases superfamily protein	U
OptiV1C15404	-1.09257	0.0289834	GRMZM2G093666	SAM-dependent methyltransferases	U
OptiV1C04089	-1.64145	0.0110045	GRMZM2G179732	SAND family protein	U
OptiV1C06400	-1.27109	0.0338095	GRMZM2G330012	SAUR-like auxin-responsive protein family	U
OptiV1C06410	-1.39555	0.00470947	GRMZM2G414727	SAUR-like auxin-responsive protein family	U
OptiV1S32952	-1.218	0.00220236	GRMZM2G456644	SAUR-like auxin-responsive protein family	U
OptiV1C08498	-1.77766	0.00807979	GRMZM2G099609	senescence-associated gene 29 (SAG29)	U
OptiV1C14024	-3.4796	0.023988	GRMZM2G015973	senescence-related gene 3 (SRG3)	U
OptiV1C14664	-3.44643	0.0185505	GRMZM2G015973	senescence-related gene 3 (SRG3)	U
OptiV1C01627	-2.77885	0.00636852	GRMZM2G114801	Serine/threonine protein kinase, uncharacterized conserved protein	U
OptiV1C03906	-4.45264	0.0435057	GRMZM2G071688	seven transmembrane receptor - rhodopsin family	U
OptiV1C01473	-2.35423	0.0130549	GRMZM2G117608	seven-transmembrane domain proteins specific to plants	U
OptiV1C04859	-2.37822	0.0162082	GRMZM2G147925	seven-transmembrane domain proteins specific to plants	U
OptiV1C10246	-1.00003	0.0273562	GRMZM2G031331	seven-transmembrane domain proteins specific to plants	U
OptiV1S24683	-1.6077	0.00822014	GRMZM2G155943	SIN-like family protein	U
OptiV1C05664	-1.64059	0.0376742	GRMZM2G474468	small protein with unknown function and is similar to flower promoting factor 1.	U
OptiV1C04831	-1.97614	0.0450075	GRMZM2G131409	SMALLER WITH VARIABLE BRANCHES (SVB)	U
OptiV1S33478	-1.06928	0.0375513	GRMZM2G147288	SOK1 kinase belonging to the STE20/SPS1/GC kinase family	U
OptiV1S34472	-2.43826	0.00830656	GRMZM2G428119	Speckle-type POZ protein SPOP with TRAF, MATH and BTB/POZ domains	U
OptiV1C09300	-1.11816	0.000640262	GRMZM2G042704	Speckle-type POZ protein SPOP with TRAF, MATH and BTB/POZ domains	U
OptiV1C04580	-1.18712	0.0104681	GRMZM2G042704	Speckle-type POZ protein SPOP with TRAF, MATH and BTB/POZ domains	U
OptiV1S18004	-2.61594	0.0262361	GRMZM2G085974	Speckle-type POZ protein SPOP with TRAF, MATH and BTB/POZ domains	U
OptiV1S28652	-1.24134	0.049791	GRMZM2G080670	Splicing coactivator SRm160/300, subunit SRm300	U
OptiV1C11299	-1.74342	0.0156793	GRMZM2G080670	Splicing coactivator SRm160/300, subunit SRm300	U
OptiV1C02211	-2.07523	0.00841563	GRMZM2G026188	Splicing coactivator SRm160/300, subunit SRm300	U
OptiV1N35339	-2.35932	0.00522691	AF466202.2_FG008	Splicing coactivator SRm160/300, subunit SRm300	U
OptiV1C06822	-1.46145	0.00200724	GRMZM2G148751	Splicing factor 3b, subunit 4	U
OptiV1C11631	-4.12095	0.00743792	GRMZM2G018820	starch-binding protein	U
OptiV1C07027	-1.25907	0.000390598	GRMZM2G050730	Stress responsive A/B Barrel Domain	U
OptiV1C10140	-1.03623	0.00228501	GRMZM2G025250	TBL (TRICHOME BIREFRINGENCE-LIKE) gene family containing a plant-specific DUF233	U
OptiV1S29281	-1.01198	0.0454655	GRMZM2G142820	Tetraspanin family protein	U
OptiV1S18831	-2.14575	0.00329338	GRMZM2G124179	TFIIF-interacting CTD phosphatase, including NLI-interacting factor (involved in RNA polymerase II regulation)	U
OptiV1S21358	-1.18355	0.0297069	GRMZM2G389155	Transducin/WD40 repeat-like superfamily protein	U
OptiV1C15412	-1.63641	0.00351374	GRMZM2G124460	Transducin/WD40 repeat-like superfamily protein	U
OptiV1C04076	-1.08443	0.00198979	GRMZM2G054267	transferases, transferring glycosyl groups	U
OptiV1S20032	-1.08956	0.0380376	GRMZM2G032107	U4/U6-associated splicing factor PRP4	U
OptiV1S29770	-1.03846	0.00956088	GRMZM2G001660	Ultrahigh sulfur keratin-associated protein	U
OptiV1C00507	-4.89701	0.00653173	GRMZM2G042323	unknown	U
OptiV1C02242	-4.60758	0.0350644	GRMZM2G116461	unknown	U
OptiV1C03616	-2.80629	0.0128972	GRMZM2G069694	unknown	U
OptiV1C05971	-2.49609	0.0196904	GRMZM2G087662	unknown	U
OptiV1C08218	-5.64194	0.0424513	GRMZM2G475536	unknown	U
OptiV1C14939	-3.37382	0.00569278	GRMZM2G470882	unknown	U
OptiV1N37510	-2.92918	0.0118127	GRMZM2G072223	unknown	U
OptiV1N37876	-4.61834	0.0432726	GRMZM2G436295	unknown	U
OptiV1S18877	-1.01061	0.0454676	GRMZM2G439246	unknown	U
OptiV1S19308	-1.83387	0.0262447	GRMZM2G134219	unknown	U
OptiV1S20232	-6.31572	0.010648	AC211891.4_FG003	unknown	U
OptiV1S20400	-1.93898	0.0191174	GRMZM2G042323	unknown	U
OptiV1S24670	-4.00922	0.00776637	GRMZM2G073969	unknown	U
OptiV1S24692	-1.16902	0.0174629	GRMZM2G177412	unknown	U
OptiV1S24894	-5.60176	0.0385296	GRMZM2G475536	unknown	U
OptiV1S26169	-5.18271	0.0485576	GRMZM2G475536	unknown	U
OptiV1C04259	-3.48723	0.0053949	GRMZM2G312732	unknown	U
OptiV1C04917	-3.93264	0.00463291	GRMZM2G312736	unknown	U
OptiV1C06749	-1.56419	0.0174357	GRMZM2G084859	unknown	U
OptiV1C07164	-2.54066	0.00165788	GRMZM2G072890	unknown	U
OptiV1C14658	-3.52453	0.0317437	GRMZM2G026110	unknown	U
OptiV1C15697	-1.25544	0.00379458	GRMZM2G099052	unknown	U
OptiV1C17476	-1.14189	0.0118804	GRMZM2G144742	unknown	U
OptiV1N35832	-4.46819	0.0155701	GRMZM2G044788	unknown	U
OptiV1N35976	-4.48199	0.0263039	GRMZM2G044788	unknown	U
OptiV1N36377	-3.92592	0.0103198	GRMZM2G072814	unknown	U
OptiV1S17749	-4.0626	0.00807082	GRMZM2G145158	unknown	U
OptiV1S17913	-3.32969	0.00804959	GRMZM2G119311	unknown	U
OptiV1S18914	-1.71014	0.0347044	GRMZM2G424053	unknown	U
OptiV1S20795	-2.01757	0.000604561	GRMZM2G082894	unknown	U
OptiV1S22294	-1.17571	0.0190656	GRMZM2G144742	unknown	U
OptiV1S22942	-3.6843	0.012078	GRMZM2G075290	unknown	U
OptiV1S24042	-1.29911	0.0183314	GRMZM2G444692	unknown	U
OptiV1S25499	-1.2285	0.0104463	GRMZM2G144742	unknown	U
OptiV1S27254	-1.31147	0.0327678	GRMZM2G104876	unknown	U
OptiV1S33822	-3.69316	0.00794647	GRMZM2G081090	unknown	U
OptiV1S34293	-1.89242	0.00111845	GRMZM2G042806	unknown	U
OptiV1C00062	-2.0736	0.0463735	GRMZM2G089673	unknown	U
OptiV1C00143	-1.75052	0.00859298	GRMZM2G018666	unknown	U
OptiV1C00701	-1.55048	0.0243259	GRMZM2G045779	unknown	U
OptiV1C00726	-2.02123	0.0235804	GRMZM2G180650	unknown	U
OptiV1C00786	-1.27227	0.00351374	GRMZM2G385428	unknown	U
OptiV1C01166	-2.73549	0.0185124	GRMZM2G067238	unknown	U
OptiV1C03185	-2.01203	0.0189888	GRMZM2G096680	unknown	U
OptiV1C03403	-2.24077	0.0244507	GRMZM2G345991	unknown	U
OptiV1C04333	-2.44074	0.0461242	GRMZM2G171254	unknown	U
OptiV1C04593	-3.16099	0.0111407	GRMZM2G137532	unknown	U
OptiV1C04997	-2.04588	0.00239422	GRMZM2G445634	unknown	U
OptiV1C05626	-1.80998	0.00242987	GRMZM2G380738	unknown	U
OptiV1C06133	-1.07966	0.0304983	GRMZM2G138370	unknown	U
OptiV1C06375	-3.00746	0.0029305	AC149828.2_FG004	unknown	U
OptiV1C06590	-1.20317	0.00531669	GRMZM2G470731	unknown	U
OptiV1C06596	-1.15502	0.00448497	GRMZM2G359102	unknown	U
OptiV1C06753	-1.10367	0.0302457	GRMZM2G400965	unknown	U
OptiV1C06962	-1.61983	0.0159174	GRMZM2G076542	unknown	U
OptiV1C07022	-1.87628	0.00574141	GRMZM2G312061	unknown	U
OptiV1C07289	-2.29274	0.0472862	GRMZM2G057959	unknown	U
OptiV1C07473	-2.43801	0.0445208	GRMZM2G065157	unknown	U
OptiV1C07590	-1.70605	0.0497767	GRMZM2G157218	unknown	U
OptiV1C07718	-1.90532	0.00720357	GRMZM2G382035	unknown	U
OptiV1C07937	-2.16632	0.00820092	GRMZM2G058358	unknown	U
OptiV1C08252	-1.9847	0.0218577	GRMZM2G059565	unknown	U
OptiV1C08496	-2.62105	0.0442977	GRMZM2G163406	unknown	U
OptiV1C10792	-1.00179	0.00232771	GRMZM2G316113	unknown	U
OptiV1C10863	-1.5512	0.0450086	GRMZM2G164628	unknown	U
OptiV1C12088	-2.71885	0.00239169	GRMZM2G146616	unknown	U
OptiV1C12724	-1.70914	0.00168461	GRMZM2G062613	unknown	U
OptiV1C13557	-1.97353	0.00880273	GRMZM2G037209	unknown	U
OptiV1C15657	-1.07167	0.00404218	GRMZM2G113382	unknown	U
OptiV1C17637	-2.58622	0.0197467	AC206898.3_FG006	unknown	U
OptiV1N34627	-2.39057	0.016548	GRMZM2G700771	unknown	U
OptiV1N35464	-1.1073	0.0280876	GRMZM2G058754	unknown	U
OptiV1N36167	-2.23055	0.0457753	GRMZM2G426158	unknown	U
OptiV1N37027	-2.1044	0.0244196	GRMZM2G169064	unknown	U
OptiV1N37270	-1.13761	0.00128286	GRMZM2G118303	unknown	U
OptiV1N39628	-3.42687	0.0117894	EF517601.1_FG011	unknown	U
OptiV1N40004	-1.46097	0.000604561	AC213612.3_FG001	unknown	U
OptiV1N40495	-2.11832	0.0165725	AC233863.1_FG001	unknown	U
OptiV1N40890	-3.13889	0.0321271	GRMZM2G068763	unknown	U
OptiV1N41551	-2.34857	0.00677352	GRMZM2G018366	unknown	U
OptiV1N41856	-8.48483	0.0383612	GRMZM2G165734	unknown	U
OptiV1S17758	-5.04284	0.00397161	GRMZM2G325693	unknown	U
OptiV1S17920	-2.20786	0.00392543	GRMZM2G032887	unknown	U
OptiV1S18194	-1.89379	0.0107069	GRMZM2G459110	unknown	U
OptiV1S19462	-1.67956	0.035708	GRMZM2G168588	unknown	U
OptiV1S19677	-3.28561	0.0207389	GRMZM2G105775	unknown	U
OptiV1S20726	-4.01671	0.0408573	GRMZM2G034797	unknown	U
OptiV1S20931	-1.74582	0.035084	GRMZM2G349185	unknown	U
OptiV1S20997	-2.74698	0.045418	GRMZM2G062031	unknown	U
OptiV1S21028	-1.01533	0.0106394	GRMZM2G063880	unknown	U
OptiV1S21113	-2.02065	0.0356714	GRMZM2G024517	unknown	U
OptiV1S21131	-4.10834	0.00811012	GRMZM2G327703	unknown	U
OptiV1S21375	-1.17484	0.00351374	GRMZM2G053742	unknown	U
OptiV1S21759	-1.83372	0.0108879	GRMZM2G145412	unknown	U
OptiV1S23689	-4.00495	0.0253021	GRMZM2G116461	unknown	U
OptiV1S25388	-1.003	0.0215356	GRMZM2G053985	unknown	U
OptiV1S25952	-2.73272	0.00254068	GRMZM2G042789	unknown	U
OptiV1S26641	-1.38149	0.0497609	GRMZM2G163374	unknown	U
OptiV1S26779	-1.17874	0.0222023	GRMZM2G031991	unknown	U
OptiV1S27592	-1.49171	0.00737658	GRMZM2G076542	unknown	U
OptiV1S27816	-2.84993	0.0150497	GRMZM2G002568	unknown	U
OptiV1S28797	-1.52572	0.00987263	GRMZM2G076542	unknown	U
OptiV1S29506	-3.38743	0.0391966	GRMZM2G099850	unknown	U
OptiV1S29960	-1.88997	0.0103198	GRMZM2G037209	unknown	U
OptiV1S30656	-2.05937	0.0103198	GRMZM2G129879	unknown	U
OptiV1S31439	-1.25087	0.030045	AC225346.3_FG001	unknown	U
OptiV1S32799	-2.07162	0.00886819	GRMZM2G407495	unknown	U
OptiV1S33302	-1.96635	0.0244507	GRMZM2G119273	unknown	U
OptiV1S33314	-3.67071	0.0334433	GRMZM2G036996	unknown	U
OptiV1S33343	-1.57755	0.047273	GRMZM2G057093	unknown	U
OptiV1S34085	-1.94113	0.039778	GRMZM2G313104	unknown	U
OptiV1S34279	-1.26287	0.0305082	GRMZM2G107591	unknown	U
OptiV1C08405	-1.00163	0.0438363	GRMZM2G038839	unknown	U
OptiV1S27242	-1.00283	0.0421076	GRMZM2G550861	unknown	U
OptiV1C08636	-1.00485	0.0410122	GRMZM2G047412	unknown	U
OptiV1C00040	-1.00858	0.021774	GRMZM2G114948	unknown	U
OptiV1C04356	-1.01041	0.00733633	GRMZM2G354190	unknown	U
OptiV1N37381	-1.01051	0.0129277	GRMZM2G362926	unknown	U
OptiV1N39161	-1.01076	0.00801779	GRMZM2G404977	unknown	U
OptiV1S19925	-1.01177	0.0122454	GRMZM2G161902	unknown	U
OptiV1S29518	-1.01275	0.00282853	GRMZM2G127143	unknown	U
OptiV1S28854	-1.0151	0.0027163	GRMZM2G034469	unknown	U
OptiV1C16811	-1.0165	0.00395627	GRMZM2G123104	unknown	U
OptiV1C06872	-1.01945	0.0230163	GRMZM2G346757	unknown	U
OptiV1N36703	-1.02728	0.0274637	GRMZM2G133175	unknown	U
OptiV1C05960	-1.03007	0.0155955	GRMZM2G148404	unknown	U
OptiV1S29227	-1.03527	0.0285625	GRMZM2G071808	unknown	U
OptiV1C16885	-1.03592	0.0432419	GRMZM2G146740	unknown	U
OptiV1C08188	-1.03923	0.00065409	GRMZM2G022538	unknown	U
OptiV1S28617	-1.04183	0.0443711	GRMZM2G122447	unknown	U
OptiV1C15991	-1.04314	0.00152798	GRMZM2G086464	unknown	U
OptiV1C03345	-1.04414	0.00662085	GRMZM2G347488	unknown	U
OptiV1C04415	-1.04841	0.00285716	GRMZM2G024444	unknown	U
OptiV1S24199	-1.04897	0.0284093	GRMZM2G079746	unknown	U
OptiV1C06760	-1.05058	0.0300623	GRMZM2G329069	unknown	U
OptiV1S19232	-1.05453	0.00898576	GRMZM2G075851	unknown	U
OptiV1N39842	-1.05624	0.0473096	GRMZM2G057051	unknown	U
OptiV1S33396	-1.06206	0.00439433	GRMZM2G175989	unknown	U
OptiV1C08477	-1.07907	0.0495759	GRMZM2G024561	unknown	U
OptiV1C06320	-1.08032	0.000821064	GRMZM2G352023	unknown	U
OptiV1S34151	-1.0809	0.00662937	GRMZM2G158288	unknown	U
OptiV1C04797	-1.08822	0.0144198	GRMZM2G172512	unknown	U
OptiV1S19530	-1.09168	0.00206501	GRMZM2G103179	unknown	U
OptiV1S18437	-1.09315	0.00993135	GRMZM2G036629	unknown	U
OptiV1C05632	-1.1037	0.0175481	GRMZM2G005960	unknown	U
OptiV1C07412	-1.10717	0.00216533	GRMZM2G090868	unknown	U
OptiV1S26327	-1.11051	0.00329721	GRMZM2G151236	unknown	U
OptiV1C15426	-1.1175	0.021319	GRMZM2G444692	unknown	U
OptiV1C17183	-1.12265	0.00310391	GRMZM2G093096	unknown	U
OptiV1S18155	-1.12703	0.0253612	GRMZM2G037485	unknown	U
OptiV1C07245	-1.12706	0.000679377	GRMZM2G090868	unknown	U
OptiV1S22530	-1.12732	0.0153204	GRMZM2G429548	unknown	U
OptiV1C03062	-1.12832	0.00830656	GRMZM2G449944	unknown	U
OptiV1C05601	-1.13542	0.000578616	GRMZM2G155392	unknown	U
OptiV1S20816	-1.13752	0.00248918	GRMZM2G156506	unknown	U
OptiV1S34307	-1.14942	0.00844833	GRMZM2G396477	unknown	U
OptiV1S27209	-1.14945	0.0020287	GRMZM2G017187	unknown	U
OptiV1C12574	-1.15302	0.0357545	GRMZM2G151319	unknown	U
OptiV1S30963	-1.15356	0.00945873	GRMZM2G087081	unknown	U
OptiV1N40788	-1.15469	0.00537139	GRMZM2G414955	unknown	U
OptiV1S30550	-1.1606	0.00413554	GRMZM2G105892	unknown	U
OptiV1C05170	-1.16165	0.0363943	GRMZM2G121078	unknown	U
OptiV1C02729	-1.16368	0.00150408	GRMZM2G382711	unknown	U
OptiV1S18958	-1.16374	0.0226048	GRMZM2G032551	unknown	U
OptiV1C05045	-1.17004	0.0475067	GRMZM2G115480	unknown	U
OptiV1C07462	-1.17151	0.0444434	GRMZM2G171296	unknown	U
OptiV1C08086	-1.17392	0.0085185	GRMZM2G325462	unknown	U
OptiV1S20659	-1.17806	0.00331007	GRMZM2G035401	unknown	U
OptiV1C07567	-1.19107	0.0357368	GRMZM2G097719	unknown	U
OptiV1N35432	-1.20146	0.013251	GRMZM2G165198	unknown	U
OptiV1S30635	-1.20511	0.0130383	GRMZM2G157202	unknown	U
OptiV1N35140	-1.20717	0.00239169	AC233942.1_FG001	unknown	U
OptiV1S31092	-1.21242	0.0133649	GRMZM2G069251	unknown	U
OptiV1N38961	-1.21907	0.0182828	GRMZM2G064374	unknown	U
OptiV1S21255	-1.22321	0.0393581	GRMZM2G036288	unknown	U
OptiV1C06259	-1.22537	0.0217999	GRMZM2G113480	unknown	U
OptiV1S29172	-1.22575	0.0485576	GRMZM2G377847	unknown	U
OptiV1C16397	-1.22854	0.00559807	GRMZM2G157472	unknown	U
OptiV1S33775	-1.24137	0.012553	GRMZM2G141241	unknown	U
OptiV1C06134	-1.24276	0.014614	GRMZM2G067575	unknown	U
OptiV1S30363	-1.24468	0.0412236	GRMZM2G109879	unknown	U
OptiV1C02723	-1.24482	0.00287781	GRMZM2G093731	unknown	U
OptiV1C15142	-1.24981	0.000541248	GRMZM2G140782	unknown	U
OptiV1S29055	-1.25599	0.00670454	GRMZM2G014839	unknown	U
OptiV1C13513	-1.26368	0.0376523	GRMZM2G077024	unknown	U
OptiV1C06572	-1.26377	0.0269977	GRMZM2G043030	unknown	U
OptiV1C03508	-1.27421	0.0233545	GRMZM2G093731	unknown	U
OptiV1C00010	-1.27647	0.00544566	GRMZM2G465383	unknown	U
OptiV1S27973	-1.28135	0.0454843	GRMZM2G081794	unknown	U
OptiV1S24044	-1.28617	0.0127489	GRMZM2G154078	unknown	U
OptiV1C05820	-1.28767	0.0289968	GRMZM2G113355	unknown	U
OptiV1C12801	-1.29109	0.0107556	GRMZM2G388855	unknown	U
OptiV1S22553	-1.29133	0.00163262	GRMZM2G038095	unknown	U
OptiV1C07031	-1.29317	0.040807	GRMZM2G152591	unknown	U
OptiV1S27660	-1.29747	0.0182883	GRMZM2G007680	unknown	U
OptiV1C07433	-1.30468	0.00301239	GRMZM2G027478	unknown	U
OptiV1N36943	-1.30999	0.00235097	GRMZM2G375607	unknown	U
OptiV1C09885	-1.31015	0.0327678	GRMZM2G411691	unknown	U
OptiV1C06012	-1.31202	0.00350712	GRMZM2G095144	unknown	U
OptiV1C01094	-1.32131	0.00589439	GRMZM2G412793	unknown	U
OptiV1C07773	-1.32272	0.044998	GRMZM2G036629	unknown	U
OptiV1S27661	-1.32807	0.0251008	GRMZM2G036629	unknown	U
OptiV1S24592	-1.33037	0.00341015	AC208434.3_FG001	unknown	U
OptiV1S25670	-1.34105	0.0188403	GRMZM2G307637	unknown	U
OptiV1S32863	-1.34244	0.0053357	GRMZM2G098999	unknown	U
OptiV1S21602	-1.35385	0.0310659	GRMZM2G337387	unknown	U
OptiV1S31035	-1.3545	0.00915911	GRMZM2G353097	unknown	U
OptiV1S26332	-1.35977	0.00313061	GRMZM2G043030	unknown	U
OptiV1S32367	-1.36453	0.0381951	GRMZM2G457193	unknown	U
OptiV1C14445	-1.36721	0.000744626	GRMZM2G000713	unknown	U
OptiV1C01320	-1.37338	0.00714701	GRMZM2G002396	unknown	U
OptiV1C05416	-1.38254	0.0245423	GRMZM2G141241	unknown	U
OptiV1S21538	-1.4109	0.000541248	GRMZM2G040878	unknown	U
OptiV1N36941	-1.41848	0.0186876	GRMZM2G701429	unknown	U
OptiV1C02832	-1.42106	0.00165788	GRMZM2G445478	unknown	U
OptiV1N40029	-1.424	0.0309458	GRMZM2G367170	unknown	U
OptiV1S19250	-1.42529	0.0438525	GRMZM2G022616	unknown	U
OptiV1S31310	-1.42859	0.00140997	GRMZM2G069335	unknown	U
OptiV1S31281	-1.45058	0.00357779	GRMZM2G135019	unknown	U
OptiV1S22480	-1.45227	0.00410875	GRMZM2G113129	unknown	U
OptiV1S24458	-1.45369	0.00055439	GRMZM2G145698	unknown	U
OptiV1S21127	-1.46332	0.0327201	GRMZM2G162447	unknown	U
OptiV1S33868	-1.46372	0.000987037	GRMZM2G167505	unknown	U
OptiV1S18022	-1.46444	0.0150946	GRMZM2G086267	unknown	U
OptiV1C09754	-1.47748	0.00195618	GRMZM2G043030	unknown	U
OptiV1S23904	-1.48086	0.036105	GRMZM2G326825	unknown	U
OptiV1S32734	-1.48443	0.026433	GRMZM2G033109	unknown	U
OptiV1N37679	-1.49308	0.00184222	GRMZM2G535019	unknown	U
OptiV1C04432	-1.49561	0.00993135	GRMZM2G145909	unknown	U
OptiV1S20342	-1.50127	0.00326686	GRMZM2G136081	unknown	U
OptiV1C12938	-1.51651	0.0317781	GRMZM2G337143	unknown	U
OptiV1N39882	-1.52363	0.0007986	GRMZM2G079785	unknown	U
OptiV1C01688	-1.52717	0.0156433	GRMZM2G304687	unknown	U
OptiV1C12132	-1.53128	0.0211825	GRMZM2G119523	unknown	U
OptiV1S25122	-1.54304	0.00055439	GRMZM2G027183	unknown	U
OptiV1S24865	-1.58175	0.00239169	GRMZM2G101024	unknown	U
OptiV1S32526	-1.60643	0.00173081	GRMZM2G381283	unknown	U
OptiV1S31524	-1.61148	0.0446202	GRMZM2G156336	unknown	U
OptiV1C17498	-1.62775	0.00453482	GRMZM2G131623	unknown	U
OptiV1C07386	-1.64496	0.00296027	GRMZM2G024345	unknown	U
OptiV1C05211	-1.64587	0.00605018	GRMZM2G119272	unknown	U
OptiV1S23978	-1.65375	0.00270469	GRMZM2G075449	unknown	U
OptiV1S31390	-1.65925	0.00282353	AC198403.3_FG002	unknown	U
OptiV1S30211	-1.661	0.0256521	GRMZM2G067520	unknown	U
OptiV1C07883	-1.67868	0.00862799	GRMZM2G350662	unknown	U
OptiV1S20057	-1.68429	0.0137925	GRMZM2G338483	unknown	U
OptiV1C09293	-1.70645	0.00643172	GRMZM2G146819	unknown	U
OptiV1N37746	-1.71078	0.0498924	GRMZM2G476762	unknown	U
OptiV1S22381	-1.73966	0.00305594	GRMZM2G094543	unknown	U
OptiV1N34956	-1.74125	0.017747	GRMZM2G100255	unknown	U
OptiV1S31710	-1.75157	0.0051137	GRMZM2G032028	unknown	U
OptiV1C03737	-1.76157	0.0031677	GRMZM2G180650	unknown	U
OptiV1C13590	-1.78369	0.000799927	GRMZM2G128518	unknown	U
OptiV1C06140	-1.80751	0.00511644	AC217499.3_FG002	unknown	U
OptiV1S25886	-1.81983	0.000698853	GRMZM2G144483	unknown	U
OptiV1C14690	-1.84185	0.000799927	GRMZM2G172139	unknown	U
OptiV1N38244	-1.86113	0.00324898	GRMZM2G026143	unknown	U
OptiV1N39139	-1.87816	0.00184222	GRMZM2G059207	unknown	U
OptiV1S27722	-1.90306	0.00116446	GRMZM2G157153	unknown	U
OptiV1C05854	-1.90455	0.00608929	GRMZM2G145451	unknown	U
OptiV1S19635	-1.90705	0.000795045	GRMZM2G055447	unknown	U
OptiV1S31449	-1.91328	0.00645306	GRMZM2G176918	unknown	U
OptiV1S25495	-1.92336	0.0274638	GRMZM2G067946	unknown	U
OptiV1C07281	-1.92453	0.0104993	GRMZM2G701513	unknown	U
OptiV1C06497	-1.94672	0.0245079	GRMZM2G445616	unknown	U
OptiV1S26639	-1.94937	0.0100706	GRMZM2G079162	unknown	U
OptiV1C13928	-1.96115	0.0132922	GRMZM2G165960	unknown	U
OptiV1C01671	-1.99798	0.00706072	GRMZM2G125571	unknown	U
OptiV1C01656	-2.00756	0.0114971	GRMZM2G092804	unknown	U
OptiV1S29802	-2.04567	0.00714646	GRMZM2G066291	unknown	U
OptiV1C03995	-2.05018	0.0347522	AC194362.3_FG003	unknown	U
OptiV1S27120	-2.10147	0.0020287	GRMZM2G175552	unknown	U
OptiV1S27456	-2.10511	0.00188547	GRMZM2G166064	unknown	U
OptiV1C01887	-2.12561	0.00907015	GRMZM2G175552	unknown	U
OptiV1S20429	-2.12881	0.00111189	GRMZM2G421946	unknown	U
OptiV1C06434	-2.1488	0.00810595	GRMZM2G080349	unknown	U
OptiV1N35670	-2.19984	0.0174804	GRMZM2G030417	unknown	U
OptiV1N40964	-2.20349	0.000484131	GRMZM2G700891	unknown	U
OptiV1C02717	-2.2342	0.00133484	GRMZM2G437758	unknown	U
OptiV1S33890	-2.25755	0.00391706	GRMZM2G091320	unknown	U
OptiV1S24820	-2.31636	0.0127111	GRMZM2G167072	unknown	U
OptiV1S31640	-2.33269	0.00227554	GRMZM2G152089	unknown	U
OptiV1S26393	-2.35192	0.000407767	GRMZM2G146614	unknown	U
OptiV1C01701	-2.3866	0.00102375	GRMZM2G122762	unknown	U
OptiV1C13843	-2.38884	0.0380376	GRMZM2G047713	unknown	U
OptiV1S31126	-2.41825	0.0114781	GRMZM2G128233	unknown	U
OptiV1S28060	-2.44486	0.00689607	GRMZM2G161263	unknown	U
OptiV1C07449	-2.58874	0.0292907	GRMZM2G059502	unknown	U
OptiV1C04288	-2.72694	0.00238199	GRMZM2G467695	unknown	U
OptiV1S26427	-2.82432	0.0124796	GRMZM2G091435	unknown	U
OptiV1C03437	-2.84192	0.00217419	GRMZM2G059502	unknown	U
OptiV1C02754	-2.84468	0.0273742	GRMZM2G136347	unknown	U
OptiV1C06860	-3.07724	0.025085	GRMZM2G028656	unknown	U
OptiV1C03385	-3.10848	0.00321559	GRMZM2G179616	unknown	U
OptiV1S20335	-3.12422	0.00532064	GRMZM2G047138	unknown	U
OptiV1C08521	-3.16525	0.0236207	GRMZM2G320705	unknown	U
OptiV1S21831	-3.2319	0.00313315	GRMZM2G125850	unknown	U
OptiV1S21704	-3.48764	0.00232317	GRMZM2G026744	unknown	U
OptiV1S29641	-3.51071	0.0104993	GRMZM2G176433	unknown	U
OptiV1S24157	-3.61331	0.00121407	GRMZM2G309759	unknown	U
OptiV1N39884	-3.77394	0.000854908	GRMZM2G072383	unknown	U
OptiV1C16942	-4.19433	0.00715088	GRMZM2G092169	unknown	U
OptiV1S28609	-5.44169	0.00361165	GRMZM2G073548	unknown	U
OptiV1C01042	-1.90918	0.00222788	GRMZM2G117410	UV radiation resistance associated protein	U
OptiV1S34248	-1.81336	0.00271006	GRMZM2G117410	UV radiation resistance associated protein	U
OptiV1S22829	-1.15429	0.027284	GRMZM2G125557	von Willebrand factor and related coagulation proteins	U
OptiV1S17854	-1.30852	0.0202481	GRMZM2G125557	von Willebrand factor and related coagulation proteins	U
OptiV1N34857	-2.87207	0.0149779	GRMZM2G368126	WD40 repeat	U
OptiV1C13899	-1.0988	0.000484131	GRMZM2G113726	WD40 repeat-containing protein	U
OptiV1S31382	-2.39831	0.0217312	GRMZM2G468740	Yippee-type zinc-binding protein	U
OptiV1C17701	-1.35084	0.0110276	GRMZM2G181148	Yippee-type zinc-binding protein	U
OptiV1S23324	-1.16616	0.045418	GRMZM2G026249	Zn finger protein	U
OptiV1S24793	-1.04067	0.0249235	GRMZM2G037574	Zn-finger	U
OptiV1C05692	-1.89634	0.00499186	GRMZM2G458095	AAA+-type ATPase	U_ATP
OptiV1S34402	-1.95723	0.00363133	GRMZM2G147819	AAA+-type ATPase	U_ATP
OptiV1C15182	-2.55659	0.00993135	GRMZM2G170982	AAA+-type ATPase	U_ATP
OptiV1S19361	-2.0724	0.00957039	GRMZM2G015258	AAA+-type ATPase	U_ATP
OptiV1S20132	-1.31805	0.0133266	GRMZM2G152587	AAA+-type ATPase	U_ATP
OptiV1C15062	-2.30781	0.00896124	GRMZM2G047262	AAA+-type ATPase	U_ATP
OptiV1C10289	-2.48959	0.00363328	GRMZM2G178645	AAA+-type ATPase	U_ATP
OptiV1C17085	-1.98404	0.0422936	GRMZM2G093446	DNA binding	U_DNA
OptiV1C09948	-1.00036	0.0267857	GRMZM2G327443	DNA helicase PIF1/RRM3	U_DNA
OptiV1C16681	-1.7136	0.0240773	GRMZM2G327443	DNA helicase PIF1/RRM3	U_DNA
OptiV1S25592	-3.50327	0.0237512	GRMZM2G366607	DNA repair exonuclease SIA1	U_DNA
OptiV1S30856	-2.09694	0.0484353	GRMZM2G178279	DNAse I-like superfamily protein	U_DNA
OptiV1S25692	-1.114	0.0160501	GRMZM2G094328	germin-like protein (GLP2a)	U_DNA
OptiV1S21197	-1.35704	0.00241684	GRMZM2G074208	nucleic acid binding	U_DNA
OptiV1C11056	-2.52485	0.00244441	GRMZM2G403493	RCC1 domain	U_DNA
OptiV1C17453	-1.13195	0.00341841	GRMZM2G135770	RCC1 domain	U_DNA
OptiV1S22685	-1.23243	0.00484686	GRMZM2G135770	RCC1 domain	U_DNA
OptiV1S26411	-1.24622	0.00128614	GRMZM2G174949	RCC1 domain	U_DNA
OptiV1S27409	-3.45034	0.0119697	GRMZM2G112790	transcription factor HALR/MLL3, involved in embryonic development	U_DNA
OptiV1S21901	-1.12289	0.00737658	GRMZM2G029314	Transcription regulator XNP/ATRX, DEAD-box superfamilyNucleolar GTPase/ATPase p130	U_DNA
OptiV1S33239	-1.0651	0.0241107	GRMZM2G008242	alpha/beta hydrolase	U_HYD
OptiV1C13237	-1.21907	0.00121407	GRMZM2G007160	alpha/beta hydrolase	U_HYD
OptiV1C01188	-1.62851	0.0290487	GRMZM2G161658	alpha/beta-Hydrolases superfamily protein	U_HYD
OptiV1C01023	-1.29044	0.00478205	GRMZM2G000489	alpha/beta-Hydrolases superfamily protein	U_HYD
OptiV1S24410	-1.40669	0.00867662	GRMZM2G082959	alpha/beta-Hydrolases superfamily protein	U_HYD
OptiV1C01574	-1.60572	0.0106933	GRMZM2G406101	alpha/beta-Hydrolases superfamily protein	U_HYD
OptiV1S20759	-2.20852	0.00407289	GRMZM2G074914	alpha/beta-Hydrolases superfamily protein	U_HYD
OptiV1C10358	-2.80138	0.0403448	GRMZM2G047995	alpha/beta-Hydrolases superfamily protein	U_HYD
OptiV1C06365	-1.50464	0.00525476	GRMZM2G085939	alpha/beta-Hydrolases superfamily protein	U_HYD
OptiV1C07229	-2.16198	0.00575563	GRMZM2G130356	esterase	U_HYD
OptiV1C14456	-2.31721	0.00169664	GRMZM2G154881	hydrolase related to dienelactone hydrolase	U_HYD
OptiV1C04450	-2.44288	0.00169664	GRMZM2G154881	hydrolase related to dienelactone hydrolase	U_HYD
OptiV1S21768	-1.50917	0.00287222	GRMZM2G046600	hydrolase/acyltransferase (alpha/beta hydrolase superfamily)	U_HYD
OptiV1C10631	-2.0249	0.00542995	GRMZM2G167253	Leucine rich repeat	U_LRR
OptiV1C12536	-2.04577	0.0031364	GRMZM2G072518	Leucine rich repeat	U_LRR
OptiV1S32271	-1.00117	0.0223544	GRMZM2G356076	Leucine rich repeat	U_LRR
OptiV1C10070	-1.00734	0.0266166	GRMZM2G389948	Leucine rich repeat	U_LRR
OptiV1C00936	-1.0556	0.00219807	GRMZM2G059214	Leucine rich repeat	U_LRR
OptiV1S30370	-1.73293	0.0149064	GRMZM2G002950	Leucine rich repeat	U_LRR
OptiV1C09330	-2.33606	0.00761128	GRMZM2G039665	Leucine rich repeat	U_LRR
OptiV1C12436	-2.34023	0.00424727	GRMZM2G109830	Leucine rich repeat	U_LRR
OptiV1C11104	-2.75517	0.00251837	GRMZM2G328843	Leucine rich repeat	U_LRR
OptiV1S27431	-1.70612	0.00531669	GRMZM2G422510	Myosin class II heavy chain	U_MY
OptiV1S28705	-1.13335	0.00246728	GRMZM2G480740	Myosin heavy chain-related protein	U_MY
OptiV1C10095	-1.59643	0.00720357	GRMZM2G324467	Myosin heavy chain-related protein	U_MY
OptiV1C06033	-2.8682	0.0358912	GRMZM2G097981	NAD(P)-binding Rossmann-fold superfamily protein	U_OXR
OptiV1C13186	-1.0394	0.00670454	GRMZM2G128577	NAD(P)-binding Rossmann-fold superfamily protein	U_OXR
OptiV1C15011	-1.10737	0.0138534	GRMZM2G070279	NAD(P)-binding Rossmann-fold superfamily protein	U_OXR
OptiV1C03294	-1.12588	0.0237525	GRMZM2G143669	NAD(P)-binding Rossmann-fold superfamily protein	U_OXR
OptiV1C05567	-1.17178	0.00706489	GRMZM2G126496	NAD(P)-binding Rossmann-fold superfamily protein	U_OXR
OptiV1C15556	-1.19577	0.0077516	GRMZM2G070279	NAD(P)-binding Rossmann-fold superfamily protein	U_OXR
OptiV1C08222	-1.25172	0.0361451	GRMZM2G343636	NAD(P)-binding Rossmann-fold superfamily protein	U_OXR
OptiV1S20526	-1.61296	0.0023239	GRMZM2G455809	NAD(P)-binding Rossmann-fold superfamily protein	U_OXR
OptiV1S26131	-1.66812	0.00277917	GRMZM2G065171	NAD(P)-binding Rossmann-fold superfamily protein	U_OXR
OptiV1C12052	-2.89989	0.0254247	GRMZM2G458659	NAD(P)-binding Rossmann-fold superfamily protein	U_OXR
OptiV1S32023	-3.07624	0.0177212	GRMZM2G148355	NAD(P)-binding Rossmann-fold superfamily protein	U_OXR
OptiV1S31555	-1.00959	0.00967876	GRMZM2G065913	NAD(P)-linked oxidoreductase superfamily protein	U_OXR
OptiV1C06878	-1.41161	0.00940074	GRMZM2G081928	Peroxidase superfamily protein	U_POX
OptiV1C01089	-2.36948	0.0111125	GRMZM2G136042	Peroxidase superfamily protein	U_POX
OptiV1C01367	-1.87263	0.00628477	GRMZM2G313184	Peroxidase superfamily protein	U_POX
OptiV1C01374	-5.48811	0.0146641	GRMZM2G149273	Peroxidase superfamily protein	U_POX
OptiV1C06288	-1.64728	0.036565	GRMZM2G471357	Peroxidase superfamily protein	U_POX
OptiV1S23669	-1.13764	0.0173911	GRMZM2G115209	Peroxidase superfamily protein	U_POX
OptiV1S27363	-2.29822	0.0334057	GRMZM2G040638	Peroxidase superfamily protein	U_POX
OptiV1S27231	-1.44048	0.0182787	GRMZM2G085198	Peroxidase superfamily protein	U_POX
OptiV1C11847	-1.63547	0.0123871	GRMZM2G133434	Peroxidase superfamily protein	U_POX
OptiV1S23037	-2.00377	0.00351374	GRMZM2G104109	Peroxidase superfamily protein	U_POX
OptiV1C00633	-2.21101	0.00334114	GRMZM2G115209	Peroxidase superfamily protein	U_POX
OptiV1S29780	-4.22974	0.000518453	GRMZM2G134947	Peroxidase superfamily protein	U_POX
OptiV1C16165	-2.48789	0.00468181	GRMZM2G141600	Pentatricopeptide repeat (PPR) superfamily protein	U_PPR
OptiV1N36960	-1.63687	0.00538334	GRMZM2G019901	Pentatricopeptide repeat (PPR) superfamily protein	U_PPR
OptiV1C13752	-1.46755	0.0133649	GRMZM2G076771	Pentatricopeptide repeat (PPR) superfamily protein	U_PPR
OptiV1S27752	-2.15438	0.0455462	GRMZM2G459532	Pentatricopeptide repeat (PPR) superfamily protein	U_PPR
OptiV1S31737	-3.31881	0.00341697	GRMZM2G064501	Pentatricopeptide repeat (PPR) superfamily protein	U_PPR
OptiV1C01857	-1.03415	0.0230883	GRMZM2G157247	PPR repeat	U_PPR
OptiV1C03738	-1.7347	0.00134845	GRMZM2G003090	PPR repeat	U_PPR
OptiV1C08300	-2.5936	0.0176595	GRMZM2G306482	PPR repeat	U_PPR
OptiV1S27049	-3.71433	0.038139	GRMZM2G409997	PPR repeat	U_PPR
OptiV1S34439	-2.12203	0.00581365	GRMZM2G312201	PPR repeat	U_PPR
OptiV1S24943	-1.49984	0.00121407	GRMZM2G123959	PPR repeat	U_PPR
OptiV1C10627	-1.80576	0.0110372	GRMZM2G165963	PPR repeat	U_PPR
OptiV1C03393	-2.43054	0.0135728	GRMZM2G137120	PPR repeat	U_PPR
OptiV1S24520	-2.46707	0.0130894	GRMZM2G005016	PPR repeat	U_PPR
OptiV1S24298	-1.38558	0.0206112	GRMZM2G047002	Tetratricopeptide repeat (TPR)-like superfamily protein	U_PPR
OptiV1S26245	-1.55476	0.00324898	GRMZM2G064311	Tetratricopeptide repeat (TPR)-like superfamily protein	U_PPR
OptiV1C09494	-1.65957	0.000924081	GRMZM2G147544	Tetratricopeptide repeat (TPR)-like superfamily protein	U_PPR
OptiV1C11506	-1.89972	0.00239422	GRMZM2G147544	Tetratricopeptide repeat (TPR)-like superfamily protein	U_PPR
OptiV1S31520	-1.01315	0.00387319	GRMZM2G112284	TPR repeat	U_PPR
OptiV1N41083	-6.2007	0.0425893	0	no correspondence on 4a.53	X
OptiV1N41328	-6.04011	0.0326754	0	no correspondence on 4a.53	X
OptiV1N41817	-1.03288	0.0198279	0	no correspondence on 4a.53	X
OptiV1S25704	-2.80966	0.012847	0	no correspondence on 4a.53	X
OptiV1S31921	-2.20228	0.0250911	0	no correspondence on 4a.53	X
OptiV1C02602	-1.37288	0.0223986	0	no correspondence on 4a.53	X
OptiV1C06490	-1.82252	0.0029538	0	no correspondence on 4a.53	X
OptiV1N38632	-2.75936	0.00306029	0	no correspondence on 4a.53	X
OptiV1N38765	-4.19892	0.00586924	0	no correspondence on 4a.53	X
OptiV1N38786	-2.24734	0.0170645	0	no correspondence on 4a.53	X
OptiV1C04072	-1.99244	0.00822813	0	no correspondence on 4a.53	X
OptiV1C11093	-1.2603	0.000940971	0	no correspondence on 4a.53	X
OptiV1C17212	-2.87567	0.00720576	0	no correspondence on 4a.53	X
OptiV1N35413	-1.06496	0.0490294	0	no correspondence on 4a.53	X
OptiV1N35996	-1.21977	0.0237886	0	no correspondence on 4a.53	X
OptiV1N36699	-1.38128	0.0315483	0	no correspondence on 4a.53	X
OptiV1N37289	-3.51101	0.0112782	0	no correspondence on 4a.53	X
OptiV1N37353	-1.05792	0.0253052	0	no correspondence on 4a.53	X
OptiV1N37422	-2.6327	0.0313481	0	no correspondence on 4a.53	X
OptiV1N37640	-1.34083	0.0432768	0	no correspondence on 4a.53	X
OptiV1N37671	-2.24096	0.000541248	0	no correspondence on 4a.53	X
OptiV1N38036	-1.19999	0.00629928	0	no correspondence on 4a.53	X
OptiV1N38085	-2.12007	0.0205423	0	no correspondence on 4a.53	X
OptiV1N39064	-2.43783	0.0252529	0	no correspondence on 4a.53	X
OptiV1N40245	-4.50215	0.0129849	0	no correspondence on 4a.53	X
OptiV1N40289	-2.34764	0.00985234	0	no correspondence on 4a.53	X
OptiV1N40450	-1.10766	0.00168461	0	no correspondence on 4a.53	X
OptiV1N41135	-4.01625	0.0243433	0	no correspondence on 4a.53	X
OptiV1N41693	-1.91144	0.00623545	0	no correspondence on 4a.53	X
OptiV1N41727	-4.62426	0.0204589	0	no correspondence on 4a.53	X
OptiV1N41773	-2.38365	0.00213087	0	no correspondence on 4a.53	X
OptiV1N41910	-3.2537	0.0470796	0	no correspondence on 4a.53	X
OptiV1N41943	-1.32404	0.00710228	0	no correspondence on 4a.53	X
OptiV1S18740	-3.02767	0.0297711	0	no correspondence on 4a.53	X
OptiV1S24190	-1.95583	0.00165788	0	no correspondence on 4a.53	X
OptiV1S28270	-2.44139	0.00499581	0	no correspondence on 4a.53	X
OptiV1S28480	-3.98718	0.0498244	0	no correspondence on 4a.53	X
OptiV1S29235	-2.54927	0.00684337	0	no correspondence on 4a.53	X
OptiV1S30919	-1.69358	0.0361824	0	no correspondence on 4a.53	X
OptiV1S32229	-1.24771	0.0264839	0	no correspondence on 4a.53	X
OptiV1S33776	-3.57248	0.00128286	0	no correspondence on 4a.53	X
OptiV1N38009	-1.006	0.041201	0	no correspondence on 4a.53	X
OptiV1N41132	-1.01452	0.0427887	0	no correspondence on 4a.53	X
OptiV1N38939	-1.01871	0.0211946	0	no correspondence on 4a.53	X
OptiV1N37339	-1.02014	0.0160759	0	no correspondence on 4a.53	X
OptiV1N39469	-1.02296	0.0187267	0	no correspondence on 4a.53	X
OptiV1N35456	-1.02799	0.00586924	0	no correspondence on 4a.53	X
OptiV1N41621	-1.03052	0.0330939	0	no correspondence on 4a.53	X
OptiV1N35356	-1.03835	0.00726939	0	no correspondence on 4a.53	X
OptiV1C06059	-1.04018	0.0215138	0	no correspondence on 4a.53	X
OptiV1S18673	-1.04753	0.00286416	0	no correspondence on 4a.53	X
OptiV1C04872	-1.0532	0.0256562	0	no correspondence on 4a.53	X
OptiV1S32440	-1.05374	0.00188547	0	no correspondence on 4a.53	X
OptiV1N39349	-1.05923	0.0348759	0	no correspondence on 4a.53	X
OptiV1C13359	-1.05994	0.030641	0	no correspondence on 4a.53	X
OptiV1N41424	-1.06691	0.0297548	0	no correspondence on 4a.53	X
OptiV1N36747	-1.06759	0.0218577	0	no correspondence on 4a.53	X
OptiV1N41887	-1.0749	0.0137925	0	no correspondence on 4a.53	X
OptiV1S29607	-1.07506	0.0234505	0	no correspondence on 4a.53	X
OptiV1C14392	-1.07707	0.0399048	0	no correspondence on 4a.53	X
OptiV1S22672	-1.07997	0.008235	0	no correspondence on 4a.53	X
OptiV1N35594	-1.08239	0.0315749	0	no correspondence on 4a.53	X
OptiV1N40330	-1.08339	0.0399503	0	no correspondence on 4a.53	X
OptiV1S19826	-1.08433	0.0274718	0	no correspondence on 4a.53	X
OptiV1N34887	-1.08561	0.0352244	0	no correspondence on 4a.53	X
OptiV1N37618	-1.09138	0.00645572	0	no correspondence on 4a.53	X
OptiV1S31731	-1.09797	0.024316	0	no correspondence on 4a.53	X
OptiV1N41594	-1.09951	0.019609	0	no correspondence on 4a.53	X
OptiV1S17999	-1.10165	0.0236588	0	no correspondence on 4a.53	X
OptiV1N36723	-1.10406	0.0120049	0	no correspondence on 4a.53	X
OptiV1S21042	-1.10871	0.0118804	0	no correspondence on 4a.53	X
OptiV1N40028	-1.11404	0.016548	0	no correspondence on 4a.53	X
OptiV1C05614	-1.11623	0.0258662	0	no correspondence on 4a.53	X
OptiV1N41783	-1.12408	0.0097607	0	no correspondence on 4a.53	X
OptiV1N39865	-1.12675	0.0289907	0	no correspondence on 4a.53	X
OptiV1N38595	-1.13663	0.0339021	0	no correspondence on 4a.53	X
OptiV1N36924	-1.13822	0.00822014	0	no correspondence on 4a.53	X
OptiV1N40149	-1.13897	0.0406784	0	no correspondence on 4a.53	X
OptiV1C15201	-1.14087	0.00365703	0	no correspondence on 4a.53	X
OptiV1S17759	-1.15061	0.0431036	0	no correspondence on 4a.53	X
OptiV1N39193	-1.17313	0.030045	0	no correspondence on 4a.53	X
OptiV1S31880	-1.18441	0.0122494	0	no correspondence on 4a.53	X
OptiV1C01125	-1.18528	0.0167187	0	no correspondence on 4a.53	X
OptiV1N38831	-1.19211	0.0111407	0	no correspondence on 4a.53	X
OptiV1N38441	-1.19831	0.0478173	0	no correspondence on 4a.53	X
OptiV1N36301	-1.19913	0.0294285	0	no correspondence on 4a.53	X
OptiV1N39347	-1.20174	0.0473619	0	no correspondence on 4a.53	X
OptiV1N41085	-1.21012	0.0121848	0	no correspondence on 4a.53	X
OptiV1C08177	-1.2119	0.0232032	0	no correspondence on 4a.53	X
OptiV1S19166	-1.21261	0.0136024	0	no correspondence on 4a.53	X
OptiV1N39205	-1.22086	0.0256721	0	no correspondence on 4a.53	X
OptiV1C08031	-1.22722	0.000432465	0	no correspondence on 4a.53	X
OptiV1N35677	-1.22922	0.0444086	0	no correspondence on 4a.53	X
OptiV1N37583	-1.23205	0.014534	0	no correspondence on 4a.53	X
OptiV1S24182	-1.23511	0.016889	0	no correspondence on 4a.53	X
OptiV1N41914	-1.2362	0.0425893	0	no correspondence on 4a.53	X
OptiV1N41303	-1.24329	0.0031677	0	no correspondence on 4a.53	X
OptiV1N38053	-1.24994	0.0216158	0	no correspondence on 4a.53	X
OptiV1N35802	-1.25883	0.00135149	0	no correspondence on 4a.53	X
OptiV1N38471	-1.26626	0.00700557	0	no correspondence on 4a.53	X
OptiV1N36875	-1.27646	0.0341787	0	no correspondence on 4a.53	X
OptiV1N41383	-1.30627	0.0106394	0	no correspondence on 4a.53	X
OptiV1N37304	-1.30994	0.0416746	0	no correspondence on 4a.53	X
OptiV1N38511	-1.32461	0.0489046	0	no correspondence on 4a.53	X
OptiV1S18269	-1.33191	0.0189913	0	no correspondence on 4a.53	X
OptiV1N35357	-1.33732	0.00149817	0	no correspondence on 4a.53	X
OptiV1N37355	-1.33985	0.00677668	0	no correspondence on 4a.53	X
OptiV1N38712	-1.34191	0.0182285	0	no correspondence on 4a.53	X
OptiV1S21153	-1.35495	0.00125089	0	no correspondence on 4a.53	X
OptiV1N41206	-1.36197	0.045292	0	no correspondence on 4a.53	X
OptiV1S22652	-1.36947	0.025559	0	no correspondence on 4a.53	X
OptiV1N38658	-1.37475	0.0222023	0	no correspondence on 4a.53	X
OptiV1C07647	-1.38154	0.014534	0	no correspondence on 4a.53	X
OptiV1S18776	-1.38252	0.0285227	0	no correspondence on 4a.53	X
OptiV1C16684	-1.38814	0.0395382	0	no correspondence on 4a.53	X
OptiV1C02183	-1.39107	0.0195655	0	no correspondence on 4a.53	X
OptiV1S29885	-1.39217	0.0344878	0	no correspondence on 4a.53	X
OptiV1N40706	-1.41312	0.0154917	0	no correspondence on 4a.53	X
OptiV1S27230	-1.42433	0.00767228	0	no correspondence on 4a.53	X
OptiV1C07702	-1.42608	0.0264204	0	no correspondence on 4a.53	X
OptiV1S21388	-1.42627	0.00398878	0	no correspondence on 4a.53	X
OptiV1S20920	-1.42844	0.0320949	0	no correspondence on 4a.53	X
OptiV1N39699	-1.42956	0.0487854	0	no correspondence on 4a.53	X
OptiV1S34219	-1.43219	0.0146797	0	no correspondence on 4a.53	X
OptiV1S31966	-1.44558	0.0465074	0	no correspondence on 4a.53	X
OptiV1N38784	-1.47429	0.0325087	0	no correspondence on 4a.53	X
OptiV1S33398	-1.49061	0.00566319	0	no correspondence on 4a.53	X
OptiV1N40586	-1.4933	0.0133649	0	no correspondence on 4a.53	X
OptiV1C01920	-1.5015	0.00812639	0	no correspondence on 4a.53	X
OptiV1S20778	-1.51656	0.0360582	0	no correspondence on 4a.53	X
OptiV1N35717	-1.52262	0.00612915	0	no correspondence on 4a.53	X
OptiV1N39338	-1.52956	0.00128286	0	no correspondence on 4a.53	X
OptiV1S34406	-1.53628	0.0294809	0	no correspondence on 4a.53	X
OptiV1S29998	-1.5604	0.00332294	0	no correspondence on 4a.53	X
OptiV1S32630	-1.56447	0.0068279	0	no correspondence on 4a.53	X
OptiV1N37592	-1.5663	0.00659157	0	no correspondence on 4a.53	X
OptiV1N35200	-1.58789	0.00729008	0	no correspondence on 4a.53	X
OptiV1N36011	-1.59917	0.0118434	0	no correspondence on 4a.53	X
OptiV1C07080	-1.63233	0.0053357	0	no correspondence on 4a.53	X
OptiV1C13431	-1.67064	0.0340799	0	no correspondence on 4a.53	X
OptiV1N39044	-1.67832	0.00973303	0	no correspondence on 4a.53	X
OptiV1N35632	-1.68346	0.016974	0	no correspondence on 4a.53	X
OptiV1C11388	-1.68765	0.0283085	0	no correspondence on 4a.53	X
OptiV1N38986	-1.70704	0.011672	0	no correspondence on 4a.53	X
OptiV1C08133	-1.75098	0.0365072	0	no correspondence on 4a.53	X
OptiV1N39281	-1.75509	0.0100471	0	no correspondence on 4a.53	X
OptiV1N41636	-1.75902	0.0137563	0	no correspondence on 4a.53	X
OptiV1N41797	-1.81288	0.0159812	0	no correspondence on 4a.53	X
OptiV1S18185	-1.81665	0.00430657	0	no correspondence on 4a.53	X
OptiV1S20166	-1.82868	0.0139956	0	no correspondence on 4a.53	X
OptiV1S25013	-1.88997	0.00681828	0	no correspondence on 4a.53	X
OptiV1N35835	-1.94722	0.00190541	0	no correspondence on 4a.53	X
OptiV1N39679	-1.95514	0.0058299	0	no correspondence on 4a.53	X
OptiV1N39441	-2.09358	0.0149954	0	no correspondence on 4a.53	X
OptiV1N37051	-2.14529	0.0062092	0	no correspondence on 4a.53	X
OptiV1N38941	-2.23165	0.00853835	0	no correspondence on 4a.53	X
OptiV1N41733	-2.24072	0.00792189	0	no correspondence on 4a.53	X
OptiV1S26561	-2.29152	0.00406261	0	no correspondence on 4a.53	X
OptiV1S34465	-2.29428	0.00150408	0	no correspondence on 4a.53	X
OptiV1N37675	-2.33722	0.000799927	0	no correspondence on 4a.53	X
OptiV1N39512	-2.55231	0.00534256	0	no correspondence on 4a.53	X
OptiV1N35573	-2.57173	0.0140944	0	no correspondence on 4a.53	X
OptiV1S28103	-2.74118	0.00753348	0	no correspondence on 4a.53	X
OptiV1N39212	-3.04216	0.0091017	0	no correspondence on 4a.53	X
OptiV1C06054	-3.09059	0.0236988	0	no correspondence on 4a.53	X
OptiV1N41751	-3.4332	0.00783202	0	no correspondence on 4a.53	X
OptiV1S20685	-3.46762	0.00111189	0	no correspondence on 4a.53	X
OptiV1N40270	-3.59614	0.00267625	0	no correspondence on 4a.53	X
OptiV1S17769	1.58995	0.00358671	GRMZM2G003252	Carbonic anhydrase	CH
OptiV1C10407	1.17501	0.000799927	GRMZM2G104081	Hexokinase	CH
OptiV1C14891	2.22539	0.0190141	GRMZM2G466780	pfkB-like carbohydrate kinase family protein	CH
OptiV1C01095	1.02405	0.0243373	GRMZM2G086845	pfkB-like carbohydrate kinase family protein	CH
OptiV1S23433	1.46416	0.00559339	GRMZM2G034278	5,10-methylenetetrahydrofolate reductase	CH_C1
OptiV1S33582	1.48163	0.00282853	GRMZM2G034278	5,10-methylenetetrahydrofolate reductase	CH_C1
OptiV1C03901	1.39548	0.0016669	GRMZM2G078143	Glycine hydroxymethyltransferase	CH_C1
OptiV1C12551	1.86485	0.00327469	GRMZM2G094712	Aspartate aminotransferase/Glutamic oxaloacetic transaminase AAT1/GOT2	CH_C4
OptiV1C16680	1.302	0.000886307	GRMZM2G026470	Inorganic pyrophosphatase/Nucleosome remodeling factor, subunit NURF38	CH_C4
OptiV1S19702	3.57323	0.00382595	GRMZM2G118770	NADP+-dependent malic enzyme	CH_C4
OptiV1C13563	2.00466	0.00192589	AC197705.4_FG001	Pyruvate decarboxylase	CH_F
OptiV1S20204	1.75383	0.00453482	GRMZM2G438178	Pyruvate decarboxylase	CH_F
OptiV1C05906	1.49996	0.0391452	AC197705.4_FG001	Pyruvate decarboxylase	CH_F
OptiV1C09671	1.06808	0.00977812	GRMZM2G139360	phosphofructokinase 5 (PFK5)	CH_GLX
OptiV1C06552	1.18438	0.0291397	GRMZM2G334628	Phosphoglycerate mutase, 2,3-bisphosphoglycerate-independent	CH_GLX
OptiV1S22111	2.32816	0.00391706	GRMZM2G027627	Pyruvate dehydrogenase E1, alpha subunit	CH_GLX
OptiV1C13038	1.49806	0.0142308	GRMZM2G124593	Pyruvate kinase	CH_GLX
OptiV1C13150	1.52168	0.00890189	GRMZM2G124593	Pyruvate kinase	CH_GLX
OptiV1C02515	1.58644	0.0103709	GRMZM2G168510	3-deoxy-D-manno-octulosonic acid 8-phosphate synthetase activity	CH_MIN
OptiV1C13738	3.26816	0.0031364	GRMZM2G332548	Acetylglucosaminyltransferase EXT1/exostosin 1	CH_MIN
OptiV1C15540	1.41334	0.00425841	GRMZM2G127416	Acetylglucosaminyltransferase EXT1/exostosin 1	CH_MIN
OptiV1C14077	2.85709	0.00158716	GRMZM2G137779	Acetylglucosaminyltransferase EXT1/exostosin 1	CH_MIN
OptiV1S27455	1.03741	0.010465	AC208363.3_FG004	Alg9-like mannosyltransferase family	CH_MIN
OptiV1C15442	2.57829	0.000627987	GRMZM2G095126	Alpha-D-galactosidase (melibiase)	CH_MIN
OptiV1S30312	1.54691	0.00218024	GRMZM2G160585	Beta-1,3-glucuronyltransferase B3GAT1/SQV-8	CH_MIN
OptiV1S27281	1.66514	0.00219807	GRMZM2G105253	beta-1,6-N-acetylglucosaminyltransferase, contains WSC domain	CH_MIN
OptiV1C02400	1.09836	0.00210601	GRMZM2G115065	Beta-glucosidase	CH_MIN
OptiV1C10872	2.12183	0.023553	GRMZM2G044107	Beta-glucosidase	CH_MIN
OptiV1S17824	1.23624	0.0189826	GRMZM2G181259	Beta-glucosidase	CH_MIN
OptiV1S31318	2.99602	0.00147877	GRMZM2G017186	Beta-glucosidase	CH_MIN
OptiV1C12614	4.02959	0.000309281	GRMZM2G017186	Beta-glucosidase	CH_MIN
OptiV1S22291	4.03437	0.00042889	GRMZM2G017186	Beta-glucosidase	CH_MIN
OptiV1S18544	4.06551	0.00042889	GRMZM2G172043	Beta-glucosidase	CH_MIN
OptiV1C15505	4.08316	0.000411255	GRMZM2G017186	Beta-glucosidase	CH_MIN
OptiV1C00609	2.64299	0.0338235	GRMZM2G077015	Beta-glucosidase, lactase phlorizinhydrolase	CH_MIN
OptiV1C00406	1.04798	0.00163761	AC217401.3_FG001	Beta-glucosidase, lactase phlorizinhydrolase	CH_MIN
OptiV1C00772	1.47923	0.00281287	GRMZM2G118003	Beta-glucosidase, lactase phlorizinhydrolase	CH_MIN
OptiV1C14908	1.50448	0.00265337	GRMZM2G118003	Beta-glucosidase, lactase phlorizinhydrolase	CH_MIN
OptiV1C10107	2.02236	0.0101186	GRMZM2G009282	bifunctional alpha-l-arabinofuranosidase/beta-d-xylosidase	CH_MIN
OptiV1S19800	1.02588	0.012997	GRMZM2G447691	Carbohydrate-binding X8 domain superfamily protein	CH_MIN
OptiV1S24024	1.20002	0.00222788	GRMZM2G032160	endo-1,3-beta-glucanase	CH_MIN
OptiV1C14449	1.33376	0.00521168	GRMZM2G381782	endo-1,3-beta-glucanase	CH_MIN
OptiV1S18446	1.85597	0.0262259	GRMZM2G103939	Fucosyltransferase	CH_MIN
OptiV1C09770	2.6601	0.000518453	GRMZM2G340656	Galactinol--sucrose galactosyltransferase	CH_MIN
OptiV1C16341	1.5109	0.00371017	GRMZM2G077181	Galactinol--sucrose galactosyltransferase	CH_MIN
OptiV1S24912	3.26821	0.000229562	GRMZM2G077181	Galactinol--sucrose galactosyltransferase	CH_MIN
OptiV1S34350	1.42264	0.0448185	GRMZM2G165931	Galactokinase	CH_MIN
OptiV1C15562	4.29908	0.00428809	AC186147.3_FG008	Galactosyl transferase GMA12/MNN10 family protein	CH_MIN
OptiV1S21841	1.08522	0.00528654	GRMZM2G045467	galacturonosyltransferase 7 (GAUT7)	CH_MIN
OptiV1C10178	1.00671	0.012418	GRMZM2G408067	galacturonosyltransferase activity	CH_MIN
OptiV1C15121	1.22823	0.00327725	GRMZM2G063519	galacturonosyltransferase activity	CH_MIN
OptiV1C11114	1.73776	0.0126794	GRMZM2G111324	Glucan endo-1,3-beta-D-glucosidase	CH_MIN
OptiV1C11047	2.97214	0.0120232	GRMZM2G001288	Glucan endo-1,3-beta-D-glucosidase	CH_MIN
OptiV1S29151	2.66021	0.0253551	GRMZM2G012140	Glucan endo-1,3-beta-D-glucosidase	CH_MIN
OptiV1C15393	1.10498	0.003411	GRMZM2G113420	Glucan endo-1,3-beta-D-glucosidase	CH_MIN
OptiV1C16137	1.12366	0.00445587	GRMZM2G096591	Glucan endo-1,3-beta-D-glucosidase	CH_MIN
OptiV1S28534	1.86023	0.0419222	GRMZM2G001288	Glucan endo-1,3-beta-D-glucosidase	CH_MIN
OptiV1C11354	1.66525	0.0102062	GRMZM2G005849	Glucosamine 6-phosphate synthetases	CH_MIN
OptiV1C08236	3.14291	0.00862161	GRMZM2G108032	Glycosyl hydrolase family 10 protein	CH_MIN
OptiV1C10201	3.183	0.00204441	AC204711.3_FG002	Glycosyl hydrolase family 10 protein	CH_MIN
OptiV1C11143	3.19838	0.00205016	AC204711.3_FG002	Glycosyl hydrolase family 10 protein	CH_MIN
OptiV1C12101	1.03794	0.00148387	GRMZM2G129620	Glycosyltransferase	CH_MIN
OptiV1S30217	1.39491	0.0266747	GRMZM2G328224	Limonoid glucosyltransferase.	CH_MIN
OptiV1S31127	1.32809	0.00330076	AC199541.4_FG007	Limonoid glucosyltransferase.	CH_MIN
OptiV1S18483	1.03936	0.0286975	GRMZM2G148167	membrane-associated (glucuronidase)	CH_MIN
OptiV1S24438	1.08898	0.0182285	GRMZM2G148167	membrane-associated (glucuronidase)	CH_MIN
OptiV1S19056	1.44875	0.0127896	GRMZM2G148167	membrane-associated (glucuronidase)	CH_MIN
OptiV1C07958	1.10798	0.00310203	GRMZM2G155242	Myo-inositol-1-phosphate synthase	CH_MIN
OptiV1S20341	4.08273	0.00605018	GRMZM2G093705	N-Acetylglucosamine kinase	CH_MIN
OptiV1C17140	1.47917	0.00580498	GRMZM2G084938	N-acetylglucosaminyl phosphatidylinositol de-N-acetylase	CH_MIN
OptiV1C09979	1.99764	0.0100706	GRMZM2G162690	Neutral trehalase	CH_MIN
OptiV1C02486	1.90725	0.0121743	GRMZM2G002034	Pectin lyase-like superfamily	CH_MIN
OptiV1C15079	1.09962	0.0407484	AC231180.2_FG006	Pectin lyase-like superfamily	CH_MIN
OptiV1S25094	1.1797	0.0334067	GRMZM2G467435	Pectin lyase-like superfamily	CH_MIN
OptiV1C09375	2.155	0.0139351	GRMZM2G037431	Pectin lyase-like superfamily	CH_MIN
OptiV1S26317	2.17532	0.0138884	GRMZM2G037431	Pectin lyase-like superfamily	CH_MIN
OptiV1C02263	1.80585	0.00559339	GRMZM2G043191	phosphatidylinositol polyphosphate 5-phosphatase	CH_MIN
OptiV1C12682	1.01155	0.00692956	GRMZM2G058472	plant glycogenin-like starch initiation protein	CH_MIN
OptiV1C06044	1.07526	0.00966869	GRMZM2G107815	plant glycoside hydrolase family 79	CH_MIN
OptiV1C06792	1.93186	0.00350822	GRMZM2G098397	plant glycoside hydrolase family 80	CH_MIN
OptiV1C01047	1.4278	0.0332225	GRMZM2G045596	polygalacturonase	CH_MIN
OptiV1C09730	1.46184	0.0330778	GRMZM2G045596	polygalacturonase	CH_MIN
OptiV1S25582	3.19531	0.00055439	GRMZM2G392125	similar to endo xyloglucan transferase	CH_MIN
OptiV1S33436	2.08682	0.00376354	GRMZM2G142857	similar to endo xyloglucan transferase	CH_MIN
OptiV1C10936	1.2337	0.0172293	GRMZM2G366659	Trehalose-6-phosphate synthase component TPS1 and related subunits	CH_MIN
OptiV1C15957	1.45418	0.00352725	GRMZM2G117564	Trehalose-6-phosphate synthase component TPS1 and related subunits	CH_MIN
OptiV1C00328	2.01129	0.00355493	GRMZM2G014729	Trehalose-6-phosphate synthase component TPS1 and related subunits	CH_MIN
OptiV1C00207	2.21411	0.0033436	GRMZM2G014729	Trehalose-6-phosphate synthase component TPS1 and related subunits	CH_MIN
OptiV1S26653	1.16895	0.00158081	GRMZM2G110558	UDP-D-glucuronate 4-epimerase	CH_MIN
OptiV1S29914	1.04705	0.0417613	GRMZM2G429118	UDP-D-glucuronate 4-epimerase	CH_MIN
OptiV1S22683	1.15531	0.0361028	GRMZM2G045686	UDP-galactose transporter related protein	CH_MIN
OptiV1C06324	1.38184	0.00894132	GRMZM2G328500	UDP-glucose 6-dehydrogenase family protein	CH_MIN
OptiV1S30740	1.07412	0.0217709	AC226553.2_FG003	UDP-glucose:glycoprotein glucosyltransferase	CH_MIN
OptiV1C10755	1.08384	0.038999	GRMZM2G443785	UDP-glucose:glycoprotein glucosyltransferase	CH_MIN
OptiV1C14817	1.08527	0.0309013	GRMZM2G007404	UDP-glucuronic acid decarboxylase	CH_MIN
OptiV1C15210	1.14757	0.0188806	GRMZM2G007195	UDP-glucuronic acid decarboxylase	CH_MIN
OptiV1C15544	1.59085	0.00354298	GRMZM2G041699	UDP-glucuronosyl and UDP-glucosyl transferase	CH_MIN
OptiV1C16497	1.72667	0.00436392	GRMZM2G095807	UDP-glucuronosyl and UDP-glucosyl transferase	CH_MIN
OptiV1S18537	1.7504	0.00778897	GRMZM2G089241	UDP-glucuronosyl and UDP-glucosyl transferase	CH_MIN
OptiV1C16487	1.27559	0.00122387	AC199541.4_FG001	UDP-glucuronosyl and UDP-glucosyl transferase	CH_MIN
OptiV1S28056	1.31378	0.00242564	GRMZM2G455075	UDP-glucuronosyl and UDP-glucosyl transferase	CH_MIN
OptiV1S30264	3.10616	0.0102524	GRMZM2G067424	UDP-glucuronosyl and UDP-glucosyl transferase	CH_MIN
OptiV1C15861	1.13687	0.0491721	GRMZM2G036409	UDP-glucuronosyl and UDP-glucosyl transferase	CH_MIN
OptiV1C01726	1.1911	0.00714842	GRMZM2G174675	UDP-glucuronosyl and UDP-glucosyl transferase	CH_MIN
OptiV1S23547	1.27825	0.0101909	GRMZM2G083935	UDP-glucuronosyl and UDP-glucosyl transferase	CH_MIN
OptiV1C09542	1.68014	0.0165296	GRMZM2G099740	UDP-glucuronosyl and UDP-glucosyl transferase	CH_MIN
OptiV1S26968	1.84901	0.00593643	GRMZM2G043295	UDP-glucuronosyl and UDP-glucosyl transferase	CH_MIN
OptiV1S19970	2.01329	0.00923746	GRMZM2G345687	UDP-glucuronosyl and UDP-glucosyl transferase	CH_MIN
OptiV1C09644	2.10021	0.0102004	GRMZM2G063042	UDP-glucuronosyl and UDP-glucosyl transferase	CH_MIN
OptiV1S18377	2.63849	0.0200673	GRMZM2G004856	xylanase	CH_MIN
OptiV1C04136	2.64749	0.0166716	GRMZM2G003794	xylanase	CH_MIN
OptiV1C10782	3.05161	0.030113	GRMZM2G003794	xylanase	CH_MIN
OptiV1C04125	1.86523	0.045812	GRMZM2G180870	xyloglucan endotransglucosylase/hydrolases (XTHs)	CH_MIN
OptiV1S23716	1.62429	0.0191799	GRMZM2G174855	Xyloglucan:xyloglucosyl transferase.	CH_MIN
OptiV1C05353	1.49903	0.0414285	GRMZM2G175598	Xyloglucan:xyloglucosyl transferase.	CH_MIN
OptiV1S23893	1.51921	0.0408713	GRMZM2G174855	Xyloglucan:xyloglucosyl transferase.	CH_MIN
OptiV1N34734	1.63675	0.00369294	GRMZM2G141510	Xylulokinase.	CH_MIN
OptiV1C00165	2.7135	0.0419475	GRMZM2G076239	Glycolate oxidase	CH_PR
OptiV1C12209	1.02895	0.00150408	GRMZM2G088753	1,4-alpha-glucan branching enzyme/starch branching enzyme II	CH_STX
OptiV1C11033	1.49385	0.0125684	GRMZM2G005298	1,4-alpha-glucan branching enzyme/starch branching enzyme II	CH_STX
OptiV1S28095	3.67758	0.00326103	GRMZM2G025833	chloroplast beta-amylase	CH_STX
OptiV1C14679	2.91806	0.0125121	GRMZM2G085577	cytosolic alpha-glucan phosphorylase	CH_STX
OptiV1C14085	1.01587	0.0125026	GRMZM2G141399	starch synthase	CH_STX
OptiV1C04103	1.07952	0.00361165	GRMZM2G129451	starch synthase	CH_STX
OptiV1C07710	3.07241	0.0111407	GRMZM2G089836	Beta-fructofuranosidase (invertase)	CH_SU
OptiV1S17814	3.02228	0.00330463	GRMZM2G106741	Sucrose transporter and related proteins	CH_SU
OptiV1C14743	3.0558	0.00193684	GRMZM2G081589	Sucrose transporter and related proteins	CH_SU
OptiV1S29471	2.49663	0.0339227	GRMZM2G171707	aconitase, RNA-binding translational regulator IRP	CH_TCA
OptiV1S19594	1.36907	0.00489236	GRMZM2G135588	Citrate synthase	CH_TCA
OptiV1C02707	1.31992	0.00216964	GRMZM2G117786	Dihydrolipoamide acetyltransferase	CH_TCA
OptiV1C10069	1.06113	0.00375692	GRMZM2G163338	NADP-dependent isocitrate dehydrogenase	CH_TCA
OptiV1C08990	1.40859	0.00351374	GRMZM2G087326	Alpha-1,4-glucan-protein synthase (UDP-forming).	CW
OptiV1S32177	1.3961	0.0256536	GRMZM2G356273	Alpha-Expansin Gene Family	CW
[truncated: 1,817 more rows]

## Sheet: low N
OptiID	log FC	p (Corr)	parent 4a.53	short description	group
OptiV1S33016	-1.05053	0.00893202	GRMZM2G141289	NAD-dependent malate dehydrogenase	CH
OptiV1C08217	-1.11938	0.0286323	GRMZM2G147714	Formate dehydrogenase	CH_C1
OptiV1C03017	-1.14746	0.0130822	GRMZM2G423972	Formate dehydrogenase	CH_C1
OptiV1C04419	-1.56934	0.0150579	GRMZM2G088064	Alanine aminotransferase	CH_C4
OptiV1C04552	-2.83961	0.0285464	GRMZM2G049541	phosphoenolpyruvate carboxylase kinase	CH_C4
OptiV1C16923	-1.34679	0.00569372	GRMZM2G066413	plastid inner envelope protein PPT (phosphoenolpyruvate/phosphate translocator)	CH_C4
OptiV1C17314	-1.21725	0.0335625	GRMZM2G097457	Pyruvate, phosphate dikinase	CH_C4
OptiV1C02547	-1.12543	0.0223895	GRMZM2G064302	Enolase	CH_GLX
OptiV1S34081	-1.20201	0.0145851	GRMZM2G446253	Enolase	CH_GLX
OptiV1C14056	-2.1108	0.00465458	GRMZM2G021846	Fructose-6-phosphate 2-kinase/fructose-2,6-biphosphatase	CH_GLX
OptiV1S32862	-2.33694	0.0211762	GRMZM2G401970	phosphofructokinase 3 (PFK3)	CH_GLX
OptiV1C06680	-1.58021	0.021955	GRMZM2G021605	Phosphoglycerate mutase family	CH_GLX
OptiV1C13190	-1.13905	0.00626696	GRMZM2G146192	beta-xylosidase	CH_MIN
OptiV1C09770	-1.02582	0.0164867	GRMZM2G340656	Galactinol--sucrose galactosyltransferase	CH_MIN
OptiV1C12256	-1.21673	0.00578747	GRMZM2G127147	Galactinol--sucrose galactosyltransferase	CH_MIN
OptiV1C13059	-1.63289	0.0394902	GRMZM2G038281	Glycoside Hydrolase Family 35	CH_MIN
OptiV1S29634	-1.12268	0.0264885	GRMZM2G414503	Glycosyltransferase family 29 (sialyltransferase) family protein	CH_MIN
OptiV1S30217	-1.50565	0.0024378	GRMZM2G328224	Limonoid glucosyltransferase.	CH_MIN
OptiV1S21242	-2.21779	0.014336	GRMZM2G110816	Limonoid glucosyltransferase.	CH_MIN
OptiV1C12020	-1.31286	0.00545099	GRMZM2G175423	Sorbitol dehydrogenase	CH_MIN
OptiV1C09161	-2.1706	0.0315482	GRMZM2G122231	Trehalose-6-phosphate synthase component TPS1 and related subunits	CH_MIN
OptiV1S33079	-2.18243	0.0108838	GRMZM2G312521	Trehalose-6-phosphate synthase component TPS1 and related subunits	CH_MIN
OptiV1S27522	-1.02478	0.0190191	GRMZM2G068943	Trehalose-6-phosphate synthase component TPS1 and related subunits	CH_MIN
OptiV1C09430	-1.10523	0.0164434	GRMZM2G068943	Trehalose-6-phosphate synthase component TPS1 and related subunits	CH_MIN
OptiV1S29142	-1.18323	0.014336	GRMZM2G118462	Trehalose-6-phosphate synthase component TPS1 and related subunits	CH_MIN
OptiV1C15247	-2.30852	0.00954068	GRMZM2G019183	Trehalose-6-phosphate synthase component TPS1 and related subunits	CH_MIN
OptiV1C01212	-1.29845	0.00509227	GRMZM2G004906	UDP-galactose transporter	CH_MIN
OptiV1S24101	-2.03045	0.0446604	AC197705.4_FG011	UDP-glucose pyrophosphorylase	CH_MIN
OptiV1S26802	-1.9353	0.0292054	AC197705.4_FG011	UDP-glucose pyrophosphorylase	CH_MIN
OptiV1C15564	-1.24843	0.0118904	GRMZM2G154558	UDP-glucuronosyl and UDP-glucosyl transferase	CH_MIN
OptiV1C12248	-1.75937	0.0174704	GRMZM2G008263	UDP-Glycosyltransferase superfamily protein	CH_MIN
OptiV1C15127	-2.12647	0.00570518	GRMZM2G440208	6-phosphogluconate dehydrogenase family protein	CH_PPP
OptiV1C08554	-1.67152	0.00789536	GRMZM2G177077	Glucose-6-phosphate 1-dehydrogenase	CH_PPP
OptiV1C12897	-1.29724	0.0111977	GRMZM2G178254	ADP-glucose pyrophosphorylase family protein	CH_STX
OptiV1C10255	-1.68643	0.0324738	GRMZM2G082034	Beta-amylase.	CH_STX
OptiV1C01986	-1.3562	0.0233179	GRMZM2G033339	Beta-amylase.	CH_STX
OptiV1C11344	-1.40873	0.0468338	GRMZM2G097641	Sucrose-6F-phosphate phosphohydrolase family protein	CH_SU
OptiV1S18289	-1.91491	0.0116276	GRMZM2G140107	sucrose-phosphate synthase activity	CH_SU
OptiV1C10670	-1.87904	0.00343511	GRMZM2G013166	Sucrose-phosphate synthase.	CH_SU
OptiV1S20734	-1.01719	0.041609	GRMZM2G173826	Alpha-Expansin	CW
OptiV1S19326	-1.49892	0.00709503	GRMZM2G339122	Alpha-Expansin	CW
OptiV1S31798	-1.57359	0.0061902	GRMZM2G424486	beta-mannan synthase	CW
OptiV1C02418	-1.74005	0.0354715	GRMZM2G003917	FASCICLIN-like arabinogalactan protein 3 precursor (FLA3)	CW
OptiV1S29540	-2.09902	0.0203485	GRMZM2G117999	Pectin acetylesterase and similar proteins	CW
OptiV1S20753	-2.1161	0.0248971	GRMZM2G117999	Pectin acetylesterase and similar proteins	CW
OptiV1S19683	-1.41283	0.0339843	AC212023.4_FG004	Plant invertase/pectin methylesterase inhibitor superfamily protein	CW
OptiV1C01796	-1.9639	0.0196878	GRMZM2G430936	Chitinase	D
OptiV1C01618	-1.92805	0.00188526	GRMZM2G328171	Chitinase	D
OptiV1C01951	-4.29829	0.00313619	GRMZM2G430942	Chitinase	D
OptiV1S22305	-1.09812	0.0396684	GRMZM2G060057	LSD1 monitors a superoxide-dependent signal and negatively regulates a plant cell death pathway	D
OptiV1S27786	-1.41563	0.00706082	GRMZM2G400704	Mercaptopyruvate sulfurtransferase/thiosulfate sulfurtransferase	D
OptiV1C01411	-1.31827	0.0407529	GRMZM2G029262	Mercaptopyruvate sulfurtransferase/thiosulfate sulfurtransferase	D
OptiV1S18616	-3.44478	0.00449795	GRMZM2G060311	Stress responsive protein	D
OptiV1S33261	-1.81187	0.0228729	GRMZM2G032602	Apoptotic ATPase	D_PR
OptiV1C00758	-1.49252	0.0371069	GRMZM2G047968	cytosolic ascorbate peroxidase APX7	D_ROX
OptiV1S19512	-2.60734	0.00626696	GRMZM2G052625	Glutathione S-transferase	D_ROX
OptiV1S25332	-1.00459	0.0133989	AC208559.3_FG003	Glutathione S-transferase	D_ROX
OptiV1C07774	-1.11616	0.0075662	GRMZM2G034417	L-galactose-1-phosphate phosphatase	D_ROX
OptiV1C11521	-1.39721	0.0124631	GRMZM2G057709	Monodehydroascorbate/ferredoxin reductase	D_ROX
OptiV1C05368	-2.4209	0.00513569	GRMZM2G407181	9-cis-epoxycarotenoid dioxygenase, a key enzyme in the biosynthesis of abscisic acid	H_ABA
OptiV1S24066	-3.07757	0.00311414	GRMZM2G150363	9-cis-epoxycarotenoid dioxygenase, a key enzyme in the biosynthesis of abscisic acid	H_ABA
OptiV1S34123	-3.17875	0.00472385	GRMZM2G110192	9-cis-epoxycarotenoid dioxygenase, a key enzyme in the biosynthesis of abscisic acid	H_ABA
OptiV1C03279	-1.56951	0.0124457	GRMZM2G060732	methyl IAA esterase	H_AUX
OptiV1C10908	-2.74366	0.0112671	GRMZM2G348452	similar to cytokinin oxidase/dehydrogenase	H_CK
OptiV1C14621	-1.25113	0.0132401	GRMZM2G114427	similar to cytokinin oxidase/dehydrogenase	H_CK
OptiV1C15253	-1.65176	0.0407529	GRMZM2G049418	gibberellin 2-oxidase that acts on C19 gibberellins but not C20 gibberellins	H_GA
OptiV1S32082	-1.45435	0.0163837	AC234203.1_FG012	Chloroplast lipoxygenase required for wound-induced jasmonic acid accumulation	H_JA
OptiV1C08805	-2.07897	0.00367291	GRMZM2G040095	Lipoxygenase.	H_JA
OptiV1C00076	-1.18863	0.0124457	GRMZM2G068947	NADH:flavin oxidoreductase/12-oxophytodienoate reductase	H_JA
OptiV1S28200	-1.77424	0.0391085	GRMZM2G133996	S-adenosyl-L-methionine:jasmonic acid carboxyl methyltransferase	H_JA
OptiV1S33411	-1.78481	0.0279184	GRMZM2G050307	S-adenosyl-L-methionine:jasmonic acid carboxyl methyltransferase	H_JA
OptiV1S33603	-1.72479	0.0334461	GRMZM2G050321	S-adenosyl-L-methionine:jasmonic acid carboxyl methyltransferase	H_JA
OptiV1C06941	-1.54511	0.00981317	GRMZM2G048904	GDSL-like Lipase/Acylhydrolase superfamily protein	L
OptiV1C08668	-1.60695	0.00231784	GRMZM2G117754	GDSL-like Lipase/Acylhydrolase superfamily protein	L
OptiV1C17686	-1.17004	0.0297359	GRMZM2G105189	GDSL-like Lipase/Acylhydrolase superfamily protein	L
OptiV1S27416	-1.4645	0.0462873	GRMZM2G158205	GDSL-like Lipase/Acylhydrolase superfamily protein	L
OptiV1C01466	-1.365	0.0067521	GRMZM2G153274	Glycerophosphoryl diester phosphodiesterase	L
OptiV1C17313	-1.39228	0.0448876	GRMZM2G315726	LAG1 longevity assurance homolog 3, lipid-sensing domain containing protein	L
OptiV1S18709	-1.59621	0.00976509	GRMZM2G047995	lipase	L
OptiV1C15533	-2.21749	0.0113797	GRMZM2G353444	lipase that hydrolyzes phosphatidylcholine, glycolipids as well as triacylglycerols	L
OptiV1S23048	-3.37403	0.0157851	GRMZM2G169562	lipase/calmodulin-binding heat-shock protein	L
OptiV1S26630	-1.07759	0.0332282	GRMZM2G011141	lipase/calmodulin-binding heat-shock protein	L
OptiV1C02150	-1.69293	0.0124386	GRMZM2G174343	Lipid phosphate phosphatase and related enzymes of the PAP2 family	L
OptiV1C16685	-1.55102	0.0079588	GRMZM2G174343	Lipid phosphate phosphatase and related enzymes of the PAP2 family	L
OptiV1C17489	-1.0396	0.0401459	GRMZM2G139041	non-specific phospholipase C1 (NPC1)	L
OptiV1C04769	-3.64764	0.005993	GRMZM2G064962	PLC-like phosphodiesterases superfamily protein	L
OptiV1C08920	-3.48853	0.0100721	GRMZM2G064962	PLC-like phosphodiesterases superfamily protein	L
OptiV1C02807	-2.36932	0.00705882	GRMZM2G063055	Protease inhibitor/seed storage/LTP family protein	L
OptiV1C13214	-1.75826	0.0203118	GRMZM2G100652	sulfolipid biosynthesis	L
OptiV1C15128	-1.41705	0.00377482	GRMZM2G100652	sulfolipid biosynthesis	L
OptiV1C15766	-1.61663	0.0029916	GRMZM2G053322	sulfolipid biosynthesis	L
OptiV1S17969	-4.60864	0.0040532	GRMZM2G477503	sulfolipid biosynthesis	L
OptiV1C15662	-7.82651	0.00945145	GRMZM2G141320	type B monogalactosyldiacylglycerol (MGDG) synthase	L
OptiV1S26333	-1.15734	0.045878	GRMZM2G157113	Acyl-CoA synthetase	L_FA
OptiV1C12000	-2.11365	0.00311516	GRMZM2G302832	pyruvate dehydrogenase (acetyl-transferring) activity	L_FA
OptiV1S20153	-1.10612	0.033052	GRMZM2G177384	obtusifoliol 14-alpha demethylase involved in sterol biosynthesis	L_ST
OptiV1S34247	-1.56806	0.00151976	GRMZM2G301031	autophagosome formation	M
OptiV1S20718	-1.21727	0.020524	GRMZM2G333049	Nuclear receptor coregulator SMRT/SMRTER, contains Myb-like domains	M
OptiV1C03107	-1.15965	0.0133989	AC185422.3_FG005	plasmodesmal protein	M
OptiV1S33324	-1.26516	0.0136896	GRMZM2G411084	Anaphase promoting complex, Cdc20, Cdh1, and Ama1 subunits	M_CC
OptiV1S20223	-1.6349	0.0492666	GRMZM2G556845	Ca2+-binding actin-bundling protein (fimbrin/plastin), EF-Hand protein superfamily	M_CS
OptiV1S23161	-1.77323	0.0137712	GRMZM2G132686	Kinesin-like protein	M_CS
OptiV1C01008	-1.16163	0.00231784	GRMZM2G090172	DNA damage responses and error-free post-replicative DNA repair	M_DNA
OptiV1C11547	-1.41245	0.0193387	GRMZM2G470438	DNA topoisomerase III alpha	M_DNA
OptiV1C07742	-1.61529	0.0100721	GRMZM2G057672	hydrolase involved in interstrand cross-link repair	M_DNA
OptiV1S30593	-1.57875	0.0328856	GRMZM2G361855	Replication factor C, subunit RFC3	M_DNA
OptiV1C05622	-1.15747	0.0137712	GRMZM2G020429	proteins with UPRT domains (Uracil phosphoribosyltransferase)	M_NUC
OptiV1S25359	-1.28732	0.00588261	GRMZM2G052483	Protein interacting with poly(A)-binding protein	M_RNA
OptiV1C00967	-1.16833	0.00705882	GRMZM2G130933	Ribonuclease, T2 family	M_RNA
OptiV1S29325	-1.226	0.00690275	GRMZM2G130933	Ribonuclease, T2 family	M_RNA
OptiV1C02089	-1.68413	0.0261306	GRMZM2G180033	RNA polymerase II transcription elongation factor Elongin/SIII, subunit elongin A	M_RNA
OptiV1S32637	-1.26952	0.020376	GRMZM2G369069	Serine/arginine-rich (SR) protein RSZp22	M_RNA
OptiV1S18326	-1.0053	0.042319	GRMZM2G120971	Transcription elongation factor TFIIS/Cofactor of enhancer-binding protein Sp1	M_RNA
OptiV1S21379	-1.03874	0.0111977	GRMZM2G077079	tRNA methyltransferase	M_RNA
OptiV1C16056	-1.04911	0.0190743	GRMZM2G120304	Annexin	M_SP
OptiV1C14565	-4.42571	0.00643114	GRMZM2G020957	Clathrin assembly protein AP180 and related proteins, contain ENTH domain	M_SP
OptiV1C11815	-1.25436	0.00256176	GRMZM2G121948	Membrane coat complex Retromer, subunit VPS26	M_SP
OptiV1S19936	-1.32127	0.0183722	GRMZM2G121948	Membrane coat complex Retromer, subunit VPS26	M_SP
OptiV1C05450	-1.0128	0.0478264	GRMZM2G161988	Membrane protein involved in ER to Golgi transport	M_SP
OptiV1S32789	-1.15333	0.0236733	GRMZM2G158489	Sec12p-like protein (GTP exchange protein)	M_SP
OptiV1C01474	-1.44863	0.0473483	GRMZM2G364643	SRC2 specifically binds the peptide PIEPPPHH	M_SP
OptiV1S28289	-1.11251	0.0115398	GRMZM2G339503	Mitochondrial outer membrane translocase complex, subunit Tom7	MI
OptiV1C10139	-3.4369	0.010293	GRMZM2G090487	NADH-dehydrogenase (ubiquinone)	MI_ET
OptiV1C10868	-2.56433	0.0199447	GRMZM2G034152	Amine oxidase	N
OptiV1C12709	-2.55228	0.0100409	GRMZM2G034152	Amine oxidase	N
OptiV1S25116	-1.30568	0.00231784	GRMZM2G034152	Amine oxidase	N
OptiV1S29045	-1.18384	0.00188526	GRMZM2G396553	arginine decarboxylase (ADC), polyamine (PA) biosynthesis	N
OptiV1C13366	-6.59194	0.0229268	GRMZM2G374302	arginine decarboxylase (ADC), polyamine (PA) biosynthesis	N
OptiV1C08466	-3.1089	0.00216895	GRMZM2G142386	cytosolic minor isoform of nitrate reductase	N
OptiV1C11097	-4.11672	0.000781081	GRMZM2G104898	cytosolic minor isoform of nitrate reductase	N
OptiV1S20079	-4.17825	0.00100887	GRMZM2G428027	cytosolic minor isoform of nitrate reductase	N
OptiV1C09626	-2.07983	0.00313619	GRMZM2G079381	Ferredoxin--nitrite reductase.	N
OptiV1C08402	-1.07504	0.0297359	GRMZM2G178415	Glutamate/leucine/phenylalanine/valine dehydrogenases	N
OptiV1C14902	-2.45429	0.0113797	GRMZM2G455124	High affinity nitrate transporter family	N
OptiV1S19330	-3.01175	0.0029916	GRMZM2G076723	nitrate reductase structural gene	N
OptiV1S18991	-1.42894	0.0196308	GRMZM2G112154	NRT1.1 (CHL1), a dual-affinity nitrate transporter	N
OptiV1C13861	-1.21643	0.0391788	GRMZM2G161459	NRT1.1 (CHL1), a dual-affinity nitrate transporter	N
OptiV1C02818	-3.0053	0.0137712	GRMZM2G168898	class 1 nonsymbiotic hemoglobin	O
OptiV1S30086	-5.40988	0.00100887	GRMZM2G168898	class 1 nonsymbiotic hemoglobin	O
OptiV1C00894	-1.16599	0.0446429	GRMZM2G010363	Phosphatidylinositol transfer protein SEC14 and related proteins	O
OptiV1S31867	-2.42714	0.0206575	AC204611.4_FG001	Pyridoxal phosphate (PLP)-dependent transferases superfamily protein	O
OptiV1C04294	-1.27146	0.0448078	GRMZM2G058760	root-type ferredoxin:NADP(H) oxidoreductase.	O
OptiV1C05849	-3.55329	0.0284195	GRMZM2G303419	similar to SAM:salicylic acid carboxyl methyltransferase (SAMT)	O
OptiV1C06554	-3.99877	0.0046881	GRMZM2G083655	SPX domain gene 1, vacuolar polyphosphate accumulation	O
OptiV1C15984	-2.46959	0.00509227	GRMZM2G171423	SPX domain gene 2, vacuolar polyphosphate accumulation	O
OptiV1N39672	-3.45244	0.00289678	GRMZM2G035579	SPX domain gene 2, vacuolar polyphosphate accumulation	O
OptiV1S24266	-2.70565	0.00522762	GRMZM2G171423	SPX domain gene 2, vacuolar polyphosphate accumulation	O
OptiV1S33099	-2.49726	0.00456212	GRMZM2G171423	SPX domain gene 2, vacuolar polyphosphate accumulation	O
OptiV1C03719	-4.36773	0.00191857	GRMZM2G065989	SPX domain gene 3, vacuolar polyphosphate accumulation	O
OptiV1S21181	-2.88226	0.00349335	GRMZM2G370780	SPX domain gene 3, vacuolar polyphosphate accumulation	O
OptiV1S31259	-3.4736	0.00100887	GRMZM2G370780	SPX domain gene 3, vacuolar polyphosphate accumulation	O
OptiV1C11772	-1.22916	0.0306468	GRMZM2G122108	SPX domain gene 4, vacuolar polyphosphate accumulation	O
OptiV1C14976	-1.15778	0.0375098	GRMZM2G122108	SPX domain gene 4, vacuolar polyphosphate accumulation	O
OptiV1S29065	-1.0083	0.0407529	GRMZM2G119583	Acetylornithine aminotransferase	P_AA
OptiV1C13506	-1.09016	0.0224328	GRMZM2G424873	Amino acid kinase family protein	P_AA
OptiV1C15441	-1.78487	0.00131667	GRMZM2G110195	Amino acid transporters	P_AA
OptiV1S34065	-2.42664	0.0127419	GRMZM2G032304	Amino acid transporters	P_AA
OptiV1C12294	-2.03104	0.00343511	GRMZM2G108023	Amino acid transporters	P_AA
OptiV1C15266	-2.15552	0.0407529	GRMZM2G167290	Amino acid transporters	P_AA
OptiV1C12542	-2.40058	0.0157851	GRMZM2G413943	Amino acid transporters	P_AA
OptiV1S21984	-1.94761	0.0287203	GRMZM2G106950	Anthranilate synthase component II	P_AA
OptiV1S18397	-1.06468	0.0381033	GRMZM2G108125	gamma-aminobutyrate transaminase subunit precursor	P_AA
OptiV1C12402	-1.19839	0.00531171	GRMZM2G028535	Gamma-glutamyl kinase	P_AA
OptiV1S19540	-1.17015	0.0485464	GRMZM2G149988	Homocysteine S-methyltransferase	P_AA
OptiV1C17514	-1.91456	0.0199447	GRMZM2G104546	Homoserine dehydrogenase	P_AA
OptiV1C00742	-1.36581	0.0273331	GRMZM2G159149	lysine decarboxylase family protein	P_AA
OptiV1C17708	-1.23225	0.0249414	GRMZM2G069203	Serine O-acetyltransferase	P_AA
OptiV1S25370	-3.36033	0.00100887	GRMZM2G013430	Serine O-acetyltransferase	P_AA
OptiV1C02904	-1.24124	0.0118187	GRMZM2G070218	shikimate kinase	P_AA
OptiV1S26810	-1.74459	0.00100887	GRMZM2G050570	threonine synthase	P_AA
OptiV1S21483	-1.681	0.0448876	GRMZM2G046163	Tryptophan synthase alpha chain	P_AA
OptiV1C01597	-1.00244	0.0249656	GRMZM2G110027	ATP-dependent protease La (LON) domain protein	P_D
OptiV1S27489	-1.84973	0.0268841	GRMZM2G070011	Cysteine proteinase Cathepsin L	P_D
OptiV1C12648	-1.34011	0.0263633	GRMZM2G081504	Dipeptidyl aminopeptidase	P_D
OptiV1C07526	-1.257	0.0197864	GRMZM2G170413	E3 ubiquitin ligase	P_D
OptiV1S26655	-1.43193	0.0385503	GRMZM2G055827	E3 ubiquitin ligase	P_D
OptiV1C00647	-1.65086	0.0480994	GRMZM2G138176	E3-ubiquitin-ligase	P_D
OptiV1C13141	-2.1368	0.042121	GRMZM2G138176	E3-ubiquitin-ligase	P_D
OptiV1S25985	-1.10506	0.0215142	GRMZM2G126745	F-box family protein	P_D
OptiV1S24503	-1.63368	0.0256469	AC225179.3_FG003	Leucine rich repeat proteins, some proteins contain F-box	P_D
OptiV1C10216	-1.02528	0.0375685	GRMZM2G090981	Peptidase family M48 family protein	P_D
OptiV1C08724	-1.42588	0.0365268	GRMZM2G703591	Protease, Ulp1 family	P_D
OptiV1C02980	-1.06726	0.00893202	GRMZM2G318911	Protease, Ulp1 family	P_D
OptiV1C10737	-1.30904	0.0149912	GRMZM2G321129	Protease, Ulp1 family	P_D
OptiV1S29649	-1.3223	0.00801851	GRMZM2G321129	Protease, Ulp1 family	P_D
OptiV1C13603	-1.20053	0.0081101	GRMZM2G345544	RING domain ligase2 (RGLG2) ubiquitin-protein ligase activity	P_D
OptiV1S33203	-1.56329	0.0126776	GRMZM2G345544	RING domain ligase2 (RGLG2) ubiquitin-protein ligase activity	P_D
OptiV1C16726	-1.67504	0.0396421	GRMZM2G118241	Serine carboxypeptidases (lysosomal cathepsin A)	P_D
OptiV1S32106	-3.17336	0.0112706	GRMZM2G373607	Serine carboxypeptidases (lysosomal cathepsin A)	P_D
OptiV1C14479	-2.8165	0.0235921	GRMZM2G429842	Subtilisin-related protease/Vacuolar protease B	P_D
OptiV1C10898	-1.16548	0.0371069	GRMZM2G057159	Subtilisin-related protease/Vacuolar protease B	P_D
OptiV1S32684	-1.29672	0.0309893	GRMZM2G345622	Subtilisin-related protease/Vacuolar protease B	P_D
OptiV1C03987	-1.01419	0.0297359	GRMZM2G044440	Ubiquitin and ubiquitin-like proteins	P_D
OptiV1C03147	-1.21474	0.0224646	GRMZM2G464572	Ubiquitin-conjugating enzyme	P_D
OptiV1C03481	-1.26195	0.0249183	GRMZM2G464572	Ubiquitin-conjugating enzyme	P_D
OptiV1C13758	-2.04109	0.0427461	GRMZM2G059502	Chaperone DnaJ-domain superfamily protein	P_M
OptiV1S19837	-1.93933	0.0472543	GRMZM2G059502	Chaperone DnaJ-domain superfamily protein	P_M
OptiV1C15384	-2.31565	0.0348558	GRMZM2G399136	Chaperone DnaJ-domain superfamily protein	P_M
OptiV1S31813	-1.24195	0.0179593	GRMZM2G118687	Cyclophilin type peptidyl-prolyl cis-trans isomerase	P_M
OptiV1S26981	-1.1441	0.0440859	GRMZM2G146163	DnaJ-like protein (J20) nuclear gene	P_M
OptiV1S23045	-1.12656	0.0358889	GRMZM2G084547	Peptidyl-prolyl cis-trans isomerase	P_M
OptiV1S28051	-1.03142	0.0156317	GRMZM2G461988	peptidyl-prolyl cis-trans isomerase	P_M
OptiV1C01617	-1.38596	0.0116341	GRMZM2G347956	30S ribosomal protein, putative	P_RIB
OptiV1S20932	-1.01829	0.0379721	GRMZM2G052076	Mitochondrial/chloroplast ribosomal protein L2	P_RIB
OptiV1C05743	-1.13889	0.0262311	GRMZM2G106190	electron carrier activity, iron-sulfur cluster binding	PL
OptiV1C17652	-3.15338	0.00100887	GRMZM2G105604	Uroporphyrin III methyltransferase	PL
OptiV1C06992	-1.20253	0.00305281	GRMZM2G070167	controlled by the circadian clock	R
OptiV1S20161	-1.28129	0.0116276	GRMZM2G104710	Hydroxyindole-O-methyltransferase and related SAM-dependent methyltransferases	R
OptiV1S25145	-1.34539	0.0381852	GRMZM2G142552	Hydroxyindole-O-methyltransferase and related SAM-dependent methyltransferases	R
OptiV1C06771	-4.47513	0.0164609	GRMZM2G179264	Phosphatidylethanolamine binding protein, FT, together with LFY, promotes flowering	R
OptiV1C04916	-1.49268	0.0349402	GRMZM2G108016	Phosphatidylethanolamine binding protein, FT, together with LFY, promotes flowering	R
OptiV1C16155	-1.92456	0.0169695	GRMZM2G092008	Phosphatidylethanolamine binding protein, similar to TFL1	R
OptiV1S26894	-1.25885	0.049458	GRMZM2G418819	plant adhesion molecule, Rab6 GTPase activato	R
OptiV1C04349	-1.27947	0.0118904	GRMZM2G165901	small glycine-rich RNA binding protein	R
OptiV1C07265	-1.30556	0.00100887	GRMZM2G165901	small glycine-rich RNA binding protein	R
OptiV1S26055	-1.63146	0.0011159	GRMZM2G080603	small glycine-rich RNA binding protein	R
OptiV1N35568	-1.63513	0.0203118	GRMZM2G080603	small glycine-rich RNA binding protein	R
OptiV1S20070	-1.45261	0.0258319	GRMZM2G046776	Translational repressor Pumilio/PUF3 and related RNA-binding proteins (Puf superfamily)	R
OptiV1S26535	-1.85578	0.0243794	GRMZM2G332660	Ca2+/calmodulin-dependent protein kinase, EF-Hand protein superfamily	R_CA
OptiV1S27277	-1.94742	0.0389796	GRMZM2G332660	Ca2+/calmodulin-dependent protein kinase, EF-Hand protein superfamily	R_CA
OptiV1S17956	-1.61946	0.0309849	GRMZM2G423129	Ca2+-binding protein (centrin/caltractin), EF-Hand superfamily protein	R_CA
OptiV1S20287	-2.47022	0.00513569	GRMZM2G478160	Ca2+-binding protein, EF-Hand protein superfamily	R_CA
OptiV1S30288	-1.89955	0.00513569	GRMZM2G467184	Calmodulin (EF-Hand superfamily)	R_CA
OptiV1S31007	-1.49285	0.00531171	GRMZM2G125838	Calmodulin (EF-Hand superfamily)	R_CA
OptiV1S32579	-3.03265	0.0185596	GRMZM2G135586	Bifunctional enzyme that catalyzes hydrolysis of FMN to riboflavin	R_CO
OptiV1C08782	-1.01925	0.017928	GRMZM2G176506	blue light receptor protein	R_KP
OptiV1S29817	-1.11196	0.00705882	GRMZM2G164224	BR-signaling kinase 1 (BSK1)	R_KP
OptiV1C01526	-1.38099	0.0168815	GRMZM2G096753	Ca2+/calmodulin-dependent protein kinase	R_KP
OptiV1C10266	-3.03837	0.00865625	GRMZM2G135839	Calcineurin-like metallo-phosphoesterase superfamily protein	R_KP
OptiV1C12237	-2.61187	0.0137712	GRMZM2G371276	CBL-interacting protein kinase	R_KP
OptiV1S19189	-1.1284	0.011549	GRMZM2G055575	CBL-interacting protein kinase	R_KP
OptiV1S32375	-1.29592	0.0109084	GRMZM2G055575	CBL-interacting protein kinase	R_KP
OptiV1S31432	-1.21719	0.0434516	AC208201.3_FG002	clade B of the PP2C-superfamily, MAPK phosphatase	R_KP
OptiV1S18644	-5.37557	0.00678999	GRMZM2G075286	cytoplasmic serine/threonine protein kinase	R_KP
OptiV1S18504	-1.4472	0.0284195	GRMZM2G173710	histidine-containing phosphotransmitter	R_KP
OptiV1C05908	-2.2218	0.017575	GRMZM2G124890	histidine-containing phosphotransmitter	R_KP
OptiV1S23315	-1.62851	0.0421578	AC235540.1_FG002	Leucine-rich repeat protein kinase family protein	R_KP
OptiV1S28744	-1.37287	0.036165	GRMZM2G061257	Leucine-rich repeat protein kinase family protein	R_KP
OptiV1S34029	-3.23473	0.0177219	AC205012.3_FG002	Phosphatidylinositol 4-kinase	R_KP
OptiV1C06157	-2.32167	0.00188526	GRMZM2G070315	Phosphotyrosine protein phosphatases superfamily protein	R_KP
OptiV1C08310	-2.46451	0.00108888	GRMZM2G070315	Phosphotyrosine protein phosphatases superfamily protein	R_KP
OptiV1C03941	-3.11912	0.0393351	GRMZM2G456547	protein kinase C-like zinc finger protein	R_KP
OptiV1C02936	-1.22047	0.014338	GRMZM2G360455	Protein phosphatase 2C family protein	R_KP
OptiV1S19926	-1.85042	0.00588261	GRMZM2G442277	receptor kinase regulated by Brassinosteroids	R_KP
OptiV1C01119	-2.99735	0.00513569	GRMZM2G041544	receptor-like kinase that does not contain an extracellular leucine-rich repeat domain	R_KP
OptiV1S32425	-1.25953	0.0249796	GRMZM2G303909	receptor-like protein kinase	R_KP
OptiV1C00519	-1.08334	0.0323563	GRMZM2G104384	receptor-like transmembrane kinase I (TMK1)	R_KP
OptiV1C02736	-1.34103	0.00501475	GRMZM2G005869	ribosomal-protein S6 kinase	R_KP
OptiV1C09974	-3.0965	0.00289678	GRMZM2G100454	Serine/threonine protein kinase	R_KP
OptiV1S30683	-3.085	0.00322645	GRMZM2G100454	Serine/threonine protein kinase	R_KP
OptiV1C07500	-1.82076	0.0174736	GRMZM2G174896	Serine/threonine protein kinase	R_KP
OptiV1C07421	-1.18251	0.0195037	GRMZM2G166218	Serine/threonine protein kinase	R_KP
OptiV1C12015	-1.09245	0.0226595	AC186592.3_FG002	Serine/threonine protein kinase	R_KP
OptiV1S19754	-1.1424	0.0304146	GRMZM2G364172	Serine/threonine protein kinase	R_KP
OptiV1S20254	-1.3395	0.00954068	GRMZM2G159047	Serine/threonine protein kinase	R_KP
OptiV1C08714	-2.03145	0.0174363	GRMZM2G181081	Serine/threonine protein kinase	R_KP
OptiV1C11828	-1.99753	0.0164003	GRMZM2G041125	Serine/threonine protein kinase of the CDC7 subfamily	R_KP
OptiV1S27555	-2.57282	0.00964615	GRMZM2G401606	S-locus lectin protein kinase family protein	R_KP
OptiV1S28161	-1.54396	0.0114582	GRMZM2G003493	SNF1-related protein kinase regulatory subunit gamma 3	R_KP
OptiV1S32236	-2.29112	0.0100721	GRMZM2G177050	SOS2-like protein kinase	R_KP
OptiV1C09687	-2.57138	0.0326828	GRMZM2G160922	Tyrosine kinase specific for activated (GTP-bound) p21cdc42Hs	R_KP
OptiV1C14890	-1.48755	0.0258438	GRMZM2G018059	U-box domain-containing protein kinase family protein	R_KP
OptiV1S24031	-1.19137	0.0306578	GRMZM2G433433	U-box domain-containing protein kinase family protein	R_KP
OptiV1S24764	-1.68917	0.0180546	GRMZM2G113332	Copper chaperone	R_ME
OptiV1S29006	-1.68502	0.0144189	GRMZM2G113332	Copper chaperone	R_ME
OptiV1C01433	-2.28008	0.0405998	GRMZM2G086066	Heavy metal transport/detoxification superfamily protein	R_ME
OptiV1C04914	-1.07345	0.028119	GRMZM2G022318	Heavy metal transport/detoxification superfamily protein	R_ME
OptiV1S30722	-1.32455	0.0398259	AC194032.3_FG010	Alternative splicing factor ASF/SF2 (RRM superfamily)	R_RNA
OptiV1S27276	-1.41386	0.0249414	GRMZM2G325524	Acetyltransferase (GNAT) domain-containing protein	R_TF
OptiV1C14989	-1.20632	0.0129054	GRMZM2G350165	basic helix loop helix domain protein	R_TF
OptiV1S33184	-1.27784	0.00539242	GRMZM2G027563	basic helix loop helix domain protein	R_TF
OptiV1S33397	-1.69915	0.00976509	GRMZM2G062218	B-box type zinc finger protein with CCT domain	R_TF
OptiV1S33570	-1.24655	0.0271766	GRMZM2G082586	bHLH transcription factor	R_TF
OptiV1C10242	-1.05393	0.00958809	GRMZM2G060216	bZIP transcription factor family protein	R_TF
OptiV1S23459	-1.18942	0.032445	GRMZM2G027298	CCCH-type Zn-finger protein	R_TF
OptiV1S21874	-1.57456	0.0437596	GRMZM2G348914	CCCH-type Zn-finger protein	R_TF
OptiV1C01343	-2.27314	0.020376	GRMZM2G148090	CCCH-type Zn-finger protein	R_TF
OptiV1S18266	-2.31968	0.0211762	GRMZM2G148090	CCCH-type Zn-finger protein	R_TF
OptiV1S20651	-1.13239	0.0117013	GRMZM2G052720	ERF (ethylene response factor) subfamily B-1 of ERF/AP2 transcription factor family	R_TF
OptiV1C01639	-1.42316	0.0379079	AC206951.3_FG017	ERF (ethylene response factor) subfamily B-2 of ERF/AP2 transcription factor family	R_TF
OptiV1C14712	-1.7622	0.0329561	GRMZM2G044322	Ethylene insensitive 3 family protein	R_TF
OptiV1C13074	-1.18717	0.0124457	GRMZM2G001663	FAR1-related sequence 7 (FRS7) zinc ion binding	R_TF
OptiV1C14276	-2.02185	0.0190699	GRMZM2G055263	GRAS family transcription factor	R_TF
OptiV1C14574	-1.16919	0.0467392	GRMZM2G067743	Growth regulating factor encoding transcription activator	R_TF
OptiV1C09431	-1.17618	0.0133494	GRMZM2G098594	Growth regulating factor encoding transcription activator	R_TF
OptiV1S24885	-1.00368	0.00976509	GRMZM2G003304	homeodomain leucine zipper class I (HD-Zip I) protein	R_TF
OptiV1C05817	-1.49902	0.0061902	GRMZM2G122076	homeodomain leucine zipper class I (HD-Zip I) protein	R_TF
OptiV1C00146	-1.69273	0.0189267	GRMZM2G100176	Homeodomain-like superfamily protein	R_TF
OptiV1C00690	-1.61117	0.0258319	GRMZM2G119940	Homeodomain-like superfamily protein	R_TF
OptiV1S20143	-2.80204	0.0011159	AC234520.1_FG003	Homeodomain-like superfamily protein	R_TF
OptiV1C03776	-1.66961	0.0196878	GRMZM2G021587	indeterminate(ID)-domain	R_TF
OptiV1S29370	-2.09447	0.0428925	AC149818.2_FG009	Lateral organ boundaries (LOB) domain family protein	R_TF
OptiV1C13155	-5.97555	0.0117953	GRMZM2G044902	LOB domain-containing protein	R_TF
OptiV1S23039	-6.22977	0.00815914	GRMZM2G044902	LOB domain-containing protein	R_TF
OptiV1C08011	-1.52811	0.0268455	GRMZM2G055782	MADS box transcription factor	R_TF
OptiV1S34128	-2.92036	0.0196878	GRMZM2G147716	MADS box transcription factor	R_TF
OptiV1C17180	-1.02796	0.017834	GRMZM2G124540	myb family transcription factor	R_TF
OptiV1S26323	-2.83452	0.00562709	GRMZM2G010920	myb-like HTH transcriptional regulator family protein	R_TF
OptiV1C16030	-4.25297	0.00191857	GRMZM2G159119	myb-like transcription factor family protein	R_TF
OptiV1C16142	-4.96838	0.00531171	GRMZM2G016370	myb-like transcription factor family protein	R_TF
OptiV1C16388	-1.01171	0.0174363	GRMZM2G171468	myb-like transcription factor family protein	R_TF
OptiV1S18571	-1.94605	0.0499593	GRMZM2G100593	No apical meristem (NAM) protein	R_TF
OptiV1C03314	-1.50876	0.0394063	GRMZM2G125653	Pathogen-induced transcription factor	R_TF
OptiV1C10099	-1.81177	0.030162	GRMZM2G133806	proteins characterized by cysteine repeats and a leucine zipper	R_TF
OptiV1C06094	-1.14689	0.0164434	GRMZM2G121166	regulation of transcription from RNA polymerase III promoter	R_TF
OptiV1C00297	-1.48419	0.00377482	GRMZM2G121166	regulation of transcription from RNA polymerase III promoter	R_TF
OptiV1S21390	-1.17494	0.0251711	GRMZM2G019335	salt tolerance protein (STO)	R_TF
OptiV1C02118	-2.01141	0.0407529	GRMZM2G062711	TCP transcription factor	R_TF
OptiV1C11776	-1.95778	0.0338543	GRMZM2G153754	Tesmin/TSO1-like CXC domain-containing protein	R_TF
OptiV1C00935	-1.90512	0.0266273	GRMZM2G044752	Transcription factor HEX, contains HOX and HALZ domains	R_TF
OptiV1S32529	-1.27579	0.0489656	GRMZM2G393433	Transcriptional activator of the NAC gene family	R_TF
OptiV1S26471	-1.17266	0.023206	GRMZM2G035688	two-component response regulator	R_TF
OptiV1S17928	-1.29318	0.0110766	GRMZM2G392101	two-component response regulator	R_TF
OptiV1C05701	-1.19252	0.0193387	GRMZM2G040736	Type A response regulator	R_TF
OptiV1C00738	-1.65252	0.0300837	GRMZM2G096171	Type A response regulator	R_TF
OptiV1S32866	-1.67382	0.0270625	GRMZM2G024898	WRKY Transcription Factor Group II-e	R_TF
OptiV1C17605	-1.60139	0.0127597	GRMZM2G004060	WRKY Transcription Factor Group III	R_TF
OptiV1S23582	-2.61397	0.0312916	GRMZM2G034421	WRKY Transcription Factor Group III	R_TF
OptiV1S18789	-2.55573	0.00245264	GRMZM2G149683	WRKY transcription factor WRKY27	R_TF
OptiV1C04148	-1.14598	0.00100887	GRMZM2G086835	zinc finger protein containing only a single zinc finger.	R_TF
OptiV1S33644	-1.19556	0.0275054	GRMZM2G426125	zinc finger protein containing only a single zinc finger.	R_TF
OptiV1C00704	-4.82639	0.0363149	GRMZM2G086231	2-oxoglutarate (2OG) and Fe(II)-dependent oxygenase superfamily protein	SM
OptiV1C11367	-1.07031	0.0210274	GRMZM2G103546	Aldehyde dehydrogenase	SM
OptiV1C13697	-1.2151	0.0137712	GRMZM2G125268	Aldehyde dehydrogenase	SM
OptiV1S32614	-1.27111	0.0478623	GRMZM2G154752	Cytochrome P450 CYP2 subfamily	SM
OptiV1C03024	-2.11708	0.00100887	GRMZM2G470442	Cytochrome P450 CYP2 subfamily	SM
OptiV1C02594	-2.31495	0.029403	GRMZM2G015542	Cytochrome P450 CYP2 subfamily	SM
OptiV1S18263	-1.2951	0.0282519	GRMZM2G063756	Cytochrome P450 CYP2 subfamily	SM
OptiV1S24807	-1.52823	0.0472543	GRMZM2G085845	Cytochrome P450 CYP2 subfamily	SM
OptiV1C13662	-1.59212	0.038548	GRMZM2G057086	Cytochrome P450 CYP2 subfamily	SM
OptiV1S32560	-1.61556	0.0262311	GRMZM2G172491	Cytochrome P450 CYP2 subfamily	SM
OptiV1C08282	-1.78822	0.00100887	GRMZM2G147752	Cytochrome P450 CYP4/CYP19/CYP26 subfamilies	SM
OptiV1S24539	-2.13285	0.0108307	GRMZM2G034471	cytochrome p450 monooxygenase	SM
OptiV1S21810	-1.21196	0.0401459	GRMZM2G094273	cytochrome P450 pseudogene	SM
OptiV1C16364	-1.75621	0.0348294	GRMZM2G061806	hydroxycinnamoyl-Coenzyme A shikimate/quinate hydroxycinnamoyltransferase	SM
OptiV1S31585	-2.31525	0.0428363	GRMZM2G166857	laccase family	SM
OptiV1C05161	-1.27507	0.00841367	GRMZM2G058675	mitochondrial aldehyde dehydrogenase	SM
OptiV1S24301	-1.79601	0.0203155	GRMZM2G110881	NAD(P)-binding Rossmann-fold superfamily protein	SM
OptiV1S21623	-1.76464	0.02261	GRMZM2G064406	terpene synthase	SM
OptiV1S31606	-1.63731	0.0249656	GRMZM2G046615	terpene synthase	SM
OptiV1C03080	-3.5002	0.0377161	GRMZM2G117319	Terpenoid cyclases/Protein prenyltransferases superfamily protein	SM
OptiV1S27240	-1.45808	0.0226595	GRMZM2G148704	1-deoxyxylulose 5-phosphate synthase activity involved in the MEP pathway	SM_I
OptiV1C12263	-1.07524	0.00100887	GRMZM2G137409	hydroxy-2-methyl-2-(E)-butenyl 4-diphosphate (HMBPP) synthase (HDS)	SM_I
OptiV1C01812	-1.49231	0.0116276	GRMZM2G087254	adenosine 5'-phosphosulfate reductase, involved in sulfate assimilation	SM_S
OptiV1C02237	-1.33061	0.0113448	GRMZM2G450863	ATP sulfurylase, the first enzyme in the sulfate assimilation pathway	SM_S
OptiV1S27845	-1.56918	0.0137572	AC189750.4_FG004	disulfide isomerase-like	SM_S
OptiV1C16028	-1.88919	0.0216425	GRMZM2G304700	sulfate transmembrane transporters	SM_S
OptiV1S26244	-1.37151	0.0100132	GRMZM2G111462	ABC transporter family protein	T
OptiV1C17687	-1.24908	0.0251917	GRMZM2G036448	Amino acid transporter protein	T
OptiV1S19324	-1.30014	0.0385495	GRMZM2G036448	Amino acid transporter protein	T
OptiV1C08302	-1.26492	0.0136221	GRMZM2G000614	ATP binding cassette transporter	T
OptiV1C11601	-1.28612	0.00624518	GRMZM2G056014	Ca2+ transporting ATPase	T
OptiV1C03603	-1.23181	0.0129495	GRMZM2G340139	Calcium transporting ATPase	T
OptiV1S24021	-1.09092	0.0204205	GRMZM2G159559	carbohydrate transmembrane transporter activity	T
OptiV1C13532	-1.62447	0.00513569	GRMZM2G344163	Cl- channel CLC-7 (CLC superfamily)	T
OptiV1C06529	-2.19578	0.0162042	GRMZM2G061950	Golgi-mediated secretion of polysaccharides.	T
OptiV1C08768	-1.07643	0.02259	GRMZM2G026523	H+/oligopeptide symporter	T
OptiV1C13969	-1.10404	0.00273016	GRMZM2G361652	H+/oligopeptide symporter	T
OptiV1C09975	-1.3625	0.0204205	GRMZM2G112377	Inorganic phosphate transporter	T
OptiV1C14644	-1.67088	0.00545099	GRMZM2G139639	Inorganic phosphate transporter	T
OptiV1S26527	-1.34829	0.0262311	GRMZM2G154090	Inorganic phosphate transporter	T
OptiV1S27444	-2.2385	0.0176918	GRMZM2G326707	Inorganic phosphate transporter	T
OptiV1C14558	-1.40705	0.00327462	GRMZM2G075870	Inorganic phosphate transporter	T
OptiV1S33033	-1.94604	0.036534	GRMZM2G339488	MATE efflux family protein	T
OptiV1S29808	-2.98341	0.0118235	GRMZM2G399594	Multidrug/pheromone exporter, ABC superfamily	T
OptiV1C17611	-2.36058	0.0200499	GRMZM2G051709	nodulin MtN21 /EamA-like transporter family protein	T
OptiV1C11273	-2.73555	0.00475475	GRMZM2G042364	nodulin MtN21 /EamA-like transporter family protein	T
OptiV1S33377	-1.33757	0.0249183	AC234192.1_FG001	nodulin MtN21 /EamA-like transporter family protein	T
OptiV1C08994	-2.10504	0.020415	GRMZM2G064091	oligopeptide transport	T
OptiV1S25950	-1.28576	0.0416804	GRMZM2G135291	Oligopeptide transporter OPT superfamily	T
OptiV1S26632	-1.4864	0.0103225	GRMZM2G470095	organic cation/carnitine transporter	T
OptiV1C01392	-2.56217	0.0113857	AC203985.4_FG001	Permease of the major facilitator superfamily	T
OptiV1C05110	-2.46022	0.00231784	AF466202.2_FG011	Permease of the major facilitator superfamily	T
OptiV1C13001	-3.01909	0.0123473	GRMZM2G104942	Permease of the major facilitator superfamily	T
OptiV1S33467	-1.7671	0.0266407	GRMZM2G335989	PHO1 family, inorganic phosphate (Pi) transport and homeostasis	T
OptiV1C14107	-1.24577	0.0137735	GRMZM2G037927	photosynthate- and light-dependent inward rectifying potassium channel	T
OptiV1C13951	-3.51267	0.0486907	GRMZM2G095861	Shaker family potassium ion (K+) channel	T
OptiV1S22174	-1.96415	0.00954486	GRMZM2G074540	ten predicted transmembrane helices, homeostasis in guard cells	T
OptiV1S23020	-2.09253	0.00976509	GRMZM2G177314	Transporter, ABC superfamily	T
OptiV1S24072	-1.53841	0.0137712	GRMZM2G039943	5'-AMP-activated protein kinase, gamma subunit	U
OptiV1C04449	-1.57336	0.00435749	GRMZM2G702229	Acid phosphatase/vanadium-dependent haloperoxidase-related protein	U
OptiV1C05449	-1.34976	0.014336	GRMZM2G091435	Acid phosphatase/vanadium-dependent haloperoxidase-related protein	U
OptiV1C05958	-1.01991	0.047158	GRMZM2G083847	ACT domain-containing protein	U
OptiV1C05484	-1.06143	0.0225797	GRMZM2G093272	Adenine nucleotide alpha hydrolases-like superfamily protein	U
OptiV1C03770	-1.22045	0.0236051	GRMZM2G171605	Alpha-aminoadipic semialdehyde dehydrogenase-phosphopantetheinyl transferase	U
OptiV1C13185	-3.80922	0.0389537	GRMZM2G070837	AMP-binding protein	U
OptiV1S32258	-1.60145	0.0115401	GRMZM2G017624	Ankyrin repeat	U
OptiV1C08828	-1.82679	0.0210037	GRMZM2G042107	Ankyrin repeat	U
OptiV1S23311	-2.80514	0.018664	GRMZM2G022997	Arp2/3 complex-interacting protein VIP1/Asp1, involved in regulation of actin cytoskeleton	U
OptiV1S33280	-1.67069	0.0029916	GRMZM2G162640	BTB/POZ domain-containing protein	U
OptiV1C12873	-1.27291	0.0271245	GRMZM2G138349	Ca2+-dependent phospholipid-binding protein	U
OptiV1C02364	-2.2097	0.00705882	GRMZM2G152477	Calcineurin-like metallo-phosphoesterase superfamily protein	U
OptiV1S22448	-2.27596	0.0110766	GRMZM2G152477	Calcineurin-like metallo-phosphoesterase superfamily protein	U
OptiV1S29490	-1.49114	0.0102844	GRMZM2G143599	Cell cycle-associated protein Mob1-1	U
OptiV1C08509	-1.4765	0.0423391	GRMZM2G341366	coiled-coil protein	U
OptiV1S25109	-1.39214	0.0200306	GRMZM2G448051	cold-inducible cationic peroxidase	U
OptiV1C04996	-1.1024	0.0242717	GRMZM2G168552	Conserved Zn-finger protein	U
OptiV1S26709	-1.1123	0.0317726	GRMZM2G091233	Cysteine/Histidine-rich C1 domain family protein	U
OptiV1S22455	-1.06945	0.00570518	GRMZM2G082399	DCD (Development and Cell Death) domain protein	U
OptiV1S22370	-1.30812	0.0325719	GRMZM2G448001	DPP6 N-terminal domain-like protein	U
OptiV1S21432	-1.83115	0.0318808	GRMZM2G176998	DPP6 N-terminal domain-like protein	U
OptiV1C14600	-1.09275	0.00509227	GRMZM2G133400	E3 ubiquitin ligase	U
OptiV1C11463	-2.07244	0.0258319	GRMZM2G122954	Endosomal targeting BRO1-like domain-containing protein	U
OptiV1S33589	-1.03286	0.0124457	GRMZM2G094532	Extracellular protein SEL-1 and related proteins	U
OptiV1C02712	-4.29345	0.0224646	GRMZM2G166906	Glucose-methanol-choline (GMC) oxidoreductase family protein;	U
OptiV1S18088	-3.45948	0.00231784	GRMZM2G021106	haloacid dehalogenase-like hydrolase	U
OptiV1S21848	-3.72364	0.00100887	GRMZM2G312510	haloacid dehalogenase-like hydrolase	U
OptiV1S30660	-1.9806	0.0159549	GRMZM2G021106	haloacid dehalogenase-like hydrolase	U
OptiV1S34274	-4.04588	0.000194832	GRMZM2G015908	haloacid dehalogenase-like hydrolase	U
OptiV1C04203	-5.65146	0.00475475	GRMZM2G112247	Hismacro and SEC14 domain-containing proteins	U
OptiV1C05281	-2.94381	0.0203118	GRMZM2G112247	Hismacro and SEC14 domain-containing proteins	U
OptiV1C02131	-1.25001	0.00637538	GRMZM2G144705	HNH endonuclease	U
OptiV1S31188	-1.16219	0.0266407	GRMZM2G123394	Hs1pro-1 protein	U
OptiV1C16729	-2.97996	0.0490425	GRMZM2G079616	HXXXD-type acyl-transferase family protein	U
OptiV1S19822	-3.11909	0.0334023	GRMZM2G079616	HXXXD-type acyl-transferase family protein	U
OptiV1S23030	-2.52738	0.0104495	GRMZM2G130728	HXXXD-type acyl-transferase family protein	U
OptiV1C04485	-1.2983	0.038548	GRMZM2G410766	hydroxyproline-rich glycoprotein family protein	U
OptiV1C15800	-1.8865	0.0100132	GRMZM2G003409	hydroxyproline-rich glycoprotein family protein	U
OptiV1S21018	-1.27264	0.0332543	GRMZM2G003409	hydroxyproline-rich glycoprotein family protein	U
OptiV1S21330	-1.0972	0.0359847	GRMZM2G469380	hydroxyproline-rich glycoprotein family protein	U
OptiV1C02092	-1.55684	0.0325352	GRMZM2G057023	Interferon-related protein PC4 like	U
OptiV1C14412	-1.44705	0.0355139	GRMZM2G473891	Karyopherin (importin) alpha	U
OptiV1C03684	-2.30556	0.0446604	GRMZM2G044882	Li-tolerant lipase 1 (LTL1)	U
OptiV1S26828	-6.24482	0.0111597	GRMZM2G057467	membrane protein, contains DoH and Cytochrome b-561/ferric reductase transmembrane domains	U
OptiV1C02495	-1.10208	0.0335625	GRMZM2G066202	membrane protein, contains DoH and Cytochrome b-561/ferric reductase transmembrane domains	U
OptiV1C09333	-1.15693	0.00865625	GRMZM2G161780	membrane proteins, contain hemolysin III domain	U
OptiV1C07163	-1.07405	0.0136156	GRMZM2G056772	Nuclear transport factor 2 (NTF2) family protein	U
OptiV1C10508	-1.12262	0.00537877	GRMZM2G061634	Nucleolar GTPase/ATPase p130	U
OptiV1S26386	-1.83107	0.00408119	GRMZM2G087878	Nucleolar GTPase/ATPase p130	U
OptiV1S22367	-3.05785	0.00570518	GRMZM2G144034	Nucleotide-diphospho-sugar transferase	U
OptiV1S25500	-2.66837	0.00591437	GRMZM2G008064	Nucleotide-diphospho-sugar transferase family protein	U
OptiV1C03876	-2.50374	0.031434	GRMZM2G010048	osmotin-like protein	U
OptiV1C08491	-2.06532	0.027317	GRMZM2G061314	Outer arm dynein light chain 1 protein	U
OptiV1S27602	-1.10806	0.0223895	GRMZM2G095164	peptide family showing sequence similarity to tobacco Rapid Alkalinization Factor (RALF)	U
OptiV1C00392	-1.49158	0.012275	GRMZM2G154366	phosphatidic acid phosphohydrolase 2 (PAH2)	U
OptiV1S19881	-1.7089	0.0100721	GRMZM2G319781	Phosphatidylinositol transfer protein	U
OptiV1S22773	-2.50586	0.038548	GRMZM2G151230	PLANT CADMIUM RESISTANCE 2 (PCR2)	U
OptiV1C00547	-1.09069	0.0312916	GRMZM2G099481	Protein involved in plasmid maintenance/nuclear protein involved in lipid metabolism	U
OptiV1C04863	-2.91642	0.00131667	GRMZM2G093101	Purple acid phosphatase	U
OptiV1C11906	-1.52862	0.0495266	GRMZM2G315848	Purple acid phosphatase	U
OptiV1S18761	-1.07324	0.0227719	GRMZM2G315848	Purple acid phosphatase	U
OptiV1S21044	-1.44135	0.0169855	GRMZM2G106600	Purple acid phosphatase	U
OptiV1C00061	-1.27886	0.0446604	GRMZM2G138756	Purple acid phosphatase	U
OptiV1C14530	-3.37196	0.00231784	GRMZM2G134054	Purple acid phosphatase	U
OptiV1S25751	-3.45965	0.00298786	GRMZM2G134054	Purple acid phosphatase	U
OptiV1C01813	-1.47701	0.0313643	GRMZM2G062201	Purple acid phosphatase	U
OptiV1C10994	-4.15746	0.00686995	GRMZM2G152447	purple acid phosphatase 3	U
OptiV1S19937	-1.03317	0.0209989	AC212216.4_FG003	Reverse transcriptase	U
OptiV1C12435	-1.35292	0.0499593	GRMZM2G048085	Rhodanese-related sulfurtransferase	U
OptiV1C03576	-1.6755	0.00289678	GRMZM2G168707	RING/U-box superfamily protein	U
OptiV1S25434	-1.45472	0.0233179	GRMZM2G168707	RING/U-box superfamily protein	U
OptiV1C00401	-1.58758	0.00188526	GRMZM2G138997	RING/U-box superfamily protein	U
OptiV1C06394	-1.64882	0.00151976	GRMZM2G141731	RNA ligase/cyclic nucleotide phosphodiesterase family protein	U
OptiV1S34220	-1.99356	0.00522723	GRMZM2G088539	RNA-binding Ran Zn-finger protein and related proteins	U
OptiV1C00324	-1.15355	0.023206	GRMZM2G162353	RNA-binding Ran Zn-finger protein and related proteins	U
OptiV1C10914	-1.08894	0.00859815	GRMZM2G162353	RNA-binding Ran Zn-finger protein and related proteins	U
OptiV1C03854	-2.40025	0.00909341	GRMZM2G070797	RNA-binding Ran Zn-finger protein and related proteins	U
OptiV1S30256	-3.7387	0.0297359	GRMZM2G126772	S-adenosyl-L-methionine-dependent methyltransferases	U
OptiV1C10879	-1.47205	0.00364772	GRMZM2G394528	S-adenosyl-L-methionine-dependent methyltransferases superfamily protein	U
OptiV1S31515	-3.91996	0.00562709	GRMZM2G068510	S-adenosyl-L-methionine-dependent methyltransferases superfamily protein	U
OptiV1C14024	-2.91365	0.00482095	GRMZM2G015973	senescence-related gene 3 (SRG3)	U
OptiV1C14664	-2.39617	0.00531171	GRMZM2G015973	senescence-related gene 3 (SRG3)	U
OptiV1S21117	-1.31767	0.0056757	GRMZM2G081445	Serine/threonine protein kinase, uncharacterized conserved protein	U
OptiV1C03906	-3.45302	0.00844973	GRMZM2G071688	seven transmembrane receptor - rhodopsin family	U
OptiV1S29479	-3.23708	0.0204285	GRMZM2G071688	seven transmembrane receptor - rhodopsin family	U
OptiV1C00612	-1.44665	0.0304908	GRMZM2G139773	signal transduction protein	U
OptiV1S34472	-1.39244	0.00705882	GRMZM2G428119	Speckle-type POZ protein SPOP with TRAF, MATH and BTB/POZ domains	U
OptiV1S28652	-1.12974	0.0080738	GRMZM2G080670	Splicing coactivator SRm160/300, subunit SRm300	U
OptiV1C12034	-3.22791	0.0292737	GRMZM2G379237	Splicing coactivator SRm160/300, subunit SRm300	U
OptiV1C11631	-6.89701	0.0029916	GRMZM2G018820	starch-binding protein	U
OptiV1S24362	-1.27916	0.0323463	GRMZM2G092545	Stress responsive alpha-beta barrel domain protein	U
OptiV1C00139	-1.17437	0.0497739	GRMZM2G092545	Stress responsive alpha-beta barrel domain protein	U
OptiV1S31721	-1.14825	0.0169556	GRMZM2G044591	Teneurin-1 and related extracellular matrix proteins, contain EGF-like repeats	U
OptiV1C00841	-1.06209	0.0391365	GRMZM2G142820	Tetraspanin family protein	U
OptiV1C16113	-1.13831	0.0334461	GRMZM2G129291	transposase	U
OptiV1C08447	-1.66305	0.0249314	AC191113.2_FG002	Ultrahigh sulfur keratin-associated protein	U
OptiV1S21165	-2.04854	0.0292054	AC191113.2_FG002	Ultrahigh sulfur keratin-associated protein	U
OptiV1C00507	-3.09507	0.00231784	GRMZM2G042323	unknown	U
OptiV1C02242	-1.09667	0.0405998	GRMZM2G116461	unknown	U
OptiV1C03616	-2.02727	0.0425363	GRMZM2G069694	unknown	U
OptiV1C05971	-1.04104	0.0352385	GRMZM2G087662	unknown	U
OptiV1C07598	-1.71912	0.00976509	GRMZM2G410710	unknown	U
OptiV1C08218	-8.1532	0.0029916	GRMZM2G475536	unknown	U
OptiV1C14939	-2.21137	0.0297359	GRMZM2G470882	unknown	U
OptiV1N37510	-1.62422	0.0428263	GRMZM2G072223	unknown	U
OptiV1N37876	-3.05643	0.0136035	GRMZM2G436295	unknown	U
OptiV1S18877	-1.63581	0.0223895	GRMZM2G439246	unknown	U
OptiV1S19308	-3.05702	0.0479504	GRMZM2G134219	unknown	U
OptiV1S20232	-3.42645	0.00263687	AC211891.4_FG003	unknown	U
OptiV1S20400	-1.27863	0.0323853	GRMZM2G042323	unknown	U
OptiV1S24670	-3.25643	0.0265307	GRMZM2G073969	unknown	U
OptiV1S24894	-8.58795	0.00367291	GRMZM2G475536	unknown	U
OptiV1S26169	-4.40542	0.00531171	GRMZM2G475536	unknown	U
OptiV1C04259	-2.51079	0.0137712	GRMZM2G312732	unknown	U
OptiV1C04917	-2.75941	0.00231784	GRMZM2G312736	unknown	U
OptiV1C06749	-1.0715	0.0255306	GRMZM2G084859	unknown	U
OptiV1C07164	-3.31973	0.0118904	GRMZM2G072890	unknown	U
OptiV1C09138	-3.55905	0.00298786	GRMZM2G090028	unknown	U
OptiV1C14658	-2.28628	0.0490425	GRMZM2G026110	unknown	U
OptiV1C15697	-1.3777	0.0070143	GRMZM2G099052	unknown	U
OptiV1C17476	-1.24051	0.0105891	GRMZM2G144742	unknown	U
OptiV1N35832	-2.92993	0.0108838	GRMZM2G044788	unknown	U
OptiV1N35976	-3.18712	0.0029916	GRMZM2G044788	unknown	U
OptiV1N36377	-3.61303	0.035989	GRMZM2G072814	unknown	U
OptiV1S17749	-3.48813	0.0137712	GRMZM2G145158	unknown	U
OptiV1S17913	-3.11414	0.0075662	GRMZM2G119311	unknown	U
OptiV1S18914	-1.28321	0.0228729	GRMZM2G424053	unknown	U
OptiV1S20795	-1.32989	0.0164285	GRMZM2G082894	unknown	U
OptiV1S22294	-1.34181	0.0104495	GRMZM2G144742	unknown	U
OptiV1S24042	-1.10697	0.0317118	GRMZM2G444692	unknown	U
OptiV1S25499	-1.32363	0.0169695	GRMZM2G144742	unknown	U
OptiV1S27254	-1.44475	0.0447248	GRMZM2G104876	unknown	U
OptiV1S33822	-3.42333	0.0136966	GRMZM2G081090	unknown	U
OptiV1S34293	-1.21346	0.0124457	GRMZM2G042806	unknown	U
OptiV1C01998	-1.50076	0.0322378	GRMZM2G108480	unknown	U
OptiV1C02001	-1.57296	0.0126776	GRMZM2G144594	unknown	U
OptiV1C04846	-1.66926	0.0189267	GRMZM2G052467	unknown	U
OptiV1C05193	-1.00349	0.0270625	GRMZM2G104836	unknown	U
OptiV1C05198	-3.87064	0.0190699	GRMZM2G035285	unknown	U
OptiV1C05705	-1.05754	0.028119	GRMZM2G169535	unknown	U
OptiV1C06455	-1.79637	0.0224646	GRMZM2G156301	unknown	U
OptiV1C06656	-1.657	0.011549	GRMZM2G112965	unknown	U
OptiV1C07242	-2.55162	0.0459804	GRMZM2G108723	unknown	U
OptiV1C07337	-1.23678	0.0100132	GRMZM2G064042	unknown	U
OptiV1C11040	-4.96716	0.00193931	GRMZM2G165914	unknown	U
OptiV1N34918	-3.06449	0.0192894	GRMZM2G050131	unknown	U
OptiV1N37535	-1.52729	0.018926	GRMZM2G077845	unknown	U
OptiV1S18479	-3.58837	0.0119257	GRMZM2G152079	unknown	U
OptiV1S20041	-1.23615	0.0116341	GRMZM2G010034	unknown	U
OptiV1S20263	-1.67098	0.00976509	GRMZM2G035848	unknown	U
OptiV1S20825	-1.45476	0.021955	GRMZM2G100313	unknown	U
OptiV1S21271	-1.03776	0.00231784	GRMZM2G397675	unknown	U
OptiV1S22834	-2.68954	0.00747853	GRMZM2G101422	unknown	U
OptiV1S24128	-1.56004	0.0215142	GRMZM2G064089	unknown	U
OptiV1S24830	-2.45929	0.0191941	GRMZM2G339562	unknown	U
OptiV1S29159	-1.09004	0.0229473	GRMZM2G073180	unknown	U
OptiV1S29408	-1.98338	0.00632542	GRMZM2G053790	unknown	U
OptiV1S29541	-1.69634	0.00311414	GRMZM2G423898	unknown	U
OptiV1S30427	-1.56989	0.0448311	GRMZM2G067315	unknown	U
OptiV1S30488	-1.53734	0.00992599	GRMZM2G039864	unknown	U
OptiV1S30744	-2.88515	0.0143276	GRMZM2G044132	unknown	U
OptiV1S31948	-1.74959	0.00909341	GRMZM2G329584	unknown	U
OptiV1S32621	-3.02456	0.0144139	GRMZM2G177863	unknown	U
OptiV1S34554	-1.61193	0.00545099	GRMZM2G703051	unknown	U
OptiV1S33714	-1.0077	0.0245482	GRMZM2G406588	unknown	U
OptiV1S32158	-1.04194	0.00522723	GRMZM2G078090	unknown	U
OptiV1C10129	-1.05128	0.0441608	GRMZM2G138964	unknown	U
OptiV1S27271	-1.06237	0.00893202	GRMZM2G382379	unknown	U
OptiV1C03781	-1.07779	0.028119	GRMZM2G156415	unknown	U
OptiV1C11544	-1.14241	0.0148693	GRMZM2G079491	unknown	U
OptiV1C06654	-1.21714	0.0075662	GRMZM2G518764	unknown	U
OptiV1S26599	-1.2223	0.023206	GRMZM2G092545	unknown	U
OptiV1S27074	-1.23192	0.0185421	GRMZM2G041163	unknown	U
OptiV1C08193	-1.24081	0.00231784	GRMZM2G062069	unknown	U
OptiV1S33709	-1.24962	0.00473552	GRMZM2G052100	unknown	U
OptiV1S22427	-1.26131	0.0350017	AC186309.3_FG006	unknown	U
OptiV1S23066	-1.27039	0.0100409	GRMZM2G138176	unknown	U
OptiV1S28467	-1.29058	0.0191437	AC202567.4_FG004	unknown	U
OptiV1S23702	-1.3002	0.00855066	GRMZM2G138176	unknown	U
OptiV1S21731	-1.30526	0.0332948	GRMZM2G105473	unknown	U
OptiV1S26354	-1.31433	0.00273023	AC210731.3_FG002	unknown	U
OptiV1C07919	-1.35515	0.00566812	GRMZM2G044800	unknown	U
OptiV1C08321	-1.3709	0.0193387	GRMZM2G057410	unknown	U
OptiV1S21882	-1.39504	0.0292466	AC190858.3_FG005	unknown	U
OptiV1N38209	-1.42126	0.00865625	GRMZM2G130391	unknown	U
OptiV1S24604	-1.43107	0.00569372	GRMZM2G136910	unknown	U
OptiV1S25216	-1.50535	0.0193669	AC233851.1_FG010	unknown	U
OptiV1C00071	-1.58355	0.02529	AC203989.4_FG001	unknown	U
OptiV1C05287	-1.59882	0.0453877	GRMZM2G141303	unknown	U
OptiV1C07079	-1.62553	0.0137712	GRMZM2G004060	unknown	U
OptiV1C01129	-1.65066	0.0156066	GRMZM2G023683	unknown	U
OptiV1S34189	-1.66056	0.0227791	GRMZM2G086841	unknown	U
OptiV1S31774	-1.70488	0.0186341	GRMZM2G454056	unknown	U
OptiV1S23098	-1.72634	0.0265272	GRMZM2G052869	unknown	U
OptiV1C15518	-1.79601	0.0370526	GRMZM2G113272	unknown	U
OptiV1C03129	-1.84846	0.0206048	GRMZM2G429972	unknown	U
OptiV1C16133	-1.8645	0.0351006	GRMZM2G015349	unknown	U
OptiV1C06009	-1.97842	0.0382371	GRMZM2G010016	unknown	U
OptiV1S21149	-1.98888	0.0211762	GRMZM2G009792	unknown	U
OptiV1C06256	-2.01064	0.0137381	GRMZM2G153569	unknown	U
OptiV1N36406	-2.30214	0.0189379	GRMZM2G050131	unknown	U
OptiV1N35493	-2.41558	0.0294524	GRMZM2G447542	unknown	U
OptiV1N37599	-2.78594	0.0144693	GRMZM2G022979	unknown	U
OptiV1S24651	-3.10559	0.0336907	GRMZM2G064521	unknown	U
OptiV1C01110	-1.55489	0.00865625	GRMZM2G042666	Zn-finger	U
OptiV1S19433	-3.10083	0.00998494	GRMZM2G044132	Zn-finger protein	U
OptiV1S32035	-1.01739	0.00705882	GRMZM2G092001	AAA ATPase containing von Willebrand factor type A (vWA) domain	U_ATP
OptiV1C05692	-2.05431	0.00494771	GRMZM2G458095	AAA+-type ATPase	U_ATP
OptiV1S34402	-1.36672	0.0256667	GRMZM2G147819	AAA+-type ATPase	U_ATP
OptiV1C09016	-1.95296	0.0204205	GRMZM2G144782	CHY-type/CTCHY-type/RING-type Zinc finger protein	U_DNA
OptiV1S25592	-1.94166	0.0203155	GRMZM2G366607	DNA repair exonuclease SIA1	U_DNA
OptiV1C11056	-1.76186	0.0375098	GRMZM2G403493	RCC1 domain	U_DNA
OptiV1S21875	-1.78726	0.0433998	GRMZM2G103137	alpha/beta hydrolase	U_HYD
OptiV1C09507	-1.13231	0.0261424	GRMZM2G113351	alpha/beta-Hydrolases superfamily protein	U_HYD
OptiV1C00955	-1.33249	0.0149998	GRMZM2G049675	alpha/beta-Hydrolases superfamily protein	U_HYD
OptiV1C00560	-2.04423	0.0136156	GRMZM2G164454	alpha/beta-Hydrolases superfamily protein	U_HYD
OptiV1C10358	-1.75013	0.0350017	GRMZM2G047995	alpha/beta-Hydrolases superfamily protein	U_HYD
OptiV1S29007	-1.04369	0.0375098	GRMZM2G084279	FAD/NAD(P)-binding oxidoreductase	U_OXR
OptiV1S27190	-1.06947	0.0440716	GRMZM2G411177	NAD-dependent oxidoreductase	U_OXR
OptiV1S23548	-4.80068	0.0141255	GRMZM2G089982	Peroxidase superfamily protein	U_POX
OptiV1C06878	-1.2575	0.0258319	GRMZM2G081928	Peroxidase superfamily protein	U_POX
OptiV1C15610	-1.65406	0.0164434	GRMZM2G047456	Peroxidase superfamily protein	U_POX
OptiV1C01778	-1.66677	0.00976509	GRMZM2G047456	Peroxidase superfamily protein	U_POX
OptiV1C01183	-2.18379	0.0136035	GRMZM2G047456	Peroxidase superfamily protein	U_POX
OptiV1C16165	-1.3778	0.0124631	GRMZM2G141600	Pentatricopeptide repeat (PPR) superfamily protein	U_PPR
OptiV1N36960	-1.06242	0.0167641	GRMZM2G019901	Pentatricopeptide repeat (PPR) superfamily protein	U_PPR
OptiV1S21966	-1.88813	0.041668	GRMZM2G058133	Pentatricopeptide repeat (PPR) superfamily protein	U_PPR
OptiV1C01857	-1.32012	0.0405998	GRMZM2G157247	PPR repeat	U_PPR
OptiV1C03738	-1.33664	0.00844973	GRMZM2G003090	PPR repeat	U_PPR
OptiV1S34067	-1.84631	0.013333	GRMZM2G448656	PPR repeat	U_PPR
OptiV1C15910	-1.28271	0.0168815	GRMZM2G003090	PPR repeat	U_PPR
OptiV1S30768	-1.13634	0.0249796	GRMZM2G080725	Tetratricopeptide repeat (TPR)-like superfamily protein	U_PPR
OptiV1N41083	-5.19327	0.0112477	0	no correspondence on 4a.53	X
OptiV1N41328	-5.94173	0.0201937	0	no correspondence on 4a.53	X
OptiV1N41817	-1.38192	0.0141738	0	no correspondence on 4a.53	X
OptiV1S25704	-1.89189	0.0228105	0	no correspondence on 4a.53	X
OptiV1S31921	-1.2038	0.0203118	0	no correspondence on 4a.53	X
OptiV1C02602	-1.11954	0.0287514	0	no correspondence on 4a.53	X
OptiV1C06490	-1.13249	0.0119257	0	no correspondence on 4a.53	X
OptiV1N38632	-2.54934	0.00231784	0	no correspondence on 4a.53	X
OptiV1N38765	-3.14562	0.0204781	0	no correspondence on 4a.53	X
OptiV1N38786	-1.69161	0.0313643	0	no correspondence on 4a.53	X
OptiV1S24444	-1.10049	0.0143276	0	no correspondence on 4a.53	X
OptiV1C02544	-1.55947	0.0193211	0	no correspondence on 4a.53	X
OptiV1C03369	-1.45311	0.0226595	0	no correspondence on 4a.53	X
OptiV1N34817	-1.02516	0.036792	0	no correspondence on 4a.53	X
OptiV1N35198	-1.34767	0.0346474	0	no correspondence on 4a.53	X
OptiV1N35485	-1.77681	0.0474179	0	no correspondence on 4a.53	X
OptiV1N35682	-1.19612	0.0466473	0	no correspondence on 4a.53	X
OptiV1N37321	-2.95503	0.0149389	0	no correspondence on 4a.53	X
OptiV1N37943	-1.51084	0.000781081	0	no correspondence on 4a.53	X
OptiV1N39373	-1.91673	0.0207754	0	no correspondence on 4a.53	X
OptiV1N39995	-1.10431	0.021476	0	no correspondence on 4a.53	X
OptiV1N40557	-4.4826	0.00289678	0	no correspondence on 4a.53	X
OptiV1N40611	-1.66566	0.0112774	0	no correspondence on 4a.53	X
OptiV1N40693	-1.13087	0.00545099	0	no correspondence on 4a.53	X
OptiV1N41098	-4.90781	0.0024936	0	no correspondence on 4a.53	X
OptiV1S22025	-1.096	0.0148693	0	no correspondence on 4a.53	X
OptiV1S22702	-3.07635	0.0324738	0	no correspondence on 4a.53	X
OptiV1S25066	-1.49098	0.0148693	0	no correspondence on 4a.53	X
OptiV1S25929	-1.24868	0.0204285	0	no correspondence on 4a.53	X
OptiV1S28954	-1.02571	0.0416647	0	no correspondence on 4a.53	X
OptiV1S29437	-1.43231	0.0335143	0	no correspondence on 4a.53	X
OptiV1S29819	-3.40265	0.00265833	0	no correspondence on 4a.53	X
OptiV1S34205	-1.33502	0.0317726	0	no correspondence on 4a.53	X
OptiV1S34273	-1.52012	0.014338	0	no correspondence on 4a.53	X
OptiV1S31522	-1.05031	0.0161515	0	no correspondence on 4a.53	X
OptiV1S33347	-1.05997	0.0241642	0	no correspondence on 4a.53	X
OptiV1N38415	-1.07172	0.0193387	0	no correspondence on 4a.53	X
OptiV1N39243	-1.07198	0.00131667	0	no correspondence on 4a.53	X
OptiV1S26795	-1.12696	0.0124457	0	no correspondence on 4a.53	X
OptiV1N39855	-1.14851	0.0132417	0	no correspondence on 4a.53	X
OptiV1C12894	-1.15884	0.0338543	0	no correspondence on 4a.53	X
OptiV1N38275	-1.19651	0.0110766	0	no correspondence on 4a.53	X
OptiV1C03889	-1.22336	0.0441454	0	no correspondence on 4a.53	X
OptiV1N41718	-1.24398	0.00809941	0	no correspondence on 4a.53	X
OptiV1S33449	-1.30962	0.0182835	0	no correspondence on 4a.53	X
OptiV1N36728	-1.32044	0.0147378	0	no correspondence on 4a.53	X
OptiV1S27399	-1.35142	0.0437596	0	no correspondence on 4a.53	X
OptiV1N35134	-1.40925	0.0288896	0	no correspondence on 4a.53	X
OptiV1N37532	-1.54062	0.0100132	0	no correspondence on 4a.53	X
OptiV1N39701	-1.59436	0.0465298	0	no correspondence on 4a.53	X
OptiV1N35775	-1.68698	0.0322321	0	no correspondence on 4a.53	X
OptiV1C15504	-1.69594	0.0362594	0	no correspondence on 4a.53	X
OptiV1N37971	-1.72211	0.0144118	0	no correspondence on 4a.53	X
OptiV1N35332	-1.84681	0.00539242	0	no correspondence on 4a.53	X
OptiV1N37393	-2.49949	0.0222876	0	no correspondence on 4a.53	X
OptiV1N38274	-2.68163	0.038548	0	no correspondence on 4a.53	X
OptiV1C13018	-3.00139	0.00996822	0	no correspondence on 4a.53	X
OptiV1N39542	-3.11229	0.014336	0	no correspondence on 4a.53	X
OptiV1S27154	1.88034	0.0226595	GRMZM2G140561	Carbonic anhydrase	CH
OptiV1C03111	1.18462	0.00327462	GRMZM2G058032	Carbonic anhydrase	CH
OptiV1S32861	1.25585	0.0153443	GRMZM2G129865	Carbonic anhydrase	CH
OptiV1S20815	1.55546	0.0211762	GRMZM2G147772	Carbonic anhydrase	CH
OptiV1C14891	1.56306	0.00367291	GRMZM2G466780	pfkB-like carbohydrate kinase family protein	CH
OptiV1S22353	1.24891	0.0105466	GRMZM2G152975	Alcohol dehydrogenase, class III	CH_F
OptiV1C17198	2.06697	0.0176918	GRMZM2G152981	Alcohol dehydrogenase, class III	CH_F
OptiV1C14884	1.95485	0.0106764	GRMZM2G050077	Phosphoglycerate mutase	CH_GLX
OptiV1C13738	1.54997	0.0113296	GRMZM2G332548	Acetylglucosaminyltransferase EXT1/exostosin 1	CH_MIN
OptiV1S32597	1.86557	0.0266407	GRMZM2G014409	beta-1,6-N-acetylglucosaminyltransferase, contains WSC domain	CH_MIN
OptiV1C00609	2.0472	0.0086624	GRMZM2G077015	Beta-glucosidase, lactase phlorizinhydrolase	CH_MIN
OptiV1S30056	1.60541	0.0366812	AC234160.1_FG003	Beta-glucosidase, lactase phlorizinhydrolase	CH_MIN
OptiV1S18446	1.26396	0.015828	GRMZM2G103939	Fucosyltransferase	CH_MIN
OptiV1C11183	2.13073	0.038548	GRMZM2G003354	Galactose mutarotase-like superfamily protein	CH_MIN
OptiV1C00874	2.85559	0.0176918	GRMZM2G177218	Galactosyltransferases	CH_MIN
OptiV1C11114	1.5287	0.0421747	GRMZM2G111324	Glucan endo-1,3-beta-D-glucosidase	CH_MIN
OptiV1C00549	2.33561	0.0271245	GRMZM2G019185	Glucan endo-1,3-beta-D-glucosidase	CH_MIN
OptiV1S27798	2.05848	0.0176374	GRMZM2G340257	Glycosyl hydrolase superfamily protein	CH_MIN
OptiV1S29123	1.37932	0.0408725	GRMZM2G147422	glycosyl hydrolase, cellulase.	CH_MIN
OptiV1S29868	1.1066	0.0190699	GRMZM2G440902	Limonoid glucosyltransferase.	CH_MIN
OptiV1C15863	1.5548	0.0364871	GRMZM2G086925	Limonoid glucosyltransferase.	CH_MIN
OptiV1S19122	1.56511	0.0223895	GRMZM2G156127	Limonoid glucosyltransferase.	CH_MIN
OptiV1C16339	1.63959	0.0200013	GRMZM2G456471	Mannose-6-phosphate isomerase	CH_MIN
OptiV1S20341	1.00872	0.0393707	GRMZM2G093705	N-Acetylglucosamine kinase	CH_MIN
OptiV1C02486	1.18814	0.00834777	GRMZM2G002034	Pectin lyase-like superfamily	CH_MIN
OptiV1C12486	1.30724	0.0191218	GRMZM2G027047	Pectin lyase-like superfamily	CH_MIN
OptiV1C15544	1.36376	0.00978249	GRMZM2G041699	UDP-glucuronosyl and UDP-glucosyl transferase	CH_MIN
OptiV1C16497	2.62223	0.0439056	GRMZM2G095807	UDP-glucuronosyl and UDP-glucosyl transferase	CH_MIN
OptiV1S18537	1.63247	0.00705882	GRMZM2G089241	UDP-glucuronosyl and UDP-glucosyl transferase	CH_MIN
OptiV1C15704	1.27296	0.0459558	GRMZM2G162783	UDP-glucuronosyl and UDP-glucosyl transferase	CH_MIN
OptiV1C10843	1.37015	0.0175915	GRMZM2G168474	UDP-glucuronosyl and UDP-glucosyl transferase	CH_MIN
OptiV1S18924	1.46787	0.0441659	GRMZM2G110511	UDP-glucuronosyl and UDP-glucosyl transferase	CH_MIN
OptiV1C09873	2.05634	0.0402452	GRMZM2G091176	UDP-glucuronosyl and UDP-glucosyl transferase	CH_MIN
OptiV1S19012	1.64363	0.0144189	GRMZM2G175910	UDP-Glycosyltransferase superfamily protein	CH_MIN
OptiV1S23716	2.05307	0.0465932	GRMZM2G174855	Xyloglucan:xyloglucosyl transferase.	CH_MIN
OptiV1C09244	1.16369	0.0150579	GRMZM2G107082	ATP-citrate lyase	CH_TCA
OptiV1S25587	1.17071	0.0133215	GRMZM2G113137	cellulose synthase isomer	CW
OptiV1S30332	1.78405	0.0320218	GRMZM2G177242	FASCICLIN-like arabinogalactan-protein 11 (FLA11)	CW
OptiV1C16257	1.48181	0.038075	GRMZM2G071970	glycosylphosphatidylinositol-anchored protein	CW
OptiV1C00939	1.09741	0.0375098	GRMZM2G472060	Pectin lyase-like superfamily protein	CW
OptiV1C01818	1.11402	0.0426386	GRMZM2G136106	pectin methylesterase	CW
OptiV1S19240	2.66911	0.0156367	GRMZM2G321870	Plant invertase/pectin methylesterase inhibitor superfamily	CW
OptiV1S20824	1.97009	0.0321459	GRMZM2G113432	similar to cellulose synthase	CW
OptiV1S18520	1.76565	0.0225546	GRMZM2G454718	Apoptotic ATPase	D
OptiV1C04728	2.00216	0.0150243	GRMZM2G062974	chitinase	D
OptiV1S18343	2.41435	0.00968141	GRMZM2G090441	Chitinase	D
OptiV1S29348	1.9982	0.036534	GRMZM2G051943	chitinase	D
OptiV1C10997	1.05271	0.0230008	AC203972.3_FG001	Apoptotic ATPase	D_PR
OptiV1S22835	1.59091	0.0196878	GRMZM2G058394	Pathogenesis-related thaumatin superfamily protein	D_PR
OptiV1C14657	1.24421	0.0190699	GRMZM2G173628	Manganese superoxide dismutase	D_ROX
OptiV1C15933	1.01458	0.0164434	GRMZM2G073371	Manganese superoxide dismutase	D_ROX
OptiV1C16217	1.29785	0.00100887	GRMZM2G042080	Manganese superoxide dismutase	D_ROX
OptiV1S29905	1.33415	0.00199989	GRMZM2G141707	Thioredoxin	D_ROX
OptiV1C05809	1.38602	0.00289678	GRMZM2G141707	Thioredoxin	D_ROX
OptiV1N34971	1.18066	0.0350017	GRMZM2G347146	brassinosteroid sulfotransferase	H_BR
OptiV1N35224	1.25072	0.0414605	GRMZM2G347146	brassinosteroid sulfotransferase	H_BR
OptiV1S31825	3.52319	0.00193931	GRMZM2G046750	Bifunctional inhibitor/lipid-transfer protein/seed storage 2S albumin superfamily protein	L
OptiV1C04488	1.78285	0.0135342	GRMZM2G157536	Bifunctional inhibitor/lipid-transfer protein/seed storage 2S albumin superfamily protein	L
OptiV1S27475	1.6559	0.0203155	GRMZM2G157536	Bifunctional inhibitor/lipid-transfer protein/seed storage 2S albumin superfamily protein	L
OptiV1C04981	1.64771	0.0103655	GRMZM2G006047	Bifunctional inhibitor/lipid-transfer protein/seed storage 2S albumin superfamily protein	L
OptiV1C05149	1.62061	0.0393351	GRMZM2G063258	dihydroxyacetone phosphate (DHAP) reductase involved in glycerol-3-phosphate supply	L
OptiV1C10447	1.55948	0.0176029	GRMZM2G063258	dihydroxyacetone phosphate (DHAP) reductase involved in glycerol-3-phosphate supply	L
OptiV1S32945	1.35345	0.048384	GRMZM2G034360	feruloyl-CoA transferase required for suberin synthesis	L
OptiV1S33064	1.43785	0.0393163	GRMZM2G074517	GDSL-like Lipase/Acylhydrolase superfamily protein	L
OptiV1C09791	1.65145	0.0317726	GRMZM2G047129	GDSL-like Lipase/Acylhydrolase superfamily protein	L
OptiV1C00262	2.2762	0.0300177	GRMZM2G042758	GDSL-like Lipase/Acylhydrolase superfamily protein	L
OptiV1S32888	1.01706	0.046932	GRMZM2G059637	glycerol-3-phosphate acyltransferase activity	L
OptiV1S28659	1.98279	0.0406969	GRMZM2G414278	lipase	L
OptiV1C14529	1.02766	0.0124457	GRMZM2G065203	mitochondrial localized protein with glycerol-3-phosphate acyltransferase activity	L
OptiV1S25911	1.15678	0.0366812	GRMZM2G177150	mitochondrial localized protein with glycerol-3-phosphate acyltransferase activity	L
OptiV1S25347	1.18773	0.0113296	GRMZM2G081719	non-specific phospholipase C6 (NPC6)	L
OptiV1C05892	2.82036	0.0118709	GRMZM2G062151	Cytochrome P450 CYP4/CYP19/CYP26 subfamilies	L_FA
OptiV1N39003	2.02725	0.0212308	GRMZM2G346133	Dynein light chain type 1	M_CS
OptiV1C03283	1.48196	0.0352139	GRMZM2G451231	Kinesin (KAR3 subfamily)	M_CS
OptiV1S27071	2.84417	0.0266407	GRMZM2G114861	Kinesin (KAR3 subfamily)	M_CS
OptiV1C13623	1.39542	0.0328809	GRMZM2G146207	Kinesin light chain	M_CS
OptiV1C13770	2.23453	0.0186341	GRMZM2G024576	Kinesin-like protein	M_CS
OptiV1S19693	1.06829	0.02529	GRMZM2G304073	Microtubule severing protein katanin p80 subunit B (contains WD40 repeats)	M_CS
OptiV1S18209	1.14935	0.0278746	GRMZM2G304073	Microtubule severing protein katanin p80 subunit B (contains WD40 repeats)	M_CS
OptiV1C12363	1.1091	0.0148693	GRMZM2G481740	Microtubule-associated protein dynactin DCTN1/Glued	M_CS
OptiV1C15428	1.61758	0.028119	GRMZM2G090693	Rho GTPase effector BNI1 and related formins	M_CS
OptiV1C02402	1.23811	0.0390513	GRMZM2G047384	DNA glycosylase superfamily protein	M_DNA
OptiV1C16462	1.13986	0.0204205	GRMZM2G309035	DNA glycosylase superfamily protein	M_DNA
OptiV1C00202	1.48975	0.0136615	GRMZM2G164062	DNA glycosylase superfamily protein	M_DNA
OptiV1S31223	1.66846	0.0193193	GRMZM2G164062	DNA glycosylase superfamily protein	M_DNA
OptiV1C13287	1.65481	0.0466323	GRMZM2G032977	endonuclease but no demonstrable endonuclease activity	M_DNA
OptiV1S20983	1.2491	0.0352505	GRMZM2G113228	Endonuclease III	M_DNA
OptiV1C00937	1.43152	0.0419871	GRMZM2G164020	Histone H1	M_DNA
OptiV1S26743	1.08072	0.0323853	GRMZM2G121221	Histone H1	M_DNA
OptiV1C05844	1.09599	0.0256469	GRMZM2G003002	Histone H1	M_DNA
OptiV1S34544	1.10028	0.0223895	GRMZM2G121221	Histone H1	M_DNA
OptiV1C02711	1.14744	0.0124896	GRMZM2G177942	Hop2 homologue, inter-homolog bias in double strand break repair	M_DNA
OptiV1C08196	1.15929	0.0156234	GRMZM2G128432	organellar single-strand DNA binding protein	M_DNA
OptiV1C11200	1.22445	0.0171699	GRMZM2G076329	Single-stranded DNA-binding replication protein A (RPA)	M_DNA
OptiV1S28460	1.63282	0.00607199	GRMZM2G147213	Mitochondrial thymidine kinase 2/deoxyguanosine kinase	M_NUC
OptiV1C00522	1.22348	0.0261632	GRMZM2G175867	ATP-dependent RNA helicase	M_RNA
OptiV1C11257	1.82073	0.0189379	GRMZM2G129783	chloroplast RNA editing factor	M_RNA
OptiV1C16249	1.51481	0.00369182	GRMZM2G158462	chloroplast RNA-binding protein	M_RNA
OptiV1S23515	1.08323	0.028119	GRMZM2G053953	N2,N2-dimethylguanosine tRNA methyltransferase	M_RNA
OptiV1C06393	2.94641	0.0139092	GRMZM2G436001	Poly(A)-specific exoribonuclease PARN	M_RNA
OptiV1C15822	1.53347	0.0190743	GRMZM2G039983	Splicing coactivator SRm160/300, subunit SRm300	M_RNA
OptiV1C04204	2.18308	0.0115401	GRMZM2G060070	SpoU rRNA Methylase family protein	M_RNA
OptiV1C03660	1.03952	0.0268841	GRMZM2G174730	Secretory carrier membrane protein	M_SP
OptiV1S33230	1.64436	0.041958	GRMZM2G050485	E+ subgroup of the PPR protein family	O
OptiV1C12037	1.54948	0.0177219	GRMZM2G131332	Pentatricopeptide Repeat Protein, editing of multiple plastid transcripts	O
OptiV1C15443	1.28053	0.00976509	GRMZM2G018771	Peptide deformylase	O
OptiV1C09266	1.08885	0.0196878	GRMZM2G086637	Phosphatidylinositol transfer protein SEC14 and related proteins	O
OptiV1C07845	3.20181	0.0199447	GRMZM2G043300	plantacyanin one of blue copper proteins	O
OptiV1S20867	1.57827	0.0096229	GRMZM2G007647	Acetolactate synthase, small subunit	P_AA
OptiV1S26050	1.50498	0.0115401	GRMZM2G116554	Amino acid transporters	P_AA
OptiV1C01291	1.16204	0.047522	GRMZM2G396212	Class-II DAHP synthetase family protein: 3-deoxy-7-phosphoheptulonate synthase activity	P_AA
OptiV1S29550	1.79489	0.0156734	GRMZM2G036783	glutamine amidotransferase-like superfamily protein	P_AA
OptiV1C03474	1.19971	0.0362128	GRMZM2G466534	Prephenate dehydratase	P_AA
OptiV1S32954	1.52369	0.0263746	GRMZM2G079490	Aspartyl protease	P_D
OptiV1C15279	1.20761	0.0405672	GRMZM2G112337	Aspartyl protease	P_D
OptiV1S27323	1.00152	0.0402452	GRMZM2G469371	E3 ubiquitin ligase	P_D
OptiV1C11105	2.23774	0.0472555	GRMZM2G139872	F-box family protein	P_D
OptiV1C12855	1.94352	0.0331339	GRMZM2G074844	F-box family protein	P_D
OptiV1S18606	1.05601	0.0313938	GRMZM2G117615	Serine protease	P_D
OptiV1S28160	1.35957	0.0265632	GRMZM2G117615	Serine protease	P_D
OptiV1S28228	1.66405	0.0307539	AC215201.3_FG005	Mitochondrial chaperonin, Cpn60/Hsp60p	P_M
OptiV1C16447	1.40154	0.00393137	GRMZM2G083716	Mitochondrial chaperonin, Cpn60/Hsp60p	P_M
OptiV1S23723	1.11123	0.00643114	GRMZM2G119383	Molecular chaperone (DnaJ superfamily)	P_M
OptiV1C04226	1.84512	0.0434314	GRMZM2G135960	Molecular chaperone (small heat-shock protein Hsp26/Hsp42)	P_M
OptiV1C04321	1.22826	0.0108761	GRMZM2G036590	Molecular chaperone of the GrpE family	P_M
OptiV1C15782	1.29033	0.0223895	GRMZM2G005848	chloroplast division protein	PL
OptiV1S24908	1.54276	0.0325178	GRMZM2G042683	chloroplast RNA binding protein	PL
OptiV1S23488	1.05741	0.045948	GRMZM2G116258	glutamate-1-semialdehyde 2,1-aminomutase 2 (GSA2)	PL
OptiV1C13229	1.06495	0.0380966	AC233869.1_FG002	LPA66, a chloroplast protein of the pentatricopeptide repeat family	PL
OptiV1C09121	1.2396	0.0345838	GRMZM2G157157	Outer membrane GTPase protein	PL
OptiV1S32034	1.54064	0.0485346	GRMZM2G072174	PsbP domain-OEC23 like protein localized in thylakoid	PL
OptiV1C16478	1.10308	0.0488801	GRMZM2G001918	translocon outer membrane (TOC) complex	PL
OptiV1S27198	1.14929	0.0177522	GRMZM2G059225	GTPase activating proteins (GAPs)	R
OptiV1C00590	1.06914	0.0378713	GRMZM2G023436	GTPase Rab1/YPT1, small G protein superfamily,	R
OptiV1S23070	2.92564	0.0480394	GRMZM2G127648	GTPase Rab11/YPT3, small G protein superfamily	R
OptiV1S27184	1.08347	0.0219349	GRMZM2G138809	GTPase-activator protein	R
OptiV1C09845	1.18576	0.0364823	GRMZM2G323936	GTPase-activator protein	R
OptiV1C05609	1.26303	0.0284195	GRMZM2G144504	member of the RopGEF (guanine nucleotide exchange factor) family	R
OptiV1C15736	1.43584	0.0377757	GRMZM2G087678	member of the RopGEF (guanine nucleotide exchange factor) family	R
OptiV1S21353	1.84438	0.0165503	GRMZM2G359664	member of the RopGEF (guanine nucleotide exchange factor) family	R
OptiV1S31354	2.04428	0.00311516	GRMZM2G377615	member of the RopGEF (guanine nucleotide exchange factor) family	R
OptiV1C11160	2.19228	0.0303807	GRMZM2G416184	NPY family genes	R
OptiV1C09887	1.25501	0.0330789	GRMZM2G057044	Nuclear localization sequence binding protein	R
OptiV1C14401	1.18701	0.0251482	GRMZM2G042879	Polyadenylate-binding protein (RRM superfamily), plastid gene expression.	R
OptiV1C13939	1.30245	0.0144115	GRMZM2G176217	Ras-related small GTPase, Rho type	R
OptiV1C00063	2.0017	0.0176029	GRMZM2G102946	Ras-related small GTPase, Rho type	R
OptiV1C03244	1.85571	0.00789164	GRMZM2G019612	small, potentially secreted protein that acts as an inhibitor of stomatal production	R
OptiV1C12956	1.19054	0.028995	GRMZM2G112659	TTL family and contains a thioredoxin like domain and three tandom TPR	R
OptiV1C11529	1.63617	0.0136035	GRMZM2G040743	Ca2+/calmodulin-dependent protein kinase, EF-Hand protein superfamily	R_CA
OptiV1C10530	1.05909	0.029428	GRMZM2G110080	Ca2+/calmodulin-dependent protein phosphatase (calcineurin subunit B), EF-Hand superfamily protein	R_CA
OptiV1C07047	1.29309	0.0177219	AC208341.4_FG009	Calcium-responsive transcription coactivator	R_CA
OptiV1S33616	1.35864	0.0360896	GRMZM2G072569	CLAVATA1-related receptor kinase-like protein	R_KP
OptiV1S20415	1.57174	0.0156594	GRMZM2G422641	Kinase interacting (KIP1-like) family protein	R_KP
OptiV1S31941	1.25074	0.0375685	GRMZM2G080270	Leucine-rich repeat protein kinase family protein	R_KP
OptiV1C12463	3.31308	0.0452635	GRMZM2G055844	Leucine-rich repeat protein kinase family protein	R_KP
OptiV1C17304	1.28841	0.04463	GRMZM2G125081	Leucine-rich repeat protein kinase family protein	R_KP
OptiV1C10750	3.11983	0.0426386	GRMZM2G137118	NIMA-related serine/threonine kinases (Neks)	R_KP
OptiV1S29762	1.97461	0.0470471	GRMZM2G322723	receptor-like serine/threonine protein kinases	R_KP
OptiV1S31480	1.61974	0.0285612	GRMZM2G468756	Serine/threonine protein kinase	R_KP
OptiV1C08923	1.09644	0.0154284	GRMZM2G135359	Serine/threonine protein kinase	R_KP
OptiV1C08952	1.13088	0.0348361	GRMZM2G135359	Serine/threonine protein kinase	R_KP
OptiV1S21898	1.37049	0.0100132	GRMZM2G073359	Serine/threonine protein kinase	R_KP
OptiV1S32984	1.0506	0.0450284	GRMZM2G341304	Serine/threonine protein kinase	R_KP
OptiV1S18852	1.05633	0.0211112	GRMZM2G120839	Serine/threonine protein kinase	R_KP
OptiV1C16848	1.08444	0.014338	GRMZM2G016939	serine/threonine protein kinase	R_KP
OptiV1S24366	1.25576	0.029772	GRMZM2G163328	Serine/threonine protein kinase	R_KP
OptiV1C15038	1.26312	0.0114615	GRMZM2G017386	Serine/threonine protein kinase	R_KP
OptiV1S21059	1.29818	0.00231784	GRMZM2G017386	Serine/threonine protein kinase	R_KP
OptiV1S23517	1.46485	0.0287043	GRMZM2G300771	serine/threonine protein kinase	R_KP
OptiV1S34468	1.80279	0.0289226	GRMZM2G037308	Serine/threonine protein kinase	R_KP
OptiV1S21084	4.0217	0.0199554	GRMZM2G338376	Serine/threonine protein kinase	R_KP
OptiV1S31323	1.04435	0.0300177	GRMZM2G062683	Ste20-like serine/threonine protein kinase	R_KP
OptiV1S32152	2.33844	0.0343505	GRMZM2G020986	STRUBBELIG-receptor family 3 (SRF3)	R_KP
OptiV1S28561	1.57551	0.0267191	GRMZM2G014560	wall-associated kinase	R_KP
OptiV1C08136	1.9505	0.0277051	GRMZM2G399072	AP2-domain containing protein similar to ANT	R_TF
OptiV1C09846	1.46899	0.0289067	GRMZM2G141219	AP2-domain protein	R_TF
OptiV1S25707	2.16412	0.0200203	GRMZM2G002627	basic helix-loop-helix (bHLH) DNA-binding superfamily protein	R_TF
OptiV1S28463	1.37054	0.0472994	GRMZM2G140355	Basic leucine zipper (bZIP) transcription factor	R_TF
OptiV1C11178	2.18179	0.0011159	GRMZM2G111666	bHLH transcription factor	R_TF
OptiV1C13756	1.56719	0.0260078	GRMZM2G385543	bHLH transcription factor	R_TF
OptiV1C13388	1.05302	0.00691104	GRMZM2G004161	BTB and TAZ domain protein	R_TF
OptiV1C01670	1.50962	0.0348594	GRMZM2G153594	CAM binding transcription factor	R_TF
OptiV1C16320	1.8641	0.0112706	GRMZM2G033245	CCAAT-binding factor, subunit B (HAP2)	R_TF
OptiV1C01884	1.55799	0.014336	GRMZM2G085964	ERF (ethylene response factor) subfamily B-2 of ERF/AP2 transcription factor family	R_TF
OptiV1S30318	2.9541	0.0180828	GRMZM2G131266	Integrase-type DNA-binding superfamily protein	R_TF
OptiV1C17401	1.17875	0.0119257	GRMZM2G017355	Mitochondrial transcription termination factor, mTERF	R_TF
OptiV1C00944	1.40306	0.0137712	GRMZM2G113181	Mitochondrial transcription termination factor, mTERF	R_TF
OptiV1S22597	3.8925	0.011549	GRMZM2G121753	Molecular chaperone, heat shock protein, Homeodomain-like	R_TF
OptiV1C03333	4.59811	0.0101681	GRMZM2G049378	Molecular chaperone, heat shock protein, Homeodomain-like	R_TF
OptiV1C01650	1.4187	0.00313619	GRMZM2G173534	MYC-like bHLH transcriptional activator	R_TF
OptiV1C01830	1.21043	0.0225805	GRMZM2G140901	NAC domain containing protein	R_TF
OptiV1C02853	1.25983	0.0421578	GRMZM2G031200	NAC domain containing protein	R_TF
OptiV1C01107	1.28047	0.0211762	GRMZM2G031200	NAC domain containing protein	R_TF
OptiV1S18345	1.3906	0.042562	GRMZM2G130131	ovate family protein	R_TF
OptiV1S19694	3.27626	0.021955	GRMZM2G133311	ovate family protein	R_TF
OptiV1S28949	2.96847	0.0080738	GRMZM2G121309	phytochrome-associated protein	R_TF
OptiV1S29588	1.21093	0.0385503	GRMZM2G102790	R2R3 factor gene family, Myb superfamily	R_TF
OptiV1C02498	1.21829	0.0118649	GRMZM2G005066	R2R3 factor gene family, Myb superfamily	R_TF
OptiV1S33291	1.97479	0.0124457	GRMZM2G077789	R2R3 MYB protein	R_TF
OptiV1S23948	1.07998	0.0427436	GRMZM2G143788	SWIB/MDM2 domain superfamily protein	R_TF
OptiV1S23917	1.58163	0.0141255	GRMZM2G171466	Transcription factor containing NAC and TS-N domains	R_TF
OptiV1C12407	1.52975	0.00652309	GRMZM2G476107	Transcription factor CtBP	R_TF
OptiV1C15723	1.98067	0.023206	GRMZM2G076272	Transcription factor MEIS1 and related HOX domain proteins	R_TF
OptiV1C00118	1.98651	0.0479307	GRMZM2G403620	Transcription factor, Myb superfamily	R_TF
OptiV1S29534	1.58842	0.0401266	GRMZM2G017520	Transcription factor, Myb superfamily	R_TF
OptiV1S19271	1.25249	0.0277157	GRMZM2G119693	Transcription factor, Myb superfamily	R_TF
OptiV1S23811	1.42627	0.0461466	GRMZM2G104789	Transcription factor, Myb superfamily	R_TF
OptiV1C02074	1.56458	0.0400758	AC197146.3_FG002	Transcription factor, Myb superfamily	R_TF
OptiV1C08536	1.62682	0.0179593	GRMZM2G316840	xylem NAC domain	R_TF
OptiV1S30648	2.3312	0.00531171	GRMZM2G009510	chalcone synthase	SM
OptiV1S33075	1.12681	0.00797582	GRMZM2G010468	cinnamate-4-hydroxylase	SM
OptiV1C11724	2.0944	0.0217419	GRMZM2G049424	Cytochrome P450 CYP2 subfamily	SM
OptiV1C14550	2.84635	0.0350017	GRMZM2G148441	Cytochrome P450 CYP2 subfamily	SM
OptiV1S21020	2.87073	0.0358889	GRMZM2G407650	Cytochrome P450 CYP2 subfamily	SM
OptiV1S31403	1.28621	0.0483992	GRMZM2G057514	Cytochrome P450 CYP4/CYP19/CYP26 subfamilies	SM
OptiV1S33833	2.25136	0.0255207	GRMZM2G062946	Cytochrome P450 CYP4/CYP19/CYP26 subfamilies	SM
OptiV1S27226	2.12342	0.0101681	GRMZM2G057514	Cytochrome P450 CYP4/CYP19/CYP26 subfamilies	SM
OptiV1S34179	2.35017	0.00859815	GRMZM2G062396	flavanone 3-hydroxylase	SM
OptiV1S26761	1.9936	0.0364872	GRMZM2G152801	flavonol synthase	SM
OptiV1C02069	1.59944	0.0177219	GRMZM2G132169	laccase family	SM
OptiV1C10536	1.7741	0.0439735	GRMZM2G072780	laccase family	SM
OptiV1S33022	1.39525	0.021205	AC204472.3_FG002	oxidoreductase, 2OG-Fe(II) oxygenase family protein	SM
OptiV1C10370	1.18613	0.0377282	GRMZM2G441347	Phenylalanine and histidine ammonia-lyase	SM
OptiV1C14892	1.44771	0.0431511	GRMZM2G177098	sesquiterpene synthase	SM
OptiV1C09510	1.4172	0.0224646	GRMZM2G087207	Hydroxymethylglutaryl-CoA synthase	SM_I
OptiV1C09329	1.10083	0.0403002	GRMZM2G159632	Sulfate/bicarbonate/oxalate exchanger SAT-1	SM_S
OptiV1C13424	1.40724	0.0167152	GRMZM2G054509	Sulfotransferase	SM_S
OptiV1C00844	1.77842	0.0258319	GRMZM2G341959	Sulfotransferase	SM_S
OptiV1C11461	2.21634	0.00537798	GRMZM2G054332	ABC-2 type transporter family protein	T
OptiV1C15942	2.952	0.0086988	GRMZM2G108597	Amino acid transporters	T
OptiV1C15781	1.05944	0.0323463	GRMZM2G135236	ATPase E1-E2 type family protein	T
OptiV1C09392	1.05668	0.0439722	GRMZM2G391042	Calcium transporting ATPase	T
OptiV1C08839	1.16201	0.0269214	GRMZM2G079342	carbohydrate transmembrane transporter activity	T
OptiV1C15693	1.18097	0.0294284	GRMZM2G049372	carbohydrate transmembrane transporter activity	T
OptiV1C05407	1.77028	0.0368282	GRMZM2G317696	Copper transporter	T
OptiV1S23639	1.2809	0.0208591	GRMZM2G034389	di- and tri-peptide transporter	T
OptiV1S20353	1.17172	0.0362594	GRMZM2G340578	K+-dependent Na+:Ca2+ antiporter	T
OptiV1S29932	1.12398	0.0407231	GRMZM2G032214	Major facilitator superfamily protein	T
OptiV1C07505	3.51453	0.0109058	GRMZM2G086430	Major Facilitator Superfamily with SPX (SYG1/Pho81/XPR1) domain-containing protein	T
OptiV1C09983	1.12698	0.034613	GRMZM2G132995	MATE efflux family protein	T
OptiV1C08761	1.06796	0.020376	GRMZM2G004748	Multidrug/pheromone exporter, ABC superfamily	T
OptiV1C02468	1.08878	0.0335708	GRMZM2G116634	Multidrug/pheromone exporter, ABC superfamily	T
OptiV1C07038	1.12143	0.0100132	GRMZM2G106462	Nodulin MtN3 family protein	T
OptiV1C03692	3.10349	0.0478438	GRMZM2G071759	oligopeptide transporter	T
OptiV1S31124	1.6841	0.0421578	GRMZM2G071288	Peroxisomal membrane protein MPV17 and related proteins	T
OptiV1S22074	1.34174	0.0174736	GRMZM2G366146	Pleiotropic drug resistance proteins (PDR1-15), ABC superfamily	T
OptiV1C04964	1.45806	0.0457302	GRMZM2G009353	potassium transporter	T
OptiV1C08997	1.27409	0.0273556	GRMZM2G062156	transporter (major facilitator superfamily)	T
OptiV1S28116	1.32369	0.00954068	AC233926.1_FG003	Transporter, ABC superfamily	T
OptiV1C14595	2.77005	0.0227912	GRMZM2G362848	Uridine permease/thiamine transporter/allantoin transport	T
OptiV1C12180	1.33907	0.0177219	GRMZM2G045781	Xanthine/uracil transporters	T
OptiV1C12243	1.43766	0.0160782	GRMZM2G045781	Xanthine/uracil transporters	T
OptiV1S26900	1.17725	0.0326828	GRMZM2G090842	ACT domain repeat 8 (ACR8)	U
OptiV1S19459	1.33577	0.0476336	GRMZM2G120897	Actin filament-coating protein tropomyosin	U
OptiV1C06882	1.08057	0.028119	GRMZM2G439860	Adenine nucleotide alpha hydrolases-like superfamily protein	U
OptiV1C04395	1.31651	0.0209989	GRMZM2G010929	AFH1-interacting protein FIP2, contains BTB/POZ domain and pentapeptide repeats	U
OptiV1C01116	2.65817	0.0394558	GRMZM2G087507	Aldo/keto reductase family proteins	U
OptiV1S30839	1.55851	0.049269	GRMZM2G150791	Ankyrin repeat	U
OptiV1S27967	2.17364	0.0116343	GRMZM2G341155	Ankyrin repeat	U
OptiV1C14068	2.12122	0.0496902	GRMZM2G060029	Armadillo/beta-catenin-like repeats	U
OptiV1C16226	1.83953	0.00231784	GRMZM2G067156	Calcium-responsive transcription coactivator	U
OptiV1C08954	1.41554	0.0197829	GRMZM2G168222	calmodulin-binding family protein	U
OptiV1C12036	1.41447	0.0131002	GRMZM2G168222	calmodulin-binding family protein	U
OptiV1C14589	1.1325	0.0405998	GRMZM2G170632	Cell growth-regulating nucleolar protein	U
OptiV1C05603	1.17833	0.00509227	GRMZM2G350802	coiled-coil protein	U
OptiV1S29929	1.13386	0.0024936	GRMZM2G129083	Conserved Zn-finger protein	U
OptiV1C16160	2.44915	0.0151394	GRMZM2G053779	Cupredoxin superfamily protein	U
OptiV1C07573	1.09459	0.0126776	GRMZM2G006942	Exocyst complex subunit	U
OptiV1C15846	1.4571	0.0100721	GRMZM2G164912	Extracellular protein with conserved cysteines	U
OptiV1S34308	1.03909	0.0424246	GRMZM2G068028	flavodoxin family protein / radical SAM domain-containing protein	U
OptiV1S32781	3.3502	0.0229522	GRMZM2G479523	germin-like protein (GLP5)	U
OptiV1C17510	1.36884	0.0294284	GRMZM2G074896	Glycosyltransferase family 61 protein	U
OptiV1S29153	2.56176	0.0427461	GRMZM2G104829	Glycosyltransferase family 61 protein	U
OptiV1C01064	1.13991	0.0236153	GRMZM2G136072	Glyoxylate/hydroxypyruvate reductase (D-isomer-specific 2-hydroxy acid dehydrogenase superfamily)	U
OptiV1C14468	1.02496	0.0168042	GRMZM2G069726	GTPase	U
OptiV1C02619	1.67171	0.031116	GRMZM2G097015	HIT-type Zinc finger family protein	U
OptiV1C10903	1.08411	0.046435	GRMZM2G095892	IQ-domain 22 (IQD22): IQ calmodulin-binding region	U
OptiV1S17857	1.2763	0.0247254	GRMZM2G348909	IQ-domain 32 (iqd32), calmodulin binding	U
OptiV1S29306	1.01375	0.0228729	GRMZM2G016855	Lactoylglutathione lyase / glyoxalase I family protein	U
OptiV1C16442	1.03689	0.029772	GRMZM2G464295	Lactoylglutathione lyase / glyoxalase I family protein	U
OptiV1C17533	1.11485	0.0486907	GRMZM2G114704	LEM3 (ligand-effect modulator 3) family protein / CDC50 family protein	U
OptiV1C03723	1.01966	0.00470672	GRMZM2G014994	LORELEI-LIKE-GPI-ANCHORED PROTEIN 1 (LLG1)	U
OptiV1S25440	1.78119	0.0249314	GRMZM2G011213	MAM33, mitochondrial matrix glycoprotein	U
OptiV1C14933	1.01607	0.00313619	GRMZM2G140342	membrane protein	U
OptiV1C11023	2.53464	0.0249314	GRMZM2G019586	Microtubule-associated proteins	U
OptiV1S19707	1.6526	0.0429952	GRMZM2G056442	Nucleolar GTPase/ATPase p130	U
OptiV1S30879	2.95749	0.0256667	GRMZM2G022945	Nucleotide excision repair factor NEF2, RAD4/CUT5 component	U
OptiV1C15622	1.50445	0.0133494	GRMZM2G044775	nudix hydrolase homolog 15 (NUDX15)	U
OptiV1S24786	1.27831	0.0262311	GRMZM2G020856	O-fucosyltransferase family protein	U
OptiV1C15281	1.37768	0.045948	GRMZM2G012031	Outer arm dynein light chain 1 protein	U
OptiV1S28005	1.39234	0.0232042	GRMZM2G318033	PLAC8 family protein	U
OptiV1C00835	1.02079	0.0217297	GRMZM2G003765	plastid developmental protein DAG	U
OptiV1S28993	1.62096	0.00705882	GRMZM2G306104	plastid transcriptionally active 18 (PTAC18)	U
OptiV1C05115	1.2286	0.0437696	GRMZM2G085604	P-loop containing nucleoside triphosphate hydrolases superfamily protein	U
OptiV1C03549	1.36677	0.0197538	GRMZM2G103657	Pollen Ole e 1 allergen and extensin family protein	U
OptiV1S31876	1.92255	0.00631348	GRMZM2G175444	Polyketide cyclase/dehydrase and lipid transport superfamily protein	U
OptiV1C12171	1.01782	0.0190699	AC195340.3_FG004	Projectin/twitchin and related proteins	U
OptiV1S20437	1.17141	0.0106455	AC195340.3_FG004	Projectin/twitchin and related proteins	U
OptiV1C08422	1.0476	0.0100721	GRMZM2G109464	Protein involved in mRNA turnover and stability	U
OptiV1S28754	1.35591	0.0340977	GRMZM2G093101	Purple acid phosphatase	U
OptiV1C12109	2.37263	0.0380242	GRMZM2G009806	Regulator of Vps4 activity in the MVB pathway protein	U
OptiV1C04934	2.02345	0.0472994	GRMZM2G137352	Remorin family protein	U
OptiV1S24318	2.36722	0.0217058	GRMZM2G004828	Reticulon	U
OptiV1S30040	1.05119	0.0176918	AC213050.3_FG001	Reverse transcriptase	U
OptiV1S25090	1.96146	0.0124457	GRMZM2G103843	Ribokinase	U
OptiV1C17036	1.04803	0.0328082	GRMZM2G092244	RING/U-box superfamily protein	U
OptiV1C11561	1.08448	0.036534	GRMZM2G140651	RING/U-box superfamily protein	U
OptiV1C01055	1.09752	0.0355865	GRMZM2G122848	RING/U-box superfamily protein	U
OptiV1C12421	1.17414	0.0251482	AC177897.2_FG002	RING/U-box superfamily protein	U
OptiV1C03897	1.4669	0.0271586	GRMZM2G341159	RING/U-box superfamily protein	U
OptiV1S34080	1.47052	0.0086988	GRMZM2G061663	RING/U-box superfamily protein	U
OptiV1C03146	1.84702	0.00976509	GRMZM2G061663	RING/U-box superfamily protein	U
OptiV1C04289	2.03212	0.0430116	GRMZM2G080079	RING/U-box superfamily protein	U
OptiV1C12062	2.17267	0.0255548	GRMZM2G148026	RmlC-like cupins superfamily protein	U
OptiV1C08784	1.26325	0.0348309	GRMZM2G362298	RNA binding protein (contains RRM repeats)	U
OptiV1C15888	1.71484	0.0445032	GRMZM2G034684	Serine proteinase inhibitor (KU family) with thrombospondin repeats	U
OptiV1S25534	1.02966	0.0240795	GRMZM2G096904	Splicing coactivator SRm160/300, subunit SRm300	U
OptiV1C13313	1.39601	0.0457302	GRMZM2G098088	Splicing coactivator SRm160/300, subunit SRm300	U
OptiV1C14041	1.46106	0.049224	GRMZM2G153704	Splicing coactivator SRm160/300, subunit SRm300	U
OptiV1C12657	2.15498	0.0401266	GRMZM2G039983	Splicing coactivator SRm160/300, subunit SRm300	U
OptiV1C09076	1.35192	0.0325352	GRMZM2G147266	TBL (TRICHOME BIREFRINGENCE-LIKE) gene family containing a plant-specific DUF231	U
OptiV1S19901	1.2065	0.00231784	GRMZM2G131152	TBL (TRICHOME BIREFRINGENCE-LIKE) gene family containing a plant-specific DUF231	U
OptiV1S19892	2.42604	0.0282313	GRMZM2G078959	TPX2 (targeting protein for Xklp2) protein family	U
OptiV1S29750	1.07435	0.0417596	GRMZM2G027056	transposase	U
OptiV1C13050	1.67372	0.0024936	AC206223.3_FG001	Trypsin	U
OptiV1C03999	2.81278	0.0368282	GRMZM2G154414	unknown	U
OptiV1N35095	2.38517	0.0203155	GRMZM2G054415	unknown	U
OptiV1N40006	1.08877	0.0383662	GRMZM2G168479	unknown	U
OptiV1S20962	2.32129	0.0414754	GRMZM2G143457	unknown	U
OptiV1S24692	2.50394	0.0245482	GRMZM2G177412	unknown	U
OptiV1C02673	1.38676	0.00400225	GRMZM2G082544	unknown	U
OptiV1C05190	1.66013	0.046337	GRMZM2G459820	unknown	U
OptiV1C08459	1.81979	0.0200656	GRMZM2G029039	unknown	U
OptiV1N35029	2.26911	0.0153443	GRMZM2G456618	unknown	U
OptiV1N36710	2.12933	0.0203118	GRMZM2G046321	unknown	U
OptiV1N37641	1.11417	0.00545099	GRMZM2G358956	unknown	U
OptiV1N39124	1.40722	0.0407823	GRMZM2G701333	unknown	U
OptiV1N41024	1.04759	0.0479307	GRMZM2G035592	unknown	U
OptiV1S18982	1.15407	0.0217419	GRMZM2G107092	unknown	U
OptiV1S22942	3.75001	0.0137712	GRMZM2G075290	unknown	U
OptiV1S23699	1.35912	0.0445526	GRMZM2G049915	unknown	U
OptiV1S28867	2.57618	0.0100721	GRMZM2G474555	unknown	U
OptiV1S31753	1.57462	0.0101681	GRMZM2G021885	unknown	U
OptiV1C04564	2.27614	0.0358889	GRMZM2G121868	unknown	U
OptiV1C07621	1.65848	0.0375685	AC214635.3_FG006	unknown	U
OptiV1C11240	1.04436	0.0141255	GRMZM2G153263	unknown	U
OptiV1C14338	1.19056	0.0385632	GRMZM2G044736	unknown	U
OptiV1N36795	1.48629	0.00976509	GRMZM2G414159	unknown	U
OptiV1N40145	1.22345	0.0294065	GRMZM2G077718	unknown	U
OptiV1S19095	1.65698	0.0179113	GRMZM2G091839	unknown	U
OptiV1S19435	1.07723	0.0448078	GRMZM2G006197	unknown	U
OptiV1S20807	1.54463	0.0361133	GRMZM2G172734	unknown	U
OptiV1S23825	2.80531	0.00569372	GRMZM2G130454	unknown	U
OptiV1S24117	2.20596	0.0175915	GRMZM2G033406	unknown	U
OptiV1S24939	1.71835	0.0336907	GRMZM2G139994	unknown	U
OptiV1S26418	1.23438	0.0286373	GRMZM2G134857	unknown	U
OptiV1S26558	1.13736	0.028119	GRMZM2G044943	unknown	U
OptiV1S28158	1.111	0.0377241	GRMZM2G041994	unknown	U
OptiV1S32751	1.07268	0.0375098	GRMZM2G365875	unknown	U
OptiV1S31942	1.00136	0.0448698	GRMZM2G141647	unknown	U
OptiV1N37594	1.01286	0.0194178	GRMZM2G077718	unknown	U
OptiV1C07812	1.01438	0.0281914	GRMZM2G410352	unknown	U
OptiV1C02975	1.02128	0.00633395	GRMZM2G371890	unknown	U
OptiV1N36765	1.02145	0.015134	GRMZM2G111715	unknown	U
OptiV1N34718	1.02647	0.0365423	GRMZM2G038137	unknown	U
OptiV1C15876	1.02765	0.00713527	GRMZM2G447691	unknown	U
OptiV1N35421	1.02964	0.0292129	AC213099.3_FG001	unknown	U
OptiV1C06203	1.03726	0.0329157	GRMZM2G003947	unknown	U
OptiV1C05222	1.06886	0.00531073	GRMZM2G165945	unknown	U
OptiV1C05759	1.09304	0.00454298	GRMZM2G038162	unknown	U
OptiV1S19790	1.09461	0.014336	GRMZM2G383338	unknown	U
OptiV1S29453	1.14981	0.0373328	GRMZM2G338037	unknown	U
OptiV1S32722	1.15903	0.0360875	GRMZM2G148864	unknown	U
OptiV1C07140	1.21692	0.0421747	GRMZM2G023293	unknown	U
OptiV1S20159	1.22684	0.0125269	GRMZM2G059985	unknown	U
OptiV1C02918	1.24306	0.0414532	GRMZM2G115131	unknown	U
OptiV1S30760	1.27797	0.0262311	GRMZM2G371890	unknown	U
OptiV1C01919	1.31591	0.0320925	GRMZM2G036282	unknown	U
OptiV1S18480	1.34297	0.0355767	GRMZM2G040750	unknown	U
OptiV1S32900	1.35398	0.0224646	GRMZM2G134066	unknown	U
OptiV1S32515	1.35965	0.00367291	GRMZM2G016346	unknown	U
OptiV1S20000	1.36482	0.0464941	GRMZM2G173732	unknown	U
OptiV1N35148	1.41685	0.0343981	GRMZM2G149038	unknown	U
OptiV1C05061	1.42103	0.0421578	GRMZM2G109352	unknown	U
OptiV1C06100	1.43037	0.0239848	GRMZM2G051403	unknown	U
OptiV1S27146	1.43628	0.00341651	GRMZM2G055273	unknown	U
OptiV1C10176	1.43895	0.0443455	GRMZM2G406030	unknown	U
OptiV1N40157	1.45373	0.0285663	GRMZM2G050150	unknown	U
OptiV1S18656	1.4712	0.0490309	GRMZM2G033489	unknown	U
OptiV1S25984	1.47852	0.0397049	GRMZM2G458448	unknown	U
OptiV1C13147	1.49707	0.0419047	GRMZM2G003389	unknown	U
OptiV1S18435	1.50938	0.0174378	GRMZM2G049654	unknown	U
OptiV1N34922	1.52712	0.00313619	GRMZM2G553846	unknown	U
OptiV1N39729	1.58538	0.0118904	GRMZM2G353313	unknown	U
OptiV1S21982	1.60898	0.00516936	GRMZM2G037130	unknown	U
OptiV1N39435	1.62707	0.00531171	GRMZM2G008651	unknown	U
OptiV1S20302	1.66786	0.0300177	GRMZM2G401331	unknown	U
OptiV1S20344	1.68341	0.0417596	GRMZM2G438243	unknown	U
OptiV1N37759	1.73546	0.00251179	GRMZM2G336680	unknown	U
OptiV1S19940	1.78998	0.0489282	GRMZM2G110057	unknown	U
OptiV1N40691	1.80639	0.0222876	GRMZM2G008651	unknown	U
OptiV1N38032	1.81839	0.028119	GRMZM2G031733	unknown	U
OptiV1N38942	1.98146	0.0380044	GRMZM2G149700	unknown	U
OptiV1C14507	2.02756	0.0446604	GRMZM2G031528	unknown	U
OptiV1S20735	2.18911	0.0192812	GRMZM2G581155	unknown	U
OptiV1S30514	2.27637	0.00976509	GRMZM2G180044	unknown	U
OptiV1N37587	2.47101	0.0416027	GRMZM2G078595	unknown	U
OptiV1S19010	2.49403	0.005742	GRMZM2G090266	unknown	U
OptiV1C15394	1.37218	0.016001	GRMZM2G004349	VIRB2-interacting protein 1 (BTI1)	U
OptiV1S24940	2.88111	0.00100887	GRMZM2G181135	von Willebrand factor and related coagulation proteins	U
OptiV1C16103	1.19653	0.00989729	GRMZM2G139512	Zinc-binding oxidoreductase	U
OptiV1C08480	2.06274	0.00411233	GRMZM2G013781	Zinc-binding oxidoreductase	U
OptiV1C08673	1.92947	0.0100721	GRMZM2G126285	Zinc-binding oxidoreductase	U
OptiV1S31605	1.02693	0.0482424	GRMZM2G052034	CHY-type/CTCHY-type/RING-type Zinc finger protein	U_DNA
OptiV1S26495	1.01319	0.020485	GRMZM2G100641	DHHC-type Zn-finger proteins	U_DNA
OptiV1S20710	3.50756	0.0322321	GRMZM2G024799	Transcription factor CA150	U_DNA
OptiV1C13902	2.052	0.0279414	GRMZM2G124567	transcription regulators	U_DNA
OptiV1S23116	1.64757	0.0192097	GRMZM2G093441	alpha/beta-Hydrolases superfamily protein	U_HYD
OptiV1C08802	1.49848	0.0368147	GRMZM2G079938	alpha/beta-Hydrolases superfamily protein	U_HYD
OptiV1S21337	1.02514	0.0421578	GRMZM2G065471	alpha/beta-Hydrolases superfamily protein	U_HYD
OptiV1C00378	1.66023	0.00976509	GRMZM2G001977	alpha/beta-Hydrolases superfamily protein	U_HYD
OptiV1C17307	1.8699	0.0108838	GRMZM2G437215	alpha/beta-Hydrolases superfamily protein	U_HYD
OptiV1C13551	2.6579	0.011549	GRMZM2G015603	hydrolase/acyltransferase (alpha/beta hydrolase superfamily)	U_HYD
OptiV1C06768	1.53431	0.0157851	GRMZM2G143258	hydrolase/acyltransferase (alpha/beta hydrolase superfamily)	U_HYD
OptiV1S32012	1.46501	0.00859815	GRMZM2G021410	hydrolase/acyltransferase (alpha/beta hydrolase superfamily)	U_HYD
OptiV1C13885	1.72939	0.0261464	GRMZM2G022897	Leucine rich repeat	U_LRR
OptiV1C16620	1.20483	0.0348594	GRMZM2G340084	Leucine rich repeat	U_LRR
OptiV1C09302	1.11828	0.00367291	GRMZM2G073931	Myosin class II heavy chain	U_MY
OptiV1C11766	1.12813	0.00865625	AC231747.1_FG004	Myosin class II heavy chain	U_MY
OptiV1S18023	1.3894	0.0149389	GRMZM2G092947	Myosin class II heavy chain	U_MY
OptiV1S28526	2.49009	0.0315321	GRMZM2G147390	Myosin class II heavy chain	U_MY
OptiV1S27007	1.10519	0.0271245	GRMZM2G428628	FAD-dependent oxidoreductase	U_OXR
OptiV1C15211	1.04492	0.0394902	GRMZM2G162527	NAD(P)-binding Rossmann-fold superfamily protein	U_OXR
OptiV1C11024	2.11498	0.00976509	GRMZM2G141607	NAD(P)-binding Rossmann-fold superfamily protein	U_OXR
OptiV1C01306	1.45156	0.0145851	AC210013.4_FG006	NAD(P)-binding Rossmann-fold superfamily protein	U_OXR
OptiV1C03752	1.13932	0.0445526	GRMZM2G167243	oxidoreductase/electron carrier	U_OXR
OptiV1C10502	3.57795	0.00537877	GRMZM2G095404	Peroxidase superfamily protein	U_POX
OptiV1C00055	1.81162	0.0379175	GRMZM2G108221	Peroxidase superfamily protein	U_POX
OptiV1C16091	1.1164	0.0193387	GRMZM2G047656	Peroxidase superfamily protein	U_POX
OptiV1S31939	2.3514	0.0193193	GRMZM2G419953	Peroxidase superfamily protein	U_POX
OptiV1C08977	1.28738	0.021955	GRMZM2G095924	Pentatricopeptide repeat (PPR) superfamily protein	U_PPR
OptiV1N35556	1.47044	0.0171168	GRMZM2G410623	Pentatricopeptide repeat (PPR) superfamily protein	U_PPR
OptiV1S18511	1.07438	0.0446604	GRMZM2G077420	Pentatricopeptide repeat (PPR) superfamily protein	U_PPR
OptiV1S27652	1.78472	0.0319752	GRMZM2G440349	Pentatricopeptide repeat (PPR) superfamily protein	U_PPR
OptiV1S32788	3.20664	0.0311562	GRMZM2G423378	Pentatricopeptide repeat (PPR) superfamily protein	U_PPR
OptiV1C12060	1.00416	0.0075662	GRMZM2G168240	Pentatricopeptide repeat (PPR) superfamily protein	U_PPR
OptiV1S21991	1.1232	0.0441675	GRMZM2G127963	Pentatricopeptide repeat (PPR) superfamily protein	U_PPR
OptiV1S20269	1.59292	0.0356185	AC215198.3_FG002	Pentatricopeptide repeat (PPR) superfamily protein	U_PPR
OptiV1C01415	1.78178	0.049076	AC212835.3_FG001	Pentatricopeptide repeat (PPR) superfamily protein	U_PPR
OptiV1S23109	2.48443	0.00313619	GRMZM2G092739	Pentatricopeptide repeat (PPR) superfamily protein	U_PPR
OptiV1S26583	1.35879	0.0184294	GRMZM2G150030	PPR repeat	U_PPR
OptiV1S29702	1.14956	0.0343981	GRMZM2G140600	PPR repeat	U_PPR
OptiV1S23216	1.21641	0.00868223	GRMZM2G462625	PPR repeat	U_PPR
OptiV1S32733	1.26196	0.0261424	GRMZM2G177715	PPR repeat	U_PPR
OptiV1C08980	1.09084	0.0371664	GRMZM2G135089	tetratricopetide-repeat thioredoxin-like 1 (TTL1)	U_PPR
OptiV1C08056	2.01862	0.005993	0	no correspondence on 4a.53	X
OptiV1N37411	1.4993	0.0265597	0	no correspondence on 4a.53	X
OptiV1S26783	2.13985	0.0126776	0	no correspondence on 4a.53	X
OptiV1C01106	1.10463	0.0391365	0	no correspondence on 4a.53	X
OptiV1C10665	1.07632	0.0233179	0	no correspondence on 4a.53	X
OptiV1N36177	1.77022	0.0249796	0	no correspondence on 4a.53	X
OptiV1N36206	1.01337	0.0336473	0	no correspondence on 4a.53	X
OptiV1N37714	1.67816	0.0364871	0	no correspondence on 4a.53	X
OptiV1N38497	2.05573	0.045948	0	no correspondence on 4a.53	X
OptiV1N38611	1.50196	0.0161122	0	no correspondence on 4a.53	X
OptiV1N40219	1.13731	0.020376	0	no correspondence on 4a.53	X
OptiV1S23478	1.29344	0.0100721	0	no correspondence on 4a.53	X
OptiV1N35297	1.59579	0.0252514	0	no correspondence on 4a.53	X
OptiV1N36146	1.32314	0.0036769	0	no correspondence on 4a.53	X
OptiV1N37928	2.52554	0.005993	0	no correspondence on 4a.53	X
OptiV1N39008	2.2301	0.0388211	0	no correspondence on 4a.53	X
OptiV1N39816	2.30373	0.00100887	0	no correspondence on 4a.53	X
OptiV1N41679	2.15993	0.0029916	0	no correspondence on 4a.53	X
OptiV1S24176	1.18697	0.0075662	0	no correspondence on 4a.53	X
OptiV1N36057	1.02258	0.0155072	0	no correspondence on 4a.53	X
OptiV1N41143	1.04248	0.00231784	0	no correspondence on 4a.53	X
OptiV1N35012	1.05032	0.0279414	0	no correspondence on 4a.53	X
OptiV1N38295	1.08189	0.0179113	0	no correspondence on 4a.53	X
OptiV1N35845	1.08324	0.0223795	0	no correspondence on 4a.53	X
OptiV1N40321	1.09736	0.016001	0	no correspondence on 4a.53	X
OptiV1S21419	1.12087	0.0381498	0	no correspondence on 4a.53	X
OptiV1N40390	1.12337	0.0226209	0	no correspondence on 4a.53	X
OptiV1N39627	1.12732	0.0109491	0	no correspondence on 4a.53	X
OptiV1N38069	1.13168	0.0481198	0	no correspondence on 4a.53	X
OptiV1C11774	1.13366	0.0489656	0	no correspondence on 4a.53	X
OptiV1N35853	1.13791	0.00683506	0	no correspondence on 4a.53	X
OptiV1S23895	1.13977	0.0336907	0	no correspondence on 4a.53	X
OptiV1C02129	1.14825	0.00981317	0	no correspondence on 4a.53	X
OptiV1N37320	1.1714	0.0218229	0	no correspondence on 4a.53	X
OptiV1N37451	1.17477	0.0380564	0	no correspondence on 4a.53	X
OptiV1N35362	1.19953	0.0226595	0	no correspondence on 4a.53	X
OptiV1C01766	1.2049	0.0160075	0	no correspondence on 4a.53	X
OptiV1N36236	1.22133	0.00531171	0	no correspondence on 4a.53	X
OptiV1N39357	1.22847	0.0261424	0	no correspondence on 4a.53	X
OptiV1N41311	1.27957	0.0136035	0	no correspondence on 4a.53	X
OptiV1N41825	1.29644	0.016001	0	no correspondence on 4a.53	X
OptiV1N35711	1.29691	0.0322126	0	no correspondence on 4a.53	X
OptiV1N37802	1.35504	0.0144115	0	no correspondence on 4a.53	X
OptiV1N35450	1.39054	0.00488186	0	no correspondence on 4a.53	X
OptiV1N35734	1.42956	0.0101886	0	no correspondence on 4a.53	X
OptiV1N39831	1.53092	0.0411893	0	no correspondence on 4a.53	X
OptiV1S18262	1.66146	0.0375685	0	no correspondence on 4a.53	X
OptiV1N35961	1.86874	0.0297359	0	no correspondence on 4a.53	X
OptiV1N37066	2.15419	0.0343505	0	no correspondence on 4a.53	X
OptiV1N38397	2.23465	0.0421578	0	no correspondence on 4a.53	X
OptiV1S33668	2.38738	0.0265307	0	no correspondence on 4a.53	X
OptiV1N37090	2.61717	0.0114615	0	no correspondence on 4a.53	X
OptiV1S17782	2.8778	0.00364772	0	no correspondence on 4a.53	X
OptiV1N35562	3.59212	0.0473427	0	no correspondence on 4a.53	X

## Sheet: low P
OptiID	log FC	p (Corr)		short description	group
OptiV1C16016	-1.40255	0.00232941	GRMZM2G051806	Hexokinase	CH
OptiV1C01167	-1.80532	0.000986053	GRMZM2G436593	Mitochondrial oxoglutarate/malate carrier proteins	CH
OptiV1C01095	-1.06266	0.000373955	GRMZM2G086845	pfkB-like carbohydrate kinase family protein	CH
OptiV1C09420	-1.60491	0.0243505	GRMZM2G409131	Phosphofructokinase family protein	CH
OptiV1C06534	-1.22907	0.000603029	GRMZM2G098973	Phosphoglycerate mutase family protein	CH
OptiV1C04419	-1.03278	0.0143723	GRMZM2G088064	Alanine aminotransferase	CH_C4
OptiV1C13061	-1.51236	0.000627866	GRMZM2G001696	phosphoenolpyruvate carboxykinase (ATP-dependent)	CH_C4
OptiV1S34552	-1.52446	0.000268103	GRMZM2G013900	phosphoenolpyruvate carboxykinase (ATP-dependent)	CH_C4
OptiV1C11726	-3.19322	0.000238274	GRMZM2G345493	Fructose-biphosphate aldolase	CH_CAL
OptiV1C12882	-1.81258	0.0116556	GRMZM2G450762	large subunit of RUBISCO	CH_CAL
OptiV1C09123	-1.05187	0.0023941	GRMZM2G162200	Rubisco activase	CH_CAL
OptiV1C15952	-1.18598	0.00177928	GRMZM2G162282	Rubisco activase	CH_CAL
OptiV1C11348	-1.2022	0.00118003	GRMZM2G443985	phosphofructokinase 3 (PFK3)	CH_GLX
OptiV1S17880	-1.66691	0.00662318	GRMZM2G380561	beta 1,3-glucanase	CH_MIN
OptiV1C02400	-1.12186	0.00384748	GRMZM2G115065	Beta-glucosidase	CH_MIN
OptiV1C10872	-2.61333	0.00941809	GRMZM2G044107	Beta-glucosidase	CH_MIN
OptiV1C13508	-1.17891	0.00152835	GRMZM2G374827	Beta-glucosidase, GBA2 type family protein	CH_MIN
OptiV1S24701	-1.59307	0.0036022	GRMZM2G108133	Beta-glucosidase, lactase phlorizinhydrolase	CH_MIN
OptiV1S26786	-1.20897	0.000368086	GRMZM2G032496	Beta-Glucuronidase GUSB (glycosylhydrolase superfamily 2)	CH_MIN
OptiV1S29115	-1.12838	0.00297606	GRMZM2G074462	Carbohydrate-binding-like fold	CH_MIN
OptiV1C14909	-1.12495	0.0277488	GRMZM2G036918	galacturonosyltransferase 7 (GAUT7)	CH_MIN
OptiV1C02910	-1.24867	0.000534945	GRMZM2G135195	galacturonosyltransferase activity	CH_MIN
OptiV1C13059	-1.77935	0.018239	GRMZM2G038281	Glycoside Hydrolase Family 35	CH_MIN
OptiV1S29634	-2.15511	0.00445198	GRMZM2G414503	Glycosyltransferase family 29 (sialyltransferase) family protein	CH_MIN
OptiV1C00258	-1.73845	0.00644955	GRMZM2G111975	Glycosyltransferase family 29 (sialyltransferase) family protein	CH_MIN
OptiV1C17338	-1.98709	0.000505648	GRMZM2G316534	Glycosyltransferase family 29 (sialyltransferase) family protein	CH_MIN
OptiV1S25104	-1.01489	0.00208587	GRMZM2G021889	Inositol polyphosphate 5-phosphatase and related proteins	CH_MIN
OptiV1S31127	-1.14717	0.000534806	AC199541.4_FG007	Limonoid glucosyltransferase.	CH_MIN
OptiV1C15805	-1.08065	0.0455555	GRMZM2G004858	Limonoid glucosyltransferase.	CH_MIN
OptiV1C02099	-1.15348	0.0172241	GRMZM2G098892	Limonoid glucosyltransferase.	CH_MIN
OptiV1S21159	-1.19917	0.0187929	GRMZM2G073376	Limonoid glucosyltransferase.	CH_MIN
OptiV1C14894	-1.26253	0.0127197	GRMZM2G073376	Limonoid glucosyltransferase.	CH_MIN
OptiV1S31408	-1.33956	0.0136876	GRMZM2G073376	Limonoid glucosyltransferase.	CH_MIN
OptiV1S30734	-1.59744	0.00060856	GRMZM2G031138	Limonoid glucosyltransferase.	CH_MIN
OptiV1C00356	-1.28889	0.00384748	GRMZM2G051276	myo-inositol monophosphatase	CH_MIN
OptiV1C07958	-1.41369	0.00550426	GRMZM2G155242	Myo-inositol-1-phosphate synthase	CH_MIN
OptiV1S17874	-1.90199	0.000318947	GRMZM2G392513	Myo-inositol-1-phosphate synthase	CH_MIN
OptiV1S20341	-2.06084	0.00109123	GRMZM2G093705	N-Acetylglucosamine kinase	CH_MIN
OptiV1S24264	-1.17431	0.00052378	GRMZM2G077531	nucleoside-diphosphate sugar epimerase	CH_MIN
OptiV1C15709	-1.23243	0.0088068	GRMZM2G301145	UDP-glucuronosyl and UDP-glucosyl transferase	CH_MIN
OptiV1C16487	-1.01703	0.00229721	AC199541.4_FG001	UDP-glucuronosyl and UDP-glucosyl transferase	CH_MIN
OptiV1S28056	-1.16008	0.0089097	GRMZM2G455075	UDP-glucuronosyl and UDP-glucosyl transferase	CH_MIN
OptiV1C15608	-1.00176	0.00632041	GRMZM2G373124	UDP-glucuronosyl and UDP-glucosyl transferase	CH_MIN
OptiV1C05381	-1.29426	0.0131553	GRMZM2G162768	X8-GPI family of proteins	CH_MIN
OptiV1S32167	-1.30831	0.00937146	GRMZM2G162768	X8-GPI family of proteins	CH_MIN
OptiV1C03741	-1.44447	0.00643802	GRMZM2G162768	X8-GPI family of proteins	CH_MIN
OptiV1C15127	-3.22032	0.00367308	GRMZM2G440208	6-phosphogluconate dehydrogenase family protein	CH_PPP
OptiV1C08554	-1.94669	0.000626356	GRMZM2G177077	Glucose-6-phosphate 1-dehydrogenase	CH_PPP
OptiV1C01558	-1.20089	0.00329887	GRMZM2G137868	Alanine-glyoxylate aminotransferase AGT1	CH_PR
OptiV1S30485	-1.23727	0.00501145	GRMZM2G050481	Alanine-glyoxylate aminotransferase AGT1	CH_PR
OptiV1S21694	-1.36157	0.00649647	GRMZM2G124353	Alanine-glyoxylate aminotransferase AGT2	CH_PR
OptiV1C10255	-1.27074	0.000648152	GRMZM2G082034	Beta-amylase.	CH_STX
OptiV1C14679	-1.1481	0.0136723	GRMZM2G085577	cytosolic alpha-glucan phosphorylase	CH_STX
OptiV1S27543	-1.10814	0.00103782	GRMZM2G044744	starch synthase 4 (SS4)	CH_STX
OptiV1C07710	-3.97793	0.01364	GRMZM2G089836	Beta-fructofuranosidase (invertase)	CH_SU
OptiV1C02721	-2.77759	0.00593404	GRMZM2G073373	Alpha-Expansin	CW
OptiV1C07218	-1.8539	0.000368086	GRMZM2G019411	atypical pectin methylesterase	CW
OptiV1S30649	-1.87153	0.00272026	GRMZM2G436299	cellulose synthase like protein	CW
OptiV1C12431	-4.25209	8.82934e-05	GRMZM2G014558	similar to cellulose synthase	CW
OptiV1S30798	-1.04596	0.000433954	GRMZM2G302279	Apoptotic ATPase	D
OptiV1S30972	-1.19255	0.0486995	GRMZM2G169571	Apoptotic ATPase	D
OptiV1C01796	-1.30178	0.0248202	GRMZM2G430936	Chitinase	D
OptiV1C01951	-2.62341	0.00112841	GRMZM2G430942	Chitinase	D
OptiV1S22305	-1.38151	0.00599429	GRMZM2G060057	LSD1 monitors a superoxide-dependent signal and negatively regulates a plant cell death pathway	D
OptiV1S30769	-1.63977	0.00634998	GRMZM2G089106	LSD1 monitors a superoxide-dependent signal and negatively regulates a plant cell death pathway	D
OptiV1C17080	-4.13133	7.57234e-05	GRMZM2G170625	Mannose-binding lectin superfamily protein	D
OptiV1C01411	-1.53045	0.0133147	GRMZM2G029262	Mercaptopyruvate sulfurtransferase/thiosulfate sulfurtransferase	D
OptiV1C07534	-1.54607	0.000117338	GRMZM2G173718	phloem lectin	D
OptiV1C14756	-3.01102	0.00347546	GRMZM2G386952	receptor like protein 46 (RLP46)	D
OptiV1S29017	-1.05214	0.0472126	AC193598.3_FG002	Apoptotic ATPase	D_PR
OptiV1C09656	-1.64605	0.000266067	GRMZM2G049057	Pathogenesis-related thaumatin superfamily protein	D_PR
OptiV1S19512	-1.17229	0.00295169	GRMZM2G052625	Glutathione S-transferase	D_ROX
OptiV1C11342	-1.95366	0.00136472	GRMZM2G042639	Glutathione S-transferase	D_ROX
OptiV1C07234	-2.34518	0.0332402	GRMZM2G028821	Glutathione S-transferase	D_ROX
OptiV1C05368	-2.15982	0.00107472	GRMZM2G407181	9-cis-epoxycarotenoid dioxygenase, a key enzyme in the biosynthesis of abscisic acid	H_ABA
OptiV1S24066	-2.11621	0.000523467	GRMZM2G150363	9-cis-epoxycarotenoid dioxygenase, a key enzyme in the biosynthesis of abscisic acid	H_ABA
OptiV1S34123	-1.81837	0.00114716	GRMZM2G110192	9-cis-epoxycarotenoid dioxygenase, a key enzyme in the biosynthesis of abscisic acid	H_ABA
OptiV1S21423	-1.1972	0.00231131	GRMZM2G019799	aldehyde oxidase. AAO2 may function in abscisic acid biosynthesis	H_ABA
OptiV1C06613	-1.0152	0.00176228	GRMZM2G023798	Oxidosqualene-lanosterol cyclase and related proteins	H_BR
OptiV1C12084	-1.19785	0.000221681	GRMZM2G473533	Sterol reductase/lamin B receptor	H_BR
OptiV1S21409	-1.22409	0.000523467	GRMZM2G473533	Sterol reductase/lamin B receptor	H_BR
OptiV1C10908	-1.68408	0.00216248	GRMZM2G348452	similar to cytokinin oxidase/dehydrogenase	H_CK
OptiV1C02431	-1.25569	0.0086596	GRMZM2G106303	NADH:flavin oxidoreductase/12-oxophytodienoate reductase	H_JA
OptiV1S28200	-1.29374	0.0254461	GRMZM2G133996	S-adenosyl-L-methionine:jasmonic acid carboxyl methyltransferase	H_JA
OptiV1S33411	-1.37753	0.0187641	GRMZM2G050307	S-adenosyl-L-methionine:jasmonic acid carboxyl methyltransferase	H_JA
OptiV1S33603	-1.30272	0.026761	GRMZM2G050321	S-adenosyl-L-methionine:jasmonic acid carboxyl methyltransferase	H_JA
OptiV1C11761	-2.60246	0.0056125	GRMZM2G136857	S-adenosyl-L-methionine:jasmonic acid carboxyl methyltransferase	H_JA
OptiV1C01989	-1.04967	0.00031547	GRMZM2G466281	aminoalcoholphosphotransferase AAPT1	L
OptiV1C05423	-1.2215	0.00789144	GRMZM2G425249	Choline kinase	L
OptiV1S22676	-1.10186	0.01029	GRMZM2G062429	Diacylglycerol kinase	L
OptiV1C10345	-1.116	0.000282456	GRMZM2G469409	Ethanolamine kinase	L
OptiV1S23663	-1.05556	0.00106234	GRMZM2G469409	Ethanolamine kinase	L
OptiV1S21143	-1.05755	0.00666777	AC215313.3_FG003	fatty acid amide hydrolase	L
OptiV1C03348	-1.08334	0.00610925	AC215313.3_FG003	fatty acid amide hydrolase	L
OptiV1C06941	-2.08622	0.000975872	GRMZM2G048904	GDSL-like Lipase/Acylhydrolase superfamily protein	L
OptiV1S28125	-1.5192	0.0010984	GRMZM2G174782	GDSL-like Lipase/Acylhydrolase superfamily protein	L
OptiV1S27416	-1.54907	0.0173926	GRMZM2G158205	GDSL-like Lipase/Acylhydrolase superfamily protein	L
OptiV1C16633	-1.10839	0.00397901	GRMZM2G104226	GDSL-like Lipase/Acylhydrolase superfamily protein	L
OptiV1C07601	-1.83295	0.0465264	GRMZM2G172099	GDSL-like Lipase/Acylhydrolase superfamily protein	L
OptiV1C00096	-3.07863	0.00170811	GRMZM2G070178	GDSL-like Lipase/Acylhydrolase superfamily protein	L
OptiV1C15065	-1.47513	0.0418644	GRMZM2G380286	Long-chain fatty alcohol dehydrogenase family protein	L
OptiV1S27653	-1.24001	0.0286788	GRMZM2G014981	Lysophosphatidic acid acyltransferase LPAAT and related acyltransferases	L
OptiV1S29193	-1.08609	0.00348099	GRMZM2G306851	Lysophospholipase	L
OptiV1S27792	-1.02682	0.00541287	GRMZM2G424577	Lysophospholipase	L
OptiV1S22841	-1.03849	0.0378232	GRMZM2G087896	phosphatidylcholine:diacylglycerol cholinephosphotransferase	L
OptiV1C00443	-4.55664	0.0086596	GRMZM2G170400	Phosphoethanolamine N-methyltransferase	L
OptiV1C09715	-1.06112	0.00547662	GRMZM2G480516	Acyl-CoA reductase	L_FA
OptiV1C14106	-1.20013	0.00373352	GRMZM2G092813	Acyl-CoA synthetase	L_FA
OptiV1C03261	-1.01639	0.0167136	GRMZM2G020500	Cytochrome P450 CYP4/CYP19/CYP26 subfamilies	L_FA
OptiV1C02636	-2.54314	0.0298609	GRMZM2G056252	Major enzyme responsible for the synthesis of 18:2 fatty acids in the endoplasmic reticulum	L_FA
OptiV1C13072	-1.14644	0.00424296	GRMZM2G002959	short-chain acyl-CoA oxidase	L_FA
OptiV1S21939	-1.06438	0.00480097	GRMZM2G034534	Lecithin:cholesterol acyltransferase (LCAT)/Acyl-ceramide synthase	L_ST
OptiV1C09204	-1.01369	0.0101845	GRMZM2G352855	Lecithin:cholesterol acyltransferase (LCAT)/Acyl-ceramide synthase	L_ST
OptiV1C09472	-1.05075	0.0113917	GRMZM2G091456	Squalene monooxygenase	L_ST
OptiV1C15908	-1.00335	0.000178047	GRMZM2G088088	Karyopherin (importin) alpha	M
OptiV1C16236	-1.19819	0.000519385	GRMZM2G056495	Nuclear pore complex, rNpl4 component (sc Npl4)	M
OptiV1C06242	-3.57787	0.000413408	GRMZM2G173654	Nuclear transport factor 2	M
OptiV1C15451	-1.03403	0.000952967	GRMZM2G092109	Nuclear transport receptor RanBP16 (importin beta superfamily)	M
OptiV1C15613	-1.06745	0.00127064	GRMZM2G092109	Nuclear transport receptor RanBP16 (importin beta superfamily)	M
OptiV1C10094	-1.10855	0.000744157	GRMZM2G092109	Nuclear transport receptor RanBP16 (importin beta superfamily)	M
OptiV1S32042	-1.20264	0.00189044	GRMZM2G129675	Phosphoprotein involved in cytoplasm to vacuole targeting and autophagy	M
OptiV1S24591	-1.38533	0.00248764	GRMZM2G109348	Phosphoprotein involved in cytoplasm to vacuole targeting and autophagy	M
OptiV1C01977	-1.04649	0.000538409	GRMZM2G062471	plasmodesmal protein	M
OptiV1S30145	-1.69165	0.00218709	GRMZM2G143590	transverse filament (TF) proteins, involved in chromosome synapsis during meiosis I	M_CC
OptiV1N38124	-1.10663	0.000566503	GRMZM2G081322	Actin regulatory proteins (gelsolin/villin family)	M_CS
OptiV1S18487	-1.63606	0.000838991	GRMZM2G051782	Alpha tubulin	M_CS
OptiV1C06605	-1.13487	0.00115838	GRMZM2G181390	Cytoskeleton-associated protein and related proteins	M_CS
OptiV1C10869	-1.18791	0.0105693	GRMZM2G062738	Cytoskeleton-associated protein and related proteins	M_CS
OptiV1N39003	-1.87164	0.000986053	GRMZM2G346133	Dynein light chain type 1	M_CS
OptiV1S23161	-1.31562	0.0276029	GRMZM2G132686	Kinesin-like protein	M_CS
OptiV1S23188	-1.26419	0.000524981	GRMZM2G021406	protein involved in cortical microtubule organization	M_CS
OptiV1N39015	-1.50702	0.00172385	GRMZM2G021406	protein involved in cortical microtubule organization	M_CS
OptiV1N34658	-1.02365	0.00198091	AC234520.1_FG005	tubulin/FtsZ family	M_CS
OptiV1S17983	-1.54172	0.00609458	GRMZM2G129913	Arabidopsis homologues of the archaeal DNA topoisomerase VIA subunit (topo VIA)	M_DNA
OptiV1S33361	-1.66596	0.000566503	GRMZM2G129913	Catalytic subunit of the meiotic double strand break transesterase	M_DNA
OptiV1C03748	-2.057	0.00017674	GRMZM2G129913	Catalytic subunit of the meiotic double strand break transesterase	M_DNA
OptiV1S34369	-2.29262	0.000161112	GRMZM2G129913	Catalytic subunit of the meiotic double strand break transesterase	M_DNA
OptiV1C17316	-1.15016	0.00689102	GRMZM2G416069	Structural maintenance of chromosome protein 1	M_DNA
OptiV1C14554	-1.39099	0.00018725	GRMZM2G339699	Amidophosphoribosyltransferase (ATase: EC 2.4.2.14)	M_NUC
OptiV1C00854	-1.23496	0.00159004	GRMZM2G380088	Cytidine deaminase	M_NUC
OptiV1C09080	-1.84925	0.00113733	GRMZM2G029845	inosine-uridine preferring nucleoside hydrolase	M_NUC
OptiV1C07557	-1.35734	0.010159	GRMZM2G139689	L-aspartate oxidase involved in the early steps of NAD biosynthesis	M_NUC
OptiV1S24647	-1.13663	0.000449019	GRMZM2G003769	Peroxisomal biogenesis protein (peroxin)	M_PX
OptiV1S30776	-1.11754	0.000282456	GRMZM2G070239	Alternative splicing factor SRp20/9G8 (RRM superfamily)	M_RNA
OptiV1C14943	-1.11908	9.6116e-05	GRMZM2G070239	Alternative splicing factor SRp20/9G8 (RRM superfamily)	M_RNA
OptiV1S30475	-1.90195	0.00484249	GRMZM2G426888	chloroplast RNA editing factor.	M_RNA
OptiV1C09185	-1.30912	0.0335691	GRMZM2G023422	DNA polymerase theta/eta, DEAD-box superfamily	M_RNA
OptiV1C06323	-1.11679	0.0309939	GRMZM2G174790	mRNA splicing factor	M_RNA
OptiV1C11264	-1.06027	0.0136995	GRMZM2G570791	RNA polymerase alpha subunit	M_RNA
OptiV1C03290	-1.29624	0.000776393	GRMZM2G388892	RNA polymerase III, second largest subunit	M_RNA
OptiV1C01056	-2.08088	0.00285887	GRMZM2G005459	RNA-binding protein CUGBP1/BRUNO (RRM superfamily)	M_RNA
OptiV1C07030	-1.29291	0.0231044	GRMZM2G123896	Splicing coactivator SRm160/300, subunit SRm300	M_RNA
OptiV1C02746	-1.04323	0.00951939	GRMZM2G469142	TATA box binding protein (TBP)-associated factor, RNA polymerase II	M_RNA
OptiV1S21278	-1.05407	0.0349376	GRMZM2G042599	tRNA-specific adenosine deaminase 1	M_RNA
OptiV1S20894	-1.36037	0.00268256	GRMZM2G134502	Annexin	M_SP
OptiV1S33580	-3.18114	0.00248072	GRMZM2G474602	Annexin	M_SP
OptiV1C14565	-6.11098	0.00168755	GRMZM2G020957	Clathrin assembly protein AP180 and related proteins, contain ENTH domain	M_SP
OptiV1C14580	-1.06951	0.003869	GRMZM2G141392	Exocyst component protein and related proteins	M_SP
OptiV1C11074	-1.23252	0.000367912	GRMZM2G044527	SNARE protein Syntaxin 1 and related proteins	M_SP
OptiV1C14267	-1.01845	0.000505648	GRMZM2G468525	Vesicle trafficking protein Sec1	M_SP
OptiV1S19747	-1.0762	0.000241839	GRMZM2G080256	Vesicle trafficking protein Sec1	M_SP
OptiV1C08425	-1.74701	0.00556102	GRMZM2G096348	Mitochondrial import inner membrane translocase, subunit TIM17	MI
OptiV1C04305	-1.00537	0.0496488	GRMZM2G041418	NADH-dehydrogenase (ubiquinone)	MI_ET
OptiV1C15148	-4.51947	0.00034945	GRMZM2G173413	allantoinase	N
OptiV1C13442	-1.03221	0.00503525	GRMZM2G050514	cytosolic glutamine synthetase	N
OptiV1C08466	-1.16581	0.000540631	GRMZM2G142386	cytosolic minor isoform of nitrate reductase	N
OptiV1C11097	-2.18456	0.00108131	GRMZM2G104898	cytosolic minor isoform of nitrate reductase	N
OptiV1S20079	-2.04995	0.00176352	GRMZM2G428027	cytosolic minor isoform of nitrate reductase	N
OptiV1C09626	-1.66995	0.00248764	GRMZM2G079381	Ferredoxin--nitrite reductase.	N
OptiV1S25792	-1.78635	0.00500876	GRMZM2G079381	Ferredoxin--nitrite reductase.	N
OptiV1S19330	-1.20077	0.000995223	GRMZM2G076723	nitrate reductase structural gene	N
OptiV1S18991	-1.73047	0.00413696	GRMZM2G112154	NRT1.1 (CHL1), a dual-affinity nitrate transporter	N
OptiV1C13647	-2.31519	0.000338797	GRMZM2G044851	Transmembrane nitrate transporter	N
OptiV1C14037	-2.32979	0.000270781	GRMZM2G044851	Transmembrane nitrate transporter	N
OptiV1S32377	-1.21952	0.00279916	GRMZM2G141473	aldehyde oxidase AA01.	O
OptiV1S33846	-1.33323	0.00647025	GRMZM2G462883	Arylacetamide deacetylase, carboxylesterase	O
OptiV1S31851	-1.58116	0.0147996	GRMZM2G126371	carboxylesterase activity, methyl IAA esterase activity, and methyl jasmonate esterase activity	O
OptiV1S26991	-1.28413	0.000295244	GRMZM2G068557	chloroplast ferric chelate reductase	O
OptiV1C01829	-2.14397	0.0025034	GRMZM2G139600	Gamma-glutamyltransferase	O
OptiV1C05333	-2.23848	0.00593053	GRMZM2G000423	Iron/ascorbate family oxidoreductases	O
OptiV1C16787	-1.12456	0.00854691	GRMZM2G050108	nicotianamine synthase activity	O
OptiV1C12933	-1.15799	0.000789455	GRMZM2G402881	phloem protein 2-A13 (PP2-A13)	O
OptiV1S27426	-1.90658	0.00493347	GRMZM2G123410	phloem protein 2-B8 (PP2-B8)	O
OptiV1C04294	-2.00074	0.0155429	GRMZM2G058760	root-type ferredoxin:NADP(H) oxidoreductase.	O
OptiV1C17485	-2.08427	0.000659335	GRMZM2G116966	SABATH methyltransferase gene family	O
OptiV1C01950	-2.7891	0.00136565	GRMZM2G004305	stress enhanced protein 2 (SEP2) chlorophyll a/b-binding protein	O
OptiV1S21797	-1.47879	0.0470962	GRMZM2G122302	uclacyanin, a protein precursor that is closely related to precursors of stellacyanins	O
OptiV1C10441	-1.4553	0.00103906	GRMZM2G019926	3-Methylcrotonyl-CoA carboxylase, biotin-containing subunit/Propionyl-CoA carboxylase	P_AA
OptiV1C13766	-1.28806	0.000654732	GRMZM2G424873	Amino acid kinase family protein	P_AA
OptiV1C12305	-1.26554	0.000295244	GRMZM2G424873	Amino acid kinase family protein	P_AA
OptiV1C15441	-1.14653	0.00238278	GRMZM2G110195	Amino acid transporters	P_AA
OptiV1C12294	-1.28543	0.00418644	GRMZM2G108023	Amino acid transporters	P_AA
OptiV1S26050	-1.28269	0.0221055	GRMZM2G116554	Amino acid transporters	P_AA
OptiV1S33633	-1.03582	0.0073519	GRMZM2G042933	Amino acid transporters	P_AA
OptiV1S26548	-1.05821	0.00402618	GRMZM2G042933	Amino acid transporters	P_AA
OptiV1S29895	-1.26394	0.0153065	GRMZM2G022642	Amino acid transporters	P_AA
OptiV1S29645	-1.40704	0.0272574	GRMZM2G022642	Amino acid transporters	P_AA
OptiV1C05125	-1.41442	0.035049	GRMZM2G022642	Amino acid transporters	P_AA
OptiV1C09348	-1.55824	0.0153005	GRMZM2G022642	Amino acid transporters	P_AA
OptiV1S26660	-3.03676	0.000316827	GRMZM2G082032	Asparaginase	P_AA
OptiV1C04729	-1.43529	0.000249	GRMZM2G133023	Asparagine synthase (glutamine-hydrolyzing)	P_AA
OptiV1S25150	-1.04588	0.00264083	GRMZM2G133023	Asparagine synthase (glutamine-hydrolyzing)	P_AA
OptiV1C01172	-1.28601	0.000871379	GRMZM2G003762	Asparagine synthase (glutamine-hydrolyzing)	P_AA
OptiV1S25733	-1.33098	0.000172829	GRMZM2G133023	Asparagine synthase (glutamine-hydrolyzing)	P_AA
OptiV1C01733	-2.41645	0.0128772	GRMZM2G142802	Asparagine synthase (glutamine-hydrolyzing)	P_AA
OptiV1C11743	-1.20314	0.00177565	GRMZM2G093900	gamma-aminobutyrate transaminase subunit precursor	P_AA
OptiV1S26855	-1.63029	0.00146456	GRMZM2G451314	Glutamate decarboxylase and related proteins	P_AA
OptiV1S29596	-2.32719	0.000270201	GRMZM2G451314	Glutamate decarboxylase and related proteins	P_AA
OptiV1C12505	-5.07688	0.00160446	GRMZM2G054115	Pyridoxal phosphate (PLP)-dependent transferases superfamily protein	P_AA
OptiV1C12740	-1.9088	0.00273489	GRMZM2G412604	Tyrosine aminotransferase	P_AA
OptiV1C07324	-1.79298	0.0104996	GRMZM2G043893	aminopeptidase of the M17 family	P_D
OptiV1C12780	-1.35603	0.00234343	GRMZM2G081626	Asparaginyl peptidases	P_D
OptiV1S32157	-2.35759	0.0010495	GRMZM2G093032	Asparaginyl peptidases	P_D
OptiV1S22481	-3.20078	0.00035503	GRMZM2G174129	Aspartyl protease	P_D
OptiV1C13723	-1.16628	0.00736241	GRMZM2G166281	Cysteine proteinase Cathepsin L	P_D
OptiV1S20758	-4.84893	0.000434548	GRMZM2G130053	Cysteine proteinase Cathepsin L	P_D
OptiV1C07526	-1.25292	0.00135597	GRMZM2G170413	E3 ubiquitin ligase	P_D
OptiV1C00212	-1.18078	0.00100829	GRMZM2G317386	Gelatinase A and related matrix metalloproteases	P_D
OptiV1S24503	-1.03645	0.0060751	AC225179.3_FG003	Leucine rich repeat proteins, some proteins contain F-box	P_D
OptiV1C12681	-1.17282	0.00133781	GRMZM2G109140	Leucine rich repeat proteins, some proteins contain F-box	P_D
OptiV1C06163	-1.3234	0.00379393	GRMZM2G132238	Metacaspase involved in regulation of apoptosis	P_D
OptiV1S34547	-1.04768	0.00297261	GRMZM2G125314	Metacaspase involved in regulation of apoptosis	P_D
OptiV1S27897	-1.51512	0.000373955	GRMZM2G041141	plant U-box 26 (PUB26) ubiquitin-protein ligase activity	P_D
OptiV1C02980	-1.17433	0.0463963	GRMZM2G318911	Protease, Ulp1 family	P_D
OptiV1C10737	-1.02726	0.0481516	GRMZM2G321129	Protease, Ulp1 family	P_D
OptiV1S29649	-1.71777	0.00768197	GRMZM2G321129	Protease, Ulp1 family	P_D
OptiV1C13328	-1.21064	0.000174531	GRMZM2G104443	pyroglutamyl peptidase	P_D
OptiV1N34771	-2.37733	0.000660471	GRMZM2G035517	Serine carboxypeptidases (lysosomal cathepsin A)	P_D
OptiV1S20435	-1.30738	0.0101152	AC204292.4_FG006	Subtilisin kexin isozyme-1/site 1 protease, subtilase superfamily	P_D
OptiV1C14479	-2.33188	0.0178191	GRMZM2G429842	Subtilisin-related protease/Vacuolar protease B	P_D
OptiV1S28559	-1.37281	0.0274761	GRMZM2G076417	Subtilisin-related protease/Vacuolar protease B	P_D
OptiV1S32576	-2.05916	0.00920467	GRMZM2G076417	Subtilisin-related protease/Vacuolar protease B	P_D
OptiV1C10898	-1.1916	0.000657945	GRMZM2G057159	Subtilisin-related protease/Vacuolar protease B	P_D
OptiV1C09261	-1.19883	0.00303088	GRMZM2G052365	Subtilisin-related protease/Vacuolar protease B	P_D
OptiV1S25595	-1.26665	0.00100052	GRMZM2G057159	Subtilisin-related protease/Vacuolar protease B	P_D
OptiV1C00920	-1.01337	0.00203713	GRMZM2G066948	Ubiquitin carboxyl-terminal hydrolase family protein	P_D
OptiV1C10323	-1.52179	0.00292584	GRMZM2G010460	Ubiquitin conjugating enzyme	P_D
OptiV1C01210	-1.39285	0.000489153	GRMZM2G101282	Ubiquitin domain-containing protei	P_D
OptiV1C08726	-1.60353	0.00164401	GRMZM2G010460	Ubiquitin-conjugating enzyme	P_D
OptiV1C10341	-1.11796	0.000318947	GRMZM2G173756	Ubiquitin-protein ligase	P_D
OptiV1S32959	-1.20933	0.000193065	GRMZM2G086088	Ubiquitin-protein ligase	P_D
OptiV1S34587	-1.35512	0.000235412	AC209755.3_FG003	Ubiquitin-protein ligase	P_D
OptiV1C03267	-2.81076	0.0188189	GRMZM2G319262	ubiquitin-protein ligase/hyperplastic discs protein, HECT superfamily	P_D
OptiV1C04280	-1.66124	0.00388105	GRMZM2G471670	Chaperone HSP104 and related ATP-dependent Clp proteases	P_M
OptiV1C04369	-1.76306	0.00423983	GRMZM2G471670	Chaperone HSP104 and related ATP-dependent Clp proteases	P_M
OptiV1S25131	-1.61355	0.000834249	GRMZM2G081803	chaperone protein dnaJ-related	P_M
OptiV1S22079	-1.18427	0.000373955	GRMZM2G474367	Molecular chaperone (HSP90 family)	P_M
OptiV1S21585	-1.12548	0.00107716	GRMZM2G013970	Molecular chaperone (small heat-shock protein Hsp26/Hsp42)	P_M
OptiV1C13177	-1.12811	0.00150927	GRMZM2G394827	60S ribosomal protein L28	P_RIB
OptiV1C10218	-1.02614	0.00170811	GRMZM2G303374	60S ribosomal protein L37	P_RIB
OptiV1S25570	-1.13585	0.000222958	GRMZM2G303374	60S ribosomal protein L37	P_RIB
OptiV1N41778	-1.1319	0.00103542	GRMZM2G303374	60S ribosomal protein L37	P_RIB
OptiV1N36575	-1.75193	0.000660042	GRMZM2G109550	mitochondrial ribosomal protein L16	P_RIB
OptiV1S24050	-1.27796	0.0136039	GRMZM2G343713	Mitochondrial/chloroplast ribosomal protein L2	P_RIB
OptiV1S24814	-1.04115	0.00983921	GRMZM2G345039	Exosomal 3'-5' exoribonuclease complex, subunit Rrp41 and related exoribonucleases	P_S
OptiV1C14306	-1.04704	0.00335722	GRMZM2G112352	Pseudouridylate synthase	P_S
OptiV1C14255	-1.05793	0.00100739	GRMZM2G112352	Pseudouridylate synthase	P_S
OptiV1C05743	-1.32976	0.0443987	GRMZM2G106190	electron carrier activity, iron-sulfur cluster binding	PL
OptiV1S19751	-1.85996	0.000396548	GRMZM2G326272	integral membrane GTPase	PL
OptiV1S30335	-1.01415	0.0115336	GRMZM2G444541	NADH dehydrogenase subunit 1	PL
OptiV1C17366	-1.09451	0.0121718	GRMZM2G109070	pheophytinase that is involved in chlorophyll breakdown	PL
OptiV1S27210	-1.80917	0.00201068	GRMZM2G005433	PsbW subunit of photosystem II.	PL
OptiV1C17652	-3.96064	0.000382213	GRMZM2G105604	Uroporphyrin III methyltransferase	PL
OptiV1C05927	-1.74548	0.00642953	GRMZM2G000739	Uroporphyrin III methyltransferase	PL
OptiV1S30477	-1.50632	0.00223835	AC197246.3_FG001	GTPase Rab11/YPT3, small G protein superfamily	R
OptiV1S18978	-1.06763	0.0294159	GRMZM2G044495	GTPase-activator protein	R
OptiV1S20973	-1.02855	0.000139591	GRMZM2G149847	GTP-binding protein SEC4, small G protein superfamily	R
OptiV1C06075	-1.36385	0.0144346	GRMZM2G158809	Phosphatidylethanolamine binding protein, FT, together with LFY, promotes flowering	R
OptiV1S26447	-1.41852	0.0324687	GRMZM2G019993	Phosphatidylethanolamine binding protein, FT, together with LFY, promotes flowering	R
OptiV1C06771	-4.23852	0.00272026	GRMZM2G179264	Phosphatidylethanolamine binding protein, FT, together with LFY, promotes flowering	R
OptiV1C07024	-1.24588	0.000282273	GRMZM2G134941	small protein of 12.6 kDa	R
OptiV1C00661	-1.04842	0.000323933	GRMZM2G065276	transition of the vegetative meristem, RNA-binding protein CUGBP1/BRUNO	R
OptiV1C13199	-1.2424	0.00556475	GRMZM2G309278	WPP domain-interacting proteins	R
OptiV1S26535	-1.97585	0.0141614	GRMZM2G332660	Ca2+/calmodulin-dependent protein kinase, EF-Hand protein superfamily	R_CA
OptiV1S27277	-2.07198	0.0110364	GRMZM2G332660	Ca2+/calmodulin-dependent protein kinase, EF-Hand protein superfamily	R_CA
OptiV1C07047	-1.38284	0.0047356	AC208341.4_FG009	Calcium-responsive transcription coactivator	R_CA
OptiV1C16847	-1.65013	0.0001045	GRMZM2G084935	Calmodulin (EF-Hand superfamily)	R_CA
OptiV1C03456	-1.23696	0.00056064	GRMZM2G008209	phosphopantothenoylcysteine synthetase (phosphopantothenoylcysteine ligase)	R_CO
OptiV1S29817	-1.56379	0.000403039	GRMZM2G164224	BR-signaling kinase 1 (BSK1)	R_KP
OptiV1C11718	-1.26652	0.00279607	GRMZM2G178074	Ca2+/calmodulin-dependent protein kinase	R_KP
OptiV1C03396	-1.07378	0.0351215	GRMZM2G542227	Casein kinase (serine/threonine/tyrosine protein kinase)	R_KP
OptiV1C08811	-1.00736	0.000905953	GRMZM2G047855	Casein kinase II, alpha subunit	R_KP
OptiV1C08856	-1.00927	0.0024811	GRMZM2G129018	CBL-interacting protein kinase 5 (CIPK5)	R_KP
OptiV1S18959	-2.23959	0.000670749	GRMZM2G330049	CBL-interacting protein kinase 5 (CIPK5)	R_KP
OptiV1C01978	-1.7151	0.00121022	GRMZM2G412601	CBL-interacting protein kinase 6 (CIPK6)	R_KP
OptiV1S26965	-1.00043	0.00301772	AC208201.3_FG002	clade B of the PP2C-superfamily, MAPK phosphatase	R_KP
OptiV1C12545	-2.34516	0.00829785	GRMZM2G410963	CLAVATA2 (CLV2)-related gene	R_KP
OptiV1C12329	-1.64902	0.000620352	GRMZM2G022514	Concanavalin A-like lectin protein kinase family protein	R_KP
OptiV1C16272	-1.90404	0.0028526	GRMZM2G056109	Concanavalin A-like lectin protein kinase family protein	R_KP
OptiV1S33031	-2.0996	0.00447782	GRMZM2G466298	Concanavalin A-like lectin protein kinase family protein	R_KP
OptiV1S18644	-3.0725	0.00232604	GRMZM2G075286	cytoplasmic serine/threonine protein kinase	R_KP
OptiV1S19691	-1.47226	0.0118001	GRMZM2G355233	cytoplasmic serine/threonine protein kinase	R_KP
OptiV1S18504	-2.07581	0.00198641	GRMZM2G173710	histidine-containing phosphotransmitter	R_KP
OptiV1S19476	-1.89601	0.00308404	GRMZM2G173710	histidine-containing phosphotransmitter	R_KP
OptiV1S18515	-2.10535	0.00106465	GRMZM2G039246	histidine-containing phosphotransmitter	R_KP
OptiV1S27509	-1.41713	0.0412989	GRMZM2G072868	Leucine-rich repeat protein kinase family protein	R_KP
OptiV1S27711	-1.45531	0.00711808	GRMZM2G097313	Leucine-rich repeat protein kinase family protein	R_KP
OptiV1C09174	-1.1694	0.00456089	GRMZM2G062761	Mitogen-activated protein kinase	R_KP
OptiV1C11639	-1.07358	0.00610057	GRMZM2G390345	NIMA-related serine/threonine kinases (Neks)	R_KP
OptiV1S22557	-1.07526	0.000162759	GRMZM2G111208	Phosphatidylinositol-4-phosphate 5-kinase	R_KP
OptiV1S23256	-1.43479	0.0189319	GRMZM2G428386	Phosphatidylinositol-4-phosphate 5-kinase	R_KP
OptiV1S18021	-1.30377	0.00315795	GRMZM2G110922	protein kinase similar to the calcium/calmodulin-dependent protein kinase subfamily	R_KP
OptiV1S30872	-1.21577	0.0140662	GRMZM2G110922	protein kinase similar to the calcium/calmodulin-dependent protein kinase subfamily	R_KP
OptiV1C11565	-1.31741	0.00179116	GRMZM2G334791	protein kinase similar to the calcium/calmodulin-dependent protein kinase subfamily	R_KP
OptiV1C15992	-1.14076	0.00313025	GRMZM2G164352	Protein phosphatase 2A regulatory subunit A	R_KP
OptiV1S20389	-1.91587	0.000177388	GRMZM2G443509	Protein phosphatase 2C/pyruvate dehydrogenase (lipoamide) phosphatase	R_KP
OptiV1C09243	-1.54857	0.000141125	GRMZM2G030139	Pyruvate dehydrogenase kinase (PDK)	R_KP
OptiV1S27954	-2.15626	0.000195295	GRMZM2G400806	Pyruvate dehydrogenase kinase (PDK)	R_KP
OptiV1C12721	-2.25667	0.000174531	AC217975.3_FG001	Pyruvate dehydrogenase kinase (PDK)	R_KP
OptiV1C07288	-2.32649	0.00051144	GRMZM2G400806	Pyruvate dehydrogenase kinase (PDK)	R_KP
OptiV1C08886	-2.33583	0.00126488	GRMZM2G000620	receptor-like serine/threonine protein kinases	R_KP
OptiV1C07421	-2.33479	0.000624749	GRMZM2G166218	Serine/threonine protein kinase	R_KP
OptiV1S26689	-1.03822	0.0371103	GRMZM2G123996	Serine/threonine protein kinase	R_KP
OptiV1C03687	-1.05403	0.0135297	GRMZM2G360234	Serine/threonine protein kinase	R_KP
OptiV1S26509	-1.15564	0.00135881	GRMZM2G330751	Serine/threonine protein kinase	R_KP
OptiV1C12669	-1.17312	0.0412378	GRMZM2G079913	Serine/threonine protein kinase	R_KP
OptiV1C03019	-1.22299	0.0190223	GRMZM2G147787	Serine/threonine protein kinase	R_KP
OptiV1S25688	-1.28383	0.00160358	GRMZM2G438871	Serine/threonine protein kinase	R_KP
OptiV1C13595	-1.64555	0.0168658	GRMZM2G079219	Serine/threonine protein kinase	R_KP
OptiV1S30510	-1.39745	0.0017766	GRMZM2G021416	Serine/threonine protein kinase, regulated by circadian rhythm.	R_KP
OptiV1S26941	-1.66847	0.000416159	GRMZM2G021416	Serine/threonine protein kinase, regulated by circadian rhythm.	R_KP
OptiV1S33379	-1.6921	0.000440006	GRMZM2G021416	Serine/threonine protein kinase, regulated by circadian rhythm.	R_KP
OptiV1S18976	-1.44264	0.000795663	GRMZM2G059453	Serine/threonine protein phosphatase	R_KP
OptiV1S33815	-1.27214	0.00581989	GRMZM2G166297	Serine/threonine protein phosphatase	R_KP
OptiV1C12284	-1.08856	0.000468815	GRMZM2G420926	Serine/threonine protein phosphatase 2A, catalytic subunit	R_KP
OptiV1C06736	-1.03955	0.0119292	GRMZM2G112240	Serine/threonine specific protein phosphatase PP1, catalytic subunit	R_KP
OptiV1S27555	-1.64091	0.032657	GRMZM2G401606	S-locus lectin protein kinase family protein	R_KP
OptiV1S27658	-1.04167	0.0489122	GRMZM2G168985	S-locus lectin protein kinase family protein	R_KP
OptiV1C07298	-1.17307	0.000523467	GRMZM2G349344	U-box domain-containing protein kinase family protein	R_KP
OptiV1S24764	-1.22846	0.00232941	GRMZM2G113332	Copper chaperone	R_ME
OptiV1S29006	-1.35357	0.0049386	GRMZM2G113332	Copper chaperone	R_ME
OptiV1S29748	-1.46545	0.0149609	GRMZM2G119967	Copper chaperone	R_ME
OptiV1C01433	-1.93752	0.004492	GRMZM2G086066	Heavy metal transport/detoxification superfamily protein	R_ME
OptiV1C17436	-1.70538	0.00131785	GRMZM2G144083	P-type ATPase HMA5 is involved in Cu detoxification	R_ME
OptiV1C07686	-1.46749	0.00211142	GRMZM2G109429	Selenoprotein	R_ME
OptiV1S19188	-1.24861	0.000626869	GRMZM2G344781	Argonaute/Dicer protein	R_RNA
OptiV1C05497	-1.45472	0.0141295	GRMZM2G427672	PolyC-binding proteins alphaCP-1 and related KH domain proteins	R_RNA
OptiV1C02455	-1.05928	0.00322705	GRMZM2G176723	Acetyltransferase (GNAT) domain-containing protein	R_TF
OptiV1C05546	-1.10829	0.00117638	GRMZM2G006042	auxin response factor	R_TF
OptiV1C07648	-2.60001	0.00128021	GRMZM2G092137	basic leucine-zipper 44 (bZIP44)	R_TF
OptiV1C14723	-1.67276	0.00284198	GRMZM2G033230	Basic-region leucine zipper (bZIP19) transcription factor	R_TF
OptiV1C04631	-1.0157	0.00286604	GRMZM2G356202	B-box type zinc finger protein with CCT domain	R_TF
OptiV1C02410	-1.0918	0.00166865	GRMZM2G180452	bHLH transcription factor	R_TF
OptiV1C08487	-1.17499	0.00713098	AC232238.2_FG004	bZIP transcription factor family protein	R_TF
OptiV1C09296	-1.28655	7.57234e-05	GRMZM2G168791	bZIP transcription factor MafK	R_TF
OptiV1S21096	-1.11439	0.0278472	GRMZM2G001205	C2H2 type zinc finger transcription factor family	R_TF
OptiV1S18724	-1.058	0.00853222	GRMZM2G124663	CCAAT-binding factor, subunit A (HAP3)	R_TF
OptiV1C02803	-1.05855	0.00188489	GRMZM2G180452	CIB5 (cryptochrome-interacting basic-helix-loop-helix).	R_TF
OptiV1S20213	-1.78807	0.0133823	GRMZM2G033962	components of a temperature-sensitive circadian system	R_TF
OptiV1S26042	-1.13706	0.00774154	GRMZM2G091656	DNA binding proteins containing basic-leucine zipper regions	R_TF
OptiV1C09267	-2.88345	0.0054994	GRMZM2G108589	DNA-binding protein jumonji/RBP2/SMCY	R_TF
OptiV1C11934	-1.89252	9.00255e-05	GRMZM2G061487	DREB subfamily A-6 of ERF/AP2 transcription factor family	R_TF
OptiV1C00365	-1.21779	0.00296706	GRMZM2G138268	early auxin-induced (IAA16)	R_TF
OptiV1C10258	-1.01022	0.00217779	GRMZM2G052667	ERF (ethylene response factor) subfamily B-2 of ERF/AP2 transcription factor family	R_TF
OptiV1S25713	-1.41817	0.0342823	GRMZM2G064050	GATA-4/5/6 transcription factors	R_TF
OptiV1C16531	-1.525	0.0236172	GRMZM2G043348	GATA-4/5/6 transcription factors	R_TF
OptiV1N36390	-1.5603	0.0251548	GRMZM2G064050	GATA-4/5/6 transcription factors	R_TF
OptiV1S27812	-1.82792	0.0027149	AC155434.2_FG005	GATA-4/5/6 transcription factors, myb related	R_TF
OptiV1C16778	-1.03246	0.000592111	GRMZM2G061906	Helix-loop-helix DNA-binding domain	R_TF
OptiV1C13155	-1.69667	0.00575761	GRMZM2G044902	LOB domain-containing protein	R_TF
OptiV1S23039	-1.96496	0.00298545	GRMZM2G044902	LOB domain-containing protein	R_TF
OptiV1C00057	-1.18218	0.00423595	GRMZM2G079768	LOB domain-containing protein	R_TF
OptiV1C11641	-1.19064	0.00982307	GRMZM2G095982	LOB domain-containing protein	R_TF
OptiV1C07600	-1.35385	0.00253599	GRMZM2G105387	MADS box transcription factor	R_TF
OptiV1C07455	-1.50737	0.0147286	GRMZM2G105387	MADS box transcription factor	R_TF
OptiV1C07320	-1.22998	0.000622108	GRMZM2G114503	Molecular chaperone, heat shock protein, Homeodomain-like	R_TF
OptiV1C07405	-1.22677	0.00322443	GRMZM2G150260	Molecular chaperone, heat shock protein, Homeodomain-like	R_TF
OptiV1S33560	-1.02178	0.00595647	GRMZM2G023557	Molecular chaperone, heat shock protein, Homeodomain-like	R_TF
OptiV1C08143	-2.567	0.000248872	GRMZM2G158117	Molecular chaperone, heat shock protein, Homeodomain-like	R_TF
OptiV1S26323	-1.16978	0.000769793	GRMZM2G010920	myb-like HTH transcriptional regulator family protein	R_TF
OptiV1S23294	-1.82571	0.024898	GRMZM2G035370	myb-like HTH transcriptional regulator family protein	R_TF
OptiV1S31874	-1.99484	0.0273747	GRMZM2G035370	myb-like HTH transcriptional regulator family protein	R_TF
OptiV1S24029	-1.23676	0.00123125	GRMZM2G049695	myb-like transcription factor family protein	R_TF
OptiV1S30531	-1.54787	0.00132193	GRMZM2G078636	myb-like transcription factor family protein	R_TF
OptiV1C01307	-1.36404	0.0471909	AC212859.3_FG008	NAC domain transcription factor	R_TF
OptiV1S18571	-1.63319	0.0138194	GRMZM2G100593	No apical meristem (NAM) protein	R_TF
OptiV1S30174	-1.05247	0.0105744	GRMZM2G169149	Pathogen-induced transcription factor	R_TF
OptiV1C02262	-1.35076	0.00343814	GRMZM2G074427	phytochrome-associated protein	R_TF
OptiV1C00802	-1.00572	0.0214621	GRMZM2G053298	Plant regulator RWP-RK family protein	R_TF
OptiV1C14369	-1.23435	0.00113829	GRMZM2G048582	Plant regulator RWP-RK family protein	R_TF
OptiV1C16119	-1.66975	0.0134515	AC217264.3_FG005	R2R3 factor gene family, Myb superfamily	R_TF
OptiV1S19472	-1.02776	0.00153549	GRMZM2G419239	R2R3 MYB protein	R_TF
OptiV1C06206	-1.68385	0.00766697	GRMZM2G410083	snapdragon myb protein	R_TF
OptiV1S26167	-1.12611	0.00862907	GRMZM2G117164	Transcription factor HEX, contains HOX and HALZ domains	R_TF
OptiV1S23923	-1.82376	0.00393529	GRMZM2G167018	transcription factor involved in shoot apical meristem formation	R_TF
OptiV1C11014	-1.42851	0.000882849	GRMZM2G417089	Transcription factor jumonji (jmjC) domain-containing protein	R_TF
OptiV1C05001	-1.5005	0.0011315	GRMZM2G129815	Transcription factor MEIS1 and related HOX domain proteins	R_TF
OptiV1C03656	-2.17741	7.57234e-05	GRMZM2G048136	Transcription factor, Myb superfamily	R_TF
OptiV1C00431	-1.23108	0.0185139	GRMZM2G130953	Transcription regulator acting as repressor of auxin-inducible gene expression	R_TF
OptiV1S19534	-1.01472	0.00159723	GRMZM2G156016	vascular plant one zinc finger protein	R_TF
OptiV1S23260	-1.04393	0.0177943	GRMZM2G054125	WRKY transcription factor	R_TF
OptiV1C16081	-1.31593	0.0491509	GRMZM2G151407	WRKY transcription factor	R_TF
OptiV1S31831	-1.05241	0.00988479	GRMZM2G013391	WRKY Transcription Factor Group II-e	R_TF
OptiV1S32227	-1.3046	0.00506624	GRMZM2G441031	WRKY Transcription Factor Group III	R_TF
OptiV1S24020	-1.13031	0.0071422	GRMZM2G061545	Zinc finger, C2H2-like	R_TF
OptiV1C17378	-1.3405	0.00340252	GRMZM2G000836	Zinc finger, C2H2-like	R_TF
OptiV1C00704	-3.6972	0.00659211	GRMZM2G086231	2-oxoglutarate (2OG) and Fe(II)-dependent oxygenase superfamily protein	SM
OptiV1C06706	-1.46088	0.00481497	GRMZM2G149800	2-oxoglutarate (2OG) and Fe(II)-dependent oxygenase superfamily protein	SM
OptiV1C08852	-1.80898	0.000627866	GRMZM2G062632	2-oxoglutarate (2OG) and Fe(II)-dependent oxygenase superfamily protein	SM
OptiV1C11555	-1.78548	0.00051144	GRMZM2G119116	2-oxoglutarate-dependent dioxygenase	SM
OptiV1C12527	-1.16134	0.0377782	GRMZM2G169458	Aldehyde dehydrogenase	SM
OptiV1S33233	-1.06369	0.00603985	GRMZM2G143494	Calcium-dependent phosphotriesterase superfamily protein	SM
OptiV1S32614	-2.3466	0.000427933	GRMZM2G154752	Cytochrome P450 CYP2 subfamily	SM
OptiV1C02594	-2.34949	0.0154331	GRMZM2G015542	Cytochrome P450 CYP2 subfamily	SM
OptiV1C12214	-1.04424	0.00112834	GRMZM2G012865	Cytochrome P450 CYP2 subfamily	SM
OptiV1S24346	-2.69282	0.000370481	GRMZM2G148052	Cytochrome P450 CYP2 subfamily	SM
OptiV1S29881	-1.07916	0.00841315	GRMZM2G084407	Cytochrome P450 CYP4/CYP19/CYP26 subfamilies	SM
OptiV1S21810	-1.02145	0.00412949	GRMZM2G094273	cytochrome P450 pseudogene	SM
OptiV1C15475	-1.20407	0.000414627	GRMZM2G169152	cytochrome P450 pseudogene	SM
OptiV1S17986	-3.07641	0.000403686	GRMZM2G049538	ent-kaurene synthase B activity	SM
OptiV1S23777	-3.06944	0.000465839	GRMZM2G049538	ent-kaurene synthase B activity	SM
OptiV1S30639	-3.04743	0.000330304	GRMZM2G049538	ent-kaurene synthase B activity	SM
OptiV1C09795	-2.16973	0.0083233	GRMZM2G000423	flavanone 3 hydroxylase	SM
OptiV1S28447	-1.18921	0.000922465	GRMZM2G074631	flavonol 7-O-glucosyltransferase	SM
OptiV1C14061	-1.18077	0.00185495	GRMZM2G163809	Geranylgeranyl pyrophosphate synthase/Polyprenyl synthetase	SM
OptiV1S19918	-1.14103	0.00422423	GRMZM2G163809	Geranylgeranyl pyrophosphate synthase/Polyprenyl synthetase	SM
OptiV1S32741	-1.25542	0.000442382	GRMZM2G175082	hydroxycinnamoyl-Coenzyme A shikimate/quinate hydroxycinnamoyltransferase	SM
OptiV1S32096	-2.30048	0.000151292	GRMZM2G166203	hydroxycinnamoyl-Coenzyme A shikimate/quinate hydroxycinnamoyltransferase	SM
OptiV1S29435	-1.18148	0.00142339	GRMZM2G108285	Isopentenyl pyrophosphate:dimethylallyl pyrophosphate isomerase	SM
OptiV1S31585	-2.63023	0.00355875	GRMZM2G166857	laccase family	SM
OptiV1S26400	-1.01294	0.024303	GRMZM2G110881	NAD(P)-binding Rossmann-fold superfamily protein	SM
OptiV1S29533	-1.10614	0.0238179	AC234163.1_FG004	oxidoreductase activity	SM
OptiV1C01866	-1.68675	0.0412778	GRMZM2G054224	Oxoglutarate/iron-dependent oxygenase	SM
OptiV1S25774	-1.03015	0.0141229	GRMZM2G153871	Phenylalanine and histidine ammonia-lyase	SM
OptiV1C08626	-1.14122	0.00654507	GRMZM2G063917	Phenylalanine and histidine ammonia-lyase	SM
OptiV1C02132	-1.6854	0.000184787	GRMZM2G096286	Terpenoid cyclases/Protein prenyltransferases superfamily protein	SM
OptiV1C02720	-2.10795	0.0244395	GRMZM2G038153	Terpenoid cyclases/Protein prenyltransferases superfamily protein	SM
OptiV1C17335	-1.18794	0.000384345	GRMZM2G018612	thromboxane-A synthase	SM
OptiV1S34424	-1.0037	0.0145348	GRMZM2G341770	UDP-glucose:flavonol-3-O-glycoside-7-O-glucosyltransferase	SM
OptiV1S23931	-1.0628	0.0150453	GRMZM2G109997	Adenosine 5'-phosphosulfate kinase	SM_S
OptiV1S31062	-1.10215	0.0177332	GRMZM2G109997	Adenosine 5'-phosphosulfate kinase	SM_S
OptiV1C05080	-1.18255	0.00258464	GRMZM2G109997	Adenosine 5'-phosphosulfate kinase	SM_S
OptiV1C02237	-1.81295	0.0109464	GRMZM2G450863	ATP sulfurylase, the first enzyme in the sulfate assimilation pathway	SM_S
OptiV1C06648	-1.25066	0.000685955	GRMZM2G395114	Sulfate/bicarbonate/oxalate exchanger SAT-1	SM_S
OptiV1S32300	-1.11131	0.00117404	GRMZM2G143139	ABC transporter family involved in ABA transport	T
OptiV1S31298	-1.03939	0.0017219	GRMZM2G099619	ABC-2 type transporter family protein	T
OptiV1S30945	-1.32573	0.00243937	GRMZM2G068220	adenine-guanine-hypoxanthine transporter	T
OptiV1C11319	-2.83316	0.00203912	GRMZM2G089396	Aluminium activated malate transporter family protein	T
OptiV1C13624	-1.11698	0.000330304	GRMZM2G057983	aluminum-activated malate transporter family	T
OptiV1S19111	-1.62641	0.0115171	GRMZM2G101125	Amino acid transporters	T
OptiV1S26589	-1.63049	0.00946379	GRMZM2G101125	Amino acid transporters	T
OptiV1S18651	-2.98161	0.00818054	GRMZM2G010433	Amino acid transporters	T
OptiV1C01957	-1.08311	0.000952446	GRMZM2G137108	Aquaporin (major intrinsic protein family)	T
OptiV1C10162	-1.90905	0.00144099	GRMZM2G165757	ATP-binding cassette 14	T
OptiV1C14112	-1.44267	0.000433954	GRMZM2G046480	Ca2+/H+ antiporter VCX1 and related proteins	T
OptiV1C13320	-1.70988	0.005094	GRMZM2G064382	Fe2+/Zn2+ regulated transporter	T
OptiV1C17482	-1.85175	0.000124529	GRMZM2G015955	Fe2+/Zn2+ regulated transporter	T
OptiV1S25059	-1.81875	0.000151292	GRMZM2G015955	Fe2+/Zn2+ regulated transporter	T
OptiV1S25263	-1.1597	0.000270781	GRMZM2G111300	Fe2+/Zn2+ regulated transporter	T
OptiV1C01602	-2.27178	0.00428135	GRMZM2G012242	H+/oligopeptide symporter	T
OptiV1C13824	-3.14746	0.000103088	GRMZM2G057611	H+/oligopeptide symporter	T
OptiV1S29412	-1.27081	0.0131312	GRMZM2G088964	high affinity potassium transporter.	T
OptiV1C06345	-1.6606	0.000920056	GRMZM2G004414	K+-dependent Na+:Ca2+ antiporter	T
OptiV1S21742	-1.72125	0.000530257	GRMZM2G004414	K+-dependent Na+:Ca2+ antiporter	T
OptiV1S17887	-1.19776	0.00658857	GRMZM2G084486	KUP/HAK/KT potassium channel class	T
OptiV1C07130	-1.94398	7.57234e-05	GRMZM2G455817	KUP/HAK/KT potassium channel class	T
OptiV1S30992	-1.0556	0.00114369	GRMZM2G064467	Magnesium transporters: CorA family	T
OptiV1C06229	-1.43327	0.00489532	GRMZM2G024196	metal-nicotianamine transporter	T
OptiV1S18783	-1.54905	0.000327499	GRMZM2G144581	Multitransmembrane protein	T
OptiV1S20383	-1.83106	0.00700372	GRMZM2G047616	Na+/K+ transporter	T
OptiV1S17952	-1.21466	0.0024101	GRMZM2G092780	Na+/Pi symporter	T
OptiV1S31334	-1.195	0.00122671	GRMZM2G104147	NIPA Mg2+ Uptake Permease	T
OptiV1C10485	-1.34492	0.000373955	GRMZM2G129268	NIPA Mg2+ Uptake Permease	T
OptiV1C10874	-1.37731	0.000754124	GRMZM2G135913	nodulin MtN21 /EamA-like transporter family protein	T
OptiV1C17020	-1.33408	0.0160784	GRMZM2G136567	nodulin MtN21 /EamA-like transporter family protein	T
OptiV1S20960	-1.96245	0.00117638	GRMZM2G088053	nodulin MtN21 /EamA-like transporter family protein	T
OptiV1S26164	-1.58842	0.0056188	GRMZM2G108537	nodulin MtN21 /EamA-like transporter family protein	T
OptiV1S30496	-1.16266	0.0203673	GRMZM2G149452	nodulin MtN21 /EamA-like transporter family protein	T
OptiV1C00491	-1.19679	0.000309768	GRMZM2G168214	nodulin MtN21 /EamA-like transporter family protein	T
OptiV1C15237	-1.19803	0.00516369	GRMZM2G154245	nodulin MtN21 /EamA-like transporter family protein	T
OptiV1C11702	-1.45542	0.000172829	GRMZM2G168214	nodulin MtN21 /EamA-like transporter family protein	T
OptiV1C12518	-2.34444	0.000566503	GRMZM2G168502	nodulin MtN21 /EamA-like transporter family protein	T
OptiV1C08649	-2.65981	0.000338559	GRMZM2G139834	nodulin MtN21 /EamA-like transporter family protein	T
OptiV1S31219	-3.55558	0.000155723	GRMZM2G178734	Nucleotide/sugar transporter family protein	T
OptiV1C08994	-3.07827	0.0008181	GRMZM2G064091	oligopeptide transport	T
OptiV1C03036	-1.09192	0.000489153	GRMZM2G011269	Peroxisomal membrane protein MPV17 and related proteins	T
OptiV1S23385	-1.2822	0.00204667	GRMZM2G319138	Pleiotropic drug resistance proteins (PDR1-15), ABC superfamily	T
OptiV1C11491	-1.69835	0.0020571	GRMZM2G178356	Shaker family potassium ion (K+) channel	T
OptiV1C03559	-1.0168	0.0249661	GRMZM2G024708	transporter (major facilitator superfamily)	T
OptiV1C12349	-3.48919	0.000793016	GRMZM2G096952	Transporter, ABC superfamily	T
OptiV1C12180	-1.04086	0.00766693	GRMZM2G045781	Xanthine/uracil transporters	T
OptiV1C11479	-1.69679	0.00860131	GRMZM2G100484	Xanthine/uracil transporters	T
OptiV1S28081	-1.00828	0.0296254	GRMZM2G141081	zinc induced facilitator-like	T
OptiV1C10788	-2.99198	0.000477568	GRMZM2G172214	5'-AMP-activated protein kinase, gamma subunit	U
OptiV1C12303	-1.68717	0.00202829	AC226235.2_FG003	Acid--D-amino-acid ligases (peptide synthases)	U
OptiV1C05646	-1.69463	0.00115676	GRMZM2G095655	Adenine nucleotide alpha hydrolases-like superfamily protein	U
OptiV1N36716	-2.27245	0.013284	GRMZM2G004898	Amphiphysin	U
OptiV1S32258	-1.66875	0.00166865	GRMZM2G017624	Ankyrin repeat	U
OptiV1S21472	-1.10361	0.0143085	GRMZM2G088469	Apoptosis antagonizing transcription factor/protein transport protein	U
OptiV1C04603	-1.25175	0.00052652	GRMZM2G474651	Armadillo/beta-catenin-like repeats	U
OptiV1C16221	-2.70761	0.00108131	GRMZM2G022997	Arp2/3 complex-interacting protein VIP1/Asp1, involved in regulation of actin cytoskeleton	U
OptiV1C11421	-1.40876	0.00217276	GRMZM2G042893	Aryl-hydrocarbon receptor nuclear translocator	U
OptiV1S33280	-1.10463	0.0104084	GRMZM2G162640	BTB/POZ domain-containing protein	U
OptiV1C15419	-1.00863	0.00140794	GRMZM2G092379	Calcium/calmodulin-dependent serine protein kinase/membrane-associated guanylate kinase	U
OptiV1C10190	-1.12178	0.0020571	GRMZM2G092379	Calcium/calmodulin-dependent serine protein kinase/membrane-associated guanylate kinase	U
OptiV1C05603	-1.36771	0.000602158	GRMZM2G350802	coiled-coil protein	U
OptiV1C04996	-1.31334	0.00021785	GRMZM2G168552	Conserved Zn-finger protein	U
OptiV1S21201	-2.00627	0.000237742	AC200298.4_FG001	Copper chaperone	U
OptiV1C03408	-1.15036	0.00232941	GRMZM2G333448	Cysteine/Histidine-rich C1 domain family protein	U
OptiV1C09101	-1.15418	0.00104496	GRMZM2G142437	D-alanine--D-alanine ligase family	U
OptiV1C11320	-1.14131	0.00282221	GRMZM2G038669	D-mannose binding lectin protein with Apple-like carbohydrate-binding domain	U
OptiV1S24879	-1.14173	0.00159717	GRMZM2G556078	D-mannose binding lectin protein with Apple-like carbohydrate-binding domain	U
OptiV1S34410	-1.21785	0.00114746	GRMZM2G474462	Dystonin, GAS (Growth-arrest-specific protein)	U
OptiV1S31991	-1.02004	0.00499506	GRMZM2G163059	Early-responsive to dehydration stress protein (ERD4)	U
OptiV1C12297	-1.15314	0.0013354	GRMZM2G150912	endoribonucleases	U
OptiV1C11463	-1.81478	0.000341238	GRMZM2G122954	Endosomal targeting BRO1-like domain-containing protein	U
OptiV1S26196	-1.41921	0.00315257	GRMZM2G118403	ER-Golgi vesicle-tethering protein p115	U
OptiV1S21041	-1.27772	0.00218371	GRMZM2G177982	Erythronate-4-phosphate dehydrogenase family protein	U
OptiV1S33589	-1.30278	0.00135635	GRMZM2G094532	Extracellular protein SEL-1 and related proteins	U
OptiV1S23487	-1.03212	0.000726357	GRMZM2G349709	FAD/NAD(P)-binding oxidoreductase family protein	U
OptiV1S28029	-1.08495	0.00117638	GRMZM2G349709	FAD/NAD(P)-binding oxidoreductase family protein	U
OptiV1S22289	-1.62491	0.00020034	GRMZM2G004128	FAD/NAD(P)-binding oxidoreductase family protein	U
OptiV1S30981	-1.00107	0.0194266	GRMZM2G011627	Galactose oxidase/kelch repeat superfamily protein	U
OptiV1C14639	-1.04058	0.00127559	GRMZM2G092101	Galactose oxidase/kelch repeat superfamily protein	U
OptiV1C02712	-1.25231	0.0137223	GRMZM2G166906	Glucose-methanol-choline (GMC) oxidoreductase family protein;	U
OptiV1S18694	-1.35505	0.00184899	GRMZM2G113167	GRAM domain-containing protein / ABA-responsive protein-related	U
OptiV1S28508	-1.12982	0.000433954	GRMZM2G073034	GRAM domain-containing protein / ABA-responsive protein-related	U
OptiV1C09399	-1.5984	0.00154258	GRMZM2G151992	Haloacid dehalogenase-like hydrolase	U
OptiV1C16729	-1.31608	0.00657747	GRMZM2G079616	HXXXD-type acyl-transferase family protein	U
OptiV1S19822	-1.23817	0.00666614	GRMZM2G079616	HXXXD-type acyl-transferase family protein	U
OptiV1C15806	-1.66485	0.000354878	GRMZM2G315767	HXXXD-type acyl-transferase family protein	U
OptiV1S33693	-2.01172	0.000701952	GRMZM2G151553	HXXXD-type acyl-transferase family protein	U
OptiV1S21018	-1.29962	0.000652596	GRMZM2G003409	hydroxyproline-rich glycoprotein family protein	U
OptiV1S21330	-1.1037	0.000574381	GRMZM2G469380	hydroxyproline-rich glycoprotein family protein	U
OptiV1S18799	-1.07271	7.57234e-05	GRMZM2G469380	hydroxyproline-rich glycoprotein family protein	U
OptiV1C14412	-1.60155	0.0067075	GRMZM2G473891	Karyopherin (importin) alpha	U
OptiV1S21636	-1.17927	0.00373371	GRMZM2G083394	Kelch repeat	U
OptiV1S26627	-1.22748	0.00184969	GRMZM2G083394	Kelch repeat	U
OptiV1C15563	-1.08801	0.000703937	GRMZM2G349709	Kynurenine 3-monooxygenase and related flavoprotein monooxygenases	U
OptiV1S33550	-1.41945	0.000776806	GRMZM2G341658	MAC/Perforin domain-containing protein	U
OptiV1S25378	-1.22403	0.00208053	GRMZM2G094692	Member of TETRASPANIN family	U
OptiV1N41064	-1.13761	0.00308727	GRMZM2G044720	membrane protein	U
OptiV1C14699	-1.49344	0.0207718	GRMZM2G120449	membrane protein	U
OptiV1S25029	-2.34231	0.0094386	GRMZM2G106177	membrane protein	U
OptiV1C13584	-2.44743	0.0123441	GRMZM2G085509	membrane protein	U
OptiV1S26828	-3.41433	0.0341282	GRMZM2G057467	membrane protein, contains DoH and Cytochrome b-561/ferric reductase transmembrane domains	U
OptiV1C01197	-1.21994	0.00285251	GRMZM2G019177	metallo-beta-lactamase family protein	U
OptiV1C08175	-1.01402	0.0368873	GRMZM2G018760	NTP Pyrophosphohydrolase MazG-related, RS21-C6	U
OptiV1S19252	-1.75062	0.000431783	AC217499.3_FG003	Nuclear protein export factor	U
OptiV1C09398	-1.00294	0.00283647	GRMZM2G346263	Nucleolar GTPase/ATPase p130	U
OptiV1C07158	-1.00863	0.000162759	GRMZM2G137479	Nucleolar GTPase/ATPase p130	U
OptiV1C09374	-1.01637	0.00279907	GRMZM2G346263	Nucleolar GTPase/ATPase p130	U
OptiV1C14159	-1.13594	0.0296219	GRMZM2G064562	Nucleolar GTPase/ATPase p130	U
OptiV1S24475	-1.6209	0.00765396	AC197705.4_FG003	PEBP (phosphatidylethanolamine-binding protein) family protein	U
OptiV1S20982	-1.70639	0.0058588	AC211401.4_FG004	Peptide-N4-(N-acetyl-beta-glucosaminyl)asparagine amidase A protein	U
OptiV1C04074	-1.02322	0.0198543	GRMZM2G413113	Phototropic-responsive NPH3 family protein	U
OptiV1C09037	-1.38059	0.00199152	GRMZM2G040115	Phototropic-responsive NPH3 family protein	U
OptiV1C08320	-1.43423	0.0375077	GRMZM2G058531	Phototropic-responsive NPH3 family protein	U
OptiV1C05264	-1.86209	0.00127323	GRMZM2G141526	PLANT CADMIUM RESISTANCE 2 (PCR2)	U
OptiV1C08769	-1.37108	0.0011315	GRMZM2G070659	Prohibitins and stomatins of the PID superfamily	U
OptiV1C08427	-1.02211	0.0247582	GRMZM2G131723	Protein involved in mRNA turnover and stability	U
OptiV1S23370	-1.06483	0.00347546	GRMZM2G174883	Protein is tyrosine-phosphorylated and its phosphorylation state is modulated in response to ABA in Arabidopsis thaliana seeds.	U
OptiV1C16068	-1.50426	0.000686385	GRMZM2G018189	protein that can complement the salt-sensitive phenotype of a calcineurin (CaN)-deficient yeast mutant	U
OptiV1S25057	-1.00533	0.00159031	GRMZM2G459702	Pseudouridine synthase family protein	U
OptiV1C17458	-2.20495	0.0187527	GRMZM2G342327	Rac1 GTPase effector FRL	U
OptiV1S33875	-1.2372	0.0076645	GRMZM2G113486	Remorin family protein	U
OptiV1C07252	-1.03979	6.8268e-05	GRMZM2G058450	RING/U-box superfamily protein	U
OptiV1C01229	-1.33867	0.00108904	GRMZM2G055037	RING/U-box superfamily protein	U
OptiV1C12492	-1.4705	0.000470924	GRMZM2G034724	RmlC-like cupins superfamily protein	U
OptiV1C03854	-4.12774	0.000119901	GRMZM2G070797	RNA-binding Ran Zn-finger protein and related proteins	U
OptiV1S29238	-1.02018	0.00920022	GRMZM2G116079	RNA-binding Ran Zn-finger protein and related proteins	U
OptiV1C10401	-1.24773	0.00276711	GRMZM2G094353	RNA-binding Ran Zn-finger protein and related proteins	U
OptiV1S18807	-1.26062	0.000488449	GRMZM2G118590	RRM domain	U
OptiV1S31515	-4.16457	0.000624749	GRMZM2G068510	S-adenosyl-L-methionine-dependent methyltransferases superfamily protein	U
OptiV1C12347	-1.60384	7.57234e-05	GRMZM2G000039	SAP family cell cycle dependent phosphatase-associated protein	U
OptiV1S30424	-2.48678	9.9757e-05	GRMZM2G042765	SAUR-like auxin-responsive protein family	U
OptiV1S24712	-1.57417	0.0139904	GRMZM2G447151	SAUR-like auxin-responsive protein family	U
OptiV1S18731	-1.7909	0.000824213	GRMZM2G158831	Serine/threonine protein kinase, uncharacterized conserved protein	U
OptiV1C01473	-2.17294	0.000977462	GRMZM2G117608	seven-transmembrane domain proteins specific to plants	U
OptiV1C04859	-2.25551	0.00073849	GRMZM2G147925	seven-transmembrane domain proteins specific to plants	U
OptiV1C10246	-1.4419	0.00634912	GRMZM2G031331	seven-transmembrane domain proteins specific to plants	U
OptiV1C01636	-1.66953	0.00145358	GRMZM2G031331	seven-transmembrane domain proteins specific to plants	U
OptiV1C05664	-1.56973	0.0014928	GRMZM2G474468	small protein with unknown function and is similar to flower promoting factor 1.	U
OptiV1S33478	-1.11977	0.000509141	GRMZM2G147288	SOK1 kinase belonging to the STE20/SPS1/GC kinase family	U
OptiV1S34472	-1.5249	0.000776393	GRMZM2G428119	Speckle-type POZ protein SPOP with TRAF, MATH and BTB/POZ domains	U
OptiV1C02389	-2.50455	0.000641829	GRMZM2G130505	Speckle-type POZ protein SPOP with TRAF, MATH and BTB/POZ domains	U
OptiV1C10416	-2.58884	0.000489153	GRMZM2G130505	Speckle-type POZ protein SPOP with TRAF, MATH and BTB/POZ domains	U
OptiV1S24362	-1.07186	0.00508888	GRMZM2G092545	Stress responsive alpha-beta barrel domain protein	U
OptiV1N41166	-1.06247	0.0159521	GRMZM2G117715	TBL (TRICHOME BIREFRINGENCE-LIKE) gene family containing a plant-specific DUF231	U
OptiV1C00841	-1.30459	0.000485331	GRMZM2G142820	Tetraspanin family protein	U
OptiV1S30222	-1.32976	0.0178608	GRMZM2G047474	TLD-domain containing nucleolar protein	U
OptiV1C08420	-1.59217	0.00137816	GRMZM2G047299	Uncharacterized conserved protein	U
OptiV1C07598	-1.34015	0.000624749	GRMZM2G410710	unknown	U
OptiV1C14939	-1.40038	0.00146612	GRMZM2G470882	unknown	U
OptiV1N35095	-1.57263	0.00654507	GRMZM2G054415	unknown	U
OptiV1N40006	-1.08289	0.0318846	GRMZM2G168479	unknown	U
OptiV1S18877	-1.27938	0.00100863	GRMZM2G439246	unknown	U
OptiV1S19308	-1.95006	0.00483528	GRMZM2G134219	unknown	U
OptiV1S24670	-1.74682	0.00809036	GRMZM2G073969	unknown	U
OptiV1C00726	-1.0137	0.00827006	GRMZM2G180650	unknown	U
OptiV1C02041	-1.75092	0.000757851	GRMZM2G404316	unknown	U
OptiV1C04593	-1.60135	0.00827475	GRMZM2G137532	unknown	U
OptiV1C04711	-2.28169	0.00328803	GRMZM2G121928	unknown	U
OptiV1C05085	-1.02609	0.0123958	GRMZM2G052476	unknown	U
OptiV1C05106	-1.27059	0.00580315	GRMZM2G037685	unknown	U
OptiV1C05626	-1.38846	0.0162352	GRMZM2G380738	unknown	U
OptiV1C07767	-2.90506	0.000373049	GRMZM2G136635	unknown	U
OptiV1C11225	-3.30783	0.00258	GRMZM2G172214	unknown	U
OptiV1C11722	-1.24797	0.0172241	GRMZM2G062848	unknown	U
OptiV1C13022	-1.29834	0.0053553	GRMZM2G020840	unknown	U
OptiV1C17419	-1.67066	0.0153451	GRMZM2G335019	unknown	U
OptiV1N35464	-1.40948	0.00130056	GRMZM2G058754	unknown	U
OptiV1N35840	-1.06377	0.000838991	GRMZM2G037685	unknown	U
OptiV1N36167	-1.67087	0.00309493	GRMZM2G426158	unknown	U
OptiV1N37270	-1.24618	0.00047022	GRMZM2G118303	unknown	U
OptiV1N38535	-2.01361	0.00519318	GRMZM2G356839	unknown	U
OptiV1N40004	-1.05857	0.0278538	AC213612.3_FG001	unknown	U
OptiV1N40890	-2.51076	0.00242829	GRMZM2G068763	unknown	U
OptiV1S17920	-1.21739	0.0278307	GRMZM2G032887	unknown	U
OptiV1S19150	-1.56218	0.0356816	GRMZM2G144480	unknown	U
OptiV1S25731	-1.01071	0.00500354	GRMZM2G043921	unknown	U
OptiV1S27844	-1.39983	0.002274	GRMZM2G166572	unknown	U
OptiV1S32799	-2.59672	0.00134535	GRMZM2G407495	unknown	U
OptiV1S34279	-1.48682	0.00232244	GRMZM2G107591	unknown	U
OptiV1C01998	-1.06442	0.00289382	GRMZM2G108480	unknown	U
OptiV1C05193	-1.07197	0.000693816	GRMZM2G104836	unknown	U
OptiV1C05198	-2.68604	0.000474129	GRMZM2G035285	unknown	U
OptiV1C05705	-1.21912	0.0232282	GRMZM2G169535	unknown	U
OptiV1C07242	-2.60286	0.00224213	GRMZM2G108723	unknown	U
OptiV1C11040	-7.06799	0.00270623	GRMZM2G165914	unknown	U
OptiV1C11240	-1.07594	0.0130109	GRMZM2G153263	unknown	U
OptiV1N40145	-1.24664	0.00566459	GRMZM2G077718	unknown	U
OptiV1S18479	-1.22347	0.0270943	GRMZM2G152079	unknown	U
OptiV1S20041	-1.08575	0.00134867	GRMZM2G010034	unknown	U
OptiV1S20263	-1.50428	0.00948324	GRMZM2G035848	unknown	U
OptiV1S22834	-1.32682	0.0251146	GRMZM2G101422	unknown	U
OptiV1S24830	-1.58717	0.0480786	GRMZM2G339562	unknown	U
OptiV1S30427	-1.68428	0.0121908	GRMZM2G067315	unknown	U
OptiV1S32621	-2.42785	0.0356646	GRMZM2G177863	unknown	U
OptiV1C07912	-1.00023	0.0180175	GRMZM2G075074	unknown	U
OptiV1S30117	-1.00189	0.0185369	GRMZM2G000397	unknown	U
OptiV1N35723	-1.00371	0.00505702	GRMZM2G027393	unknown	U
OptiV1S27326	-1.00563	0.00114746	GRMZM2G000076	unknown	U
OptiV1S21236	-1.0074	0.0392217	AC233851.1_FG009	unknown	U
OptiV1C04348	-1.0103	0.0126382	GRMZM2G075074	unknown	U
OptiV1S30946	-1.01382	0.00197189	GRMZM2G019056	unknown	U
OptiV1C13411	-1.01463	0.0020627	GRMZM2G440313	unknown	U
OptiV1S31452	-1.025	0.0240288	GRMZM2G340286	unknown	U
OptiV1C08134	-1.03149	0.00116132	GRMZM2G030880	unknown	U
OptiV1N35533	-1.04309	0.0013696	GRMZM2G364735	unknown	U
OptiV1C17305	-1.04349	0.00817765	GRMZM2G148099	unknown	U
OptiV1C01519	-1.04485	0.0014062	GRMZM2G034573	unknown	U
OptiV1C02512	-1.04528	0.000278339	GRMZM2G406196	unknown	U
OptiV1C01545	-1.04531	0.000701861	GRMZM2G069569	unknown	U
OptiV1S19798	-1.04547	0.000789455	GRMZM2G014055	unknown	U
OptiV1N39096	-1.04608	0.00313035	GRMZM2G324767	unknown	U
OptiV1N35810	-1.05429	0.000433954	GRMZM2G078414	unknown	U
OptiV1C08819	-1.05898	0.00217983	GRMZM2G398057	unknown	U
OptiV1S20421	-1.06209	0.022182	GRMZM2G170969	unknown	U
OptiV1C17665	-1.06274	0.0237353	GRMZM2G067710	unknown	U
OptiV1S23087	-1.06326	0.00130788	GRMZM2G382794	unknown	U
OptiV1S26950	-1.06781	0.00634912	GRMZM2G448511	unknown	U
OptiV1C07170	-1.0723	0.0086186	GRMZM2G403371	unknown	U
OptiV1C08234	-1.07261	0.00488593	GRMZM2G112666	unknown	U
OptiV1C02530	-1.07815	0.014889	GRMZM2G110878	unknown	U
OptiV1S30726	-1.09496	0.0049386	GRMZM2G098084	unknown	U
OptiV1N34736	-1.09509	0.00130559	GRMZM2G356839	unknown	U
OptiV1S28735	-1.10042	0.00279916	GRMZM2G032807	unknown	U
OptiV1S19360	-1.10458	0.000396684	GRMZM2G101130	unknown	U
OptiV1C11654	-1.10468	9.9757e-05	GRMZM2G125931	unknown	U
OptiV1N35227	-1.1092	0.000727089	GRMZM2G374085	unknown	U
OptiV1C17466	-1.1115	0.00101353	GRMZM2G128012	unknown	U
OptiV1C16135	-1.11158	0.00020034	GRMZM2G023059	unknown	U
OptiV1S26007	-1.11467	0.0469627	GRMZM2G410293	unknown	U
OptiV1N35195	-1.11677	0.0100614	GRMZM2G055009	unknown	U
OptiV1C01867	-1.13192	0.00532717	GRMZM2G147955	unknown	U
OptiV1N35292	-1.13542	0.00139411	GRMZM2G408005	unknown	U
OptiV1S27700	-1.14084	0.0100856	AC191427.3_FG003	unknown	U
OptiV1S31722	-1.1428	0.00108131	GRMZM2G051675	unknown	U
OptiV1C07115	-1.14456	0.00759082	GRMZM2G141353	unknown	U
OptiV1C16429	-1.15469	0.00654356	GRMZM2G392794	unknown	U
OptiV1C02609	-1.15808	0.0124706	GRMZM2G150574	unknown	U
OptiV1S20564	-1.16145	0.00164546	GRMZM2G403371	unknown	U
OptiV1C05775	-1.16229	0.00646793	GRMZM2G028889	unknown	U
OptiV1N36503	-1.16374	0.00766583	GRMZM2G460617	unknown	U
OptiV1C07300	-1.16394	0.0363981	GRMZM2G001043	unknown	U
OptiV1C04977	-1.16509	0.00330284	GRMZM2G010745	unknown	U
OptiV1C01500	-1.17535	0.00018725	GRMZM2G018901	unknown	U
OptiV1S28096	-1.1883	0.0103223	GRMZM2G055898	unknown	U
OptiV1C04766	-1.19243	0.00274044	GRMZM2G032295	unknown	U
OptiV1S22890	-1.21295	0.00940603	GRMZM2G076755	unknown	U
OptiV1C03888	-1.21338	0.00201685	GRMZM2G166692	unknown	U
OptiV1N35603	-1.21854	0.00540663	GRMZM2G353236	unknown	U
OptiV1C13851	-1.25252	0.0274176	GRMZM2G135990	unknown	U
OptiV1S32084	-1.26414	0.000125885	AC190885.4_FG006	unknown	U
OptiV1S28667	-1.26452	0.0043679	GRMZM2G113196	unknown	U
OptiV1C10272	-1.27604	0.000793016	GRMZM2G408809	unknown	U
OptiV1C07061	-1.27943	0.0124355	GRMZM2G093020	unknown	U
OptiV1C01895	-1.28839	0.00151439	GRMZM2G048912	unknown	U
OptiV1C05741	-1.29301	0.000103088	GRMZM2G055279	unknown	U
OptiV1S19112	-1.29528	0.000184319	GRMZM2G446220	unknown	U
OptiV1S29232	-1.35658	0.00216523	GRMZM2G099049	unknown	U
OptiV1S25769	-1.36091	0.000866717	GRMZM2G054120	unknown	U
OptiV1C07737	-1.36867	0.00053742	GRMZM2G325139	unknown	U
OptiV1C10455	-1.37741	0.000416701	GRMZM2G010034	unknown	U
OptiV1S18298	-1.38071	0.026059	GRMZM2G017685	unknown	U
OptiV1N38427	-1.39327	0.000922465	GRMZM2G372633	unknown	U
OptiV1C05990	-1.40225	0.0021562	GRMZM2G005146	unknown	U
OptiV1C04124	-1.40579	0.00208733	GRMZM2G095541	unknown	U
OptiV1S31304	-1.42544	0.00109821	GRMZM2G054120	unknown	U
OptiV1S28348	-1.44536	0.00202739	GRMZM2G156803	unknown	U
OptiV1N35107	-1.45413	0.000624749	GRMZM2G374085	unknown	U
OptiV1S31299	-1.47439	0.0176807	GRMZM2G438290	unknown	U
OptiV1S22992	-1.49139	0.00123197	GRMZM2G107591	unknown	U
OptiV1S24032	-1.50033	0.00472671	GRMZM2G449257	unknown	U
OptiV1C16318	-1.53038	0.00857949	GRMZM2G014945	unknown	U
OptiV1C07508	-1.53861	0.00271247	GRMZM2G373859	unknown	U
OptiV1N35812	-1.55589	0.00145825	GRMZM2G353822	unknown	U
OptiV1S26519	-1.55956	0.000148029	GRMZM2G076972	unknown	U
OptiV1N39384	-1.64829	0.0196143	GRMZM2G425993	unknown	U
OptiV1N36803	-1.66484	0.00763509	GRMZM2G419994	unknown	U
OptiV1C14544	-1.67536	0.01364	GRMZM2G181376	unknown	U
OptiV1C05431	-1.67582	0.00531617	GRMZM2G010460	unknown	U
OptiV1N37667	-1.68628	0.0109607	GRMZM2G700163	unknown	U
OptiV1S32316	-1.70468	0.00130788	GRMZM2G019686	unknown	U
OptiV1S26544	-1.71124	0.00286564	GRMZM2G429533	unknown	U
OptiV1N35959	-1.71538	0.00913004	GRMZM2G460617	unknown	U
OptiV1N35163	-1.73872	7.57234e-05	GRMZM2G159364	unknown	U
OptiV1N35330	-1.74588	0.000662622	GRMZM2G036547	unknown	U
OptiV1N39665	-1.80116	0.0169049	GRMZM2G352101	unknown	U
OptiV1S21620	-1.81324	0.00105376	GRMZM2G025793	unknown	U
OptiV1C09191	-1.84451	0.0257323	AC233785.2_FG005	unknown	U
OptiV1S28679	-1.9269	0.000225703	GRMZM2G346750	unknown	U
OptiV1N36892	-1.94636	0.00620638	GRMZM2G036976	unknown	U
OptiV1C07496	-1.9631	0.00284775	GRMZM2G003426	unknown	U
OptiV1C04742	-1.99697	0.0109829	GRMZM2G036508	unknown	U
OptiV1S33528	-2.0507	0.00399655	GRMZM2G070494	unknown	U
OptiV1S33234	-2.11472	0.00284758	GRMZM2G108523	unknown	U
OptiV1S31477	-2.12578	0.00830189	AC186606.4_FG003	unknown	U
OptiV1C07187	-2.13048	0.000727089	GRMZM2G157505	unknown	U
OptiV1N38554	-2.14108	0.00379149	GRMZM2G412161	unknown	U
OptiV1N38602	-2.16351	0.00148083	GRMZM2G037452	unknown	U
OptiV1S23953	-2.17589	0.000838991	GRMZM2G084947	unknown	U
OptiV1N36162	-2.19882	0.00558445	GRMZM2G068519	unknown	U
OptiV1N40467	-2.20014	0.000523467	GRMZM2G037452	unknown	U
OptiV1N35426	-2.22522	0.000104414	GRMZM2G703968	unknown	U
OptiV1N40523	-2.25787	0.00071482	GRMZM2G037452	unknown	U
OptiV1S19418	-2.27384	0.000715252	GRMZM2G038931	unknown	U
OptiV1C06691	-2.28516	0.00525748	GRMZM2G172214	unknown	U
OptiV1S29448	-2.29071	0.00288137	GRMZM2G038931	unknown	U
OptiV1N35157	-2.43026	0.000534806	GRMZM2G401485	unknown	U
OptiV1C02791	-2.43452	0.00456507	GRMZM2G169259	unknown	U
OptiV1N40645	-2.94914	0.000872595	GRMZM2G022958	unknown	U
OptiV1N41439	-3.03305	0.000498208	GRMZM2G022958	unknown	U
OptiV1S28909	-3.04957	0.0126865	GRMZM2G036262	unknown	U
OptiV1N41555	-3.11639	0.00113294	GRMZM2G022958	unknown	U
OptiV1S29431	-3.25022	0.00120381	GRMZM2G181484	unknown	U
OptiV1S19064	-3.32452	0.000163418	GRMZM2G033228	unknown	U
OptiV1S29897	-3.47813	0.00352955	GRMZM2G366681	unknown	U
OptiV1C08417	-4.62613	0.000245184	GRMZM2G173413	unknown	U
OptiV1C05538	-2.12018	0.0296756	GRMZM2G054115	von Willebrand factor and related coagulation proteinsv	U
OptiV1N34857	-1.45989	0.00152867	GRMZM2G368126	WD40 repeat	U
OptiV1C13509	-1.19604	0.00513093	GRMZM2G061616	XH/XS domain-containing protein	U
OptiV1C09235	-2.41811	0.000193065	GRMZM2G056505	Zn-finger	U
OptiV1C01371	-1.0887	0.000902194	GRMZM2G064015	Apoptotic ATPase	U_ATP
OptiV1C01424	-1.39094	0.000741275	GRMZM2G101080	calmodulin binding, contains HOX domain	U_DNA
OptiV1C10061	-1.12254	0.0012981	GRMZM2G152616	RCC1 domain	U_DNA
OptiV1C06716	-1.27834	0.00377344	GRMZM2G082512	RING/FYVE/PHD zinc finger superfamily protein	U_DNA
OptiV1S19912	-1.01994	0.00231131	GRMZM2G082512	RING/FYVE/PHD zinc finger superfamily protein	U_DNA
OptiV1S25581	-1.11428	0.000979764	GRMZM2G003718	alpha/beta hydrolase	U_HYD
OptiV1S23116	-1.48579	0.0184803	GRMZM2G093441	alpha/beta-Hydrolases superfamily protein	U_HYD
OptiV1C08802	-2.03413	0.00267421	GRMZM2G079938	alpha/beta-Hydrolases superfamily protein	U_HYD
OptiV1C17379	-1.0372	0.00187613	GRMZM2G092021	alpha/beta-Hydrolases superfamily protein	U_HYD
OptiV1S22630	-1.28423	0.00993049	GRMZM2G012546	alpha/beta-Hydrolases superfamily protein	U_HYD
OptiV1S31557	-1.29429	0.000907931	GRMZM2G075058	alpha/beta-Hydrolases superfamily protein	U_HYD
OptiV1S18816	-2.37098	0.000471134	GRMZM2G391795	alpha/beta-Hydrolases superfamily protein	U_HYD
OptiV1S32649	-1.91237	0.00018725	GRMZM2G163578	hydrolase/acyltransferase (alpha/beta hydrolase superfamily)	U_HYD
OptiV1C10630	-1.02283	0.00147587	GRMZM2G012685	Leucine rich repeat	U_LRR
OptiV1S32180	-1.16684	0.00334372	GRMZM2G172904	Leucine rich repeat proteins, some proteins contain F-box	U_LRR
OptiV1C06033	-2.45317	0.0176627	GRMZM2G097981	NAD(P)-binding Rossmann-fold superfamily protein	U_OXR
OptiV1C05509	-1.02179	0.00208681	GRMZM2G116760	NAD(P)-binding Rossmann-fold superfamily protein	U_OXR
OptiV1S22159	-1.36362	0.00461046	GRMZM2G152258	NAD(P)-binding Rossmann-fold superfamily protein	U_OXR
OptiV1S23548	-3.48857	0.0113588	GRMZM2G089982	Peroxidase superfamily protein	U_POX
OptiV1C01089	-1.57202	0.00266123	GRMZM2G136042	Peroxidase superfamily protein	U_POX
OptiV1C01367	-1.6815	0.0184066	GRMZM2G313184	Peroxidase superfamily protein	U_POX
OptiV1C01374	-2.05786	0.010287	GRMZM2G149273	Peroxidase superfamily protein	U_POX
OptiV1S23669	-1.169	0.00726816	GRMZM2G115209	Peroxidase superfamily protein	U_POX
OptiV1S27363	-3.69692	0.0210165	GRMZM2G040638	Peroxidase superfamily protein	U_POX
OptiV1C13752	-1.14491	0.000357086	GRMZM2G076771	Pentatricopeptide repeat (PPR) superfamily protein	U_PPR
OptiV1S23126	-1.33882	0.00125168	GRMZM2G100518	Pentatricopeptide repeat (PPR) superfamily protein	U_PPR
OptiV1S34067	-4.22052	0.00296531	GRMZM2G448656	PPR repeat	U_PPR
OptiV1C04339	-1.60831	0.000489153	GRMZM2G091124	PPR repeat	U_PPR
OptiV1C04685	-2.5034	0.00335316	GRMZM2G018523	PPR repeat	U_PPR
OptiV1C01873	-1.67863	0.000789455	GRMZM2G056093	Tetratricopeptide repeat (TPR)-like superfamily protein	U_PPR
OptiV1N41817	-1.73991	0.000869787	0	no correspondence on 4a.53	X
OptiV1C11093	-1.50109	0.00153703	0	no correspondence on 4a.53	X
OptiV1C16982	-2.03545	0.0395534	0	no correspondence on 4a.53	X
OptiV1C17212	-1.53721	0.0144346	0	no correspondence on 4a.53	X
OptiV1C17555	-1.75404	0.0125146	0	no correspondence on 4a.53	X
OptiV1N34765	-1.44845	0.0113378	0	no correspondence on 4a.53	X
OptiV1N34873	-1.11176	0.00224964	0	no correspondence on 4a.53	X
OptiV1N35350	-1.8776	0.000510964	0	no correspondence on 4a.53	X
OptiV1N37353	-1.11134	0.000373955	0	no correspondence on 4a.53	X
OptiV1N38036	-1.20091	0.00296646	0	no correspondence on 4a.53	X
OptiV1N38675	-1.14424	0.00655897	0	no correspondence on 4a.53	X
OptiV1N39630	-1.37602	0.00946389	0	no correspondence on 4a.53	X
OptiV1N39647	-1.79844	0.00655897	0	no correspondence on 4a.53	X
OptiV1N40124	-1.47411	0.00397628	0	no correspondence on 4a.53	X
OptiV1N41910	-2.46703	0.00184172	0	no correspondence on 4a.53	X
OptiV1S24911	-1.31996	0.00084231	0	no correspondence on 4a.53	X
OptiV1S30919	-1.1442	0.0454444	0	no correspondence on 4a.53	X
OptiV1C03369	-1.07848	0.00510273	0	no correspondence on 4a.53	X
OptiV1N34817	-1.14	0.00514473	0	no correspondence on 4a.53	X
OptiV1N35485	-3.24289	0.00208498	0	no correspondence on 4a.53	X
OptiV1N35682	-1.11996	0.00313035	0	no correspondence on 4a.53	X
OptiV1N36146	-4.25709	0.00451219	0	no correspondence on 4a.53	X
OptiV1N37321	-3.91979	0.00667348	0	no correspondence on 4a.53	X
OptiV1N39373	-3.40105	0.00689715	0	no correspondence on 4a.53	X
OptiV1N39816	-1.42687	0.00212753	0	no correspondence on 4a.53	X
OptiV1N39995	-1.8121	0.000646447	0	no correspondence on 4a.53	X
OptiV1N40693	-1.64563	0.000431783	0	no correspondence on 4a.53	X
OptiV1N41098	-4.87656	0.00380652	0	no correspondence on 4a.53	X
OptiV1N41679	-1.12493	0.00372893	0	no correspondence on 4a.53	X
OptiV1S22702	-1.5279	0.0322982	0	no correspondence on 4a.53	X
OptiV1S24176	-1.12205	0.00359722	0	no correspondence on 4a.53	X
OptiV1S29819	-1.43006	0.00250393	0	no correspondence on 4a.53	X
OptiV1N35826	-1.01504	0.0068076	0	no correspondence on 4a.53	X
OptiV1S23335	-1.0172	0.0488123	0	no correspondence on 4a.53	X
OptiV1S27690	-1.01946	0.000316827	0	no correspondence on 4a.53	X
OptiV1S20903	-1.02139	0.00672914	0	no correspondence on 4a.53	X
OptiV1N40409	-1.05067	0.00431493	0	no correspondence on 4a.53	X
OptiV1N35154	-1.05259	0.00222573	0	no correspondence on 4a.53	X
OptiV1N36546	-1.0702	0.00296531	0	no correspondence on 4a.53	X
OptiV1N34951	-1.07966	0.00104805	0	no correspondence on 4a.53	X
OptiV1N37632	-1.08484	0.0411619	0	no correspondence on 4a.53	X
OptiV1N41352	-1.0871	0.0010856	0	no correspondence on 4a.53	X
OptiV1N35965	-1.09898	0.00892126	0	no correspondence on 4a.53	X
OptiV1S29434	-1.10239	0.000162759	0	no correspondence on 4a.53	X
OptiV1N34869	-1.10277	0.0060753	0	no correspondence on 4a.53	X
OptiV1N39092	-1.11462	0.000781998	0	no correspondence on 4a.53	X
OptiV1N39690	-1.11819	0.00987133	0	no correspondence on 4a.53	X
OptiV1S33041	-1.12061	0.0171642	0	no correspondence on 4a.53	X
OptiV1N41318	-1.15817	0.00634763	0	no correspondence on 4a.53	X
OptiV1S23632	-1.16606	0.0358733	0	no correspondence on 4a.53	X
OptiV1N37946	-1.18236	0.0100918	0	no correspondence on 4a.53	X
OptiV1N41054	-1.18584	0.0201373	0	no correspondence on 4a.53	X
OptiV1N37122	-1.1928	0.04742	0	no correspondence on 4a.53	X
OptiV1N37578	-1.19776	0.000341695	0	no correspondence on 4a.53	X
OptiV1N36114	-1.2016	0.037062	0	no correspondence on 4a.53	X
OptiV1N34732	-1.20329	0.0014917	0	no correspondence on 4a.53	X
OptiV1N39997	-1.21785	0.00359992	0	no correspondence on 4a.53	X
OptiV1S33507	-1.21845	0.00729856	0	no correspondence on 4a.53	X
OptiV1S26371	-1.22004	0.0108992	0	no correspondence on 4a.53	X
OptiV1S20800	-1.24072	0.000178047	0	no correspondence on 4a.53	X
OptiV1N39933	-1.24946	8.83869e-05	0	no correspondence on 4a.53	X
OptiV1S33249	-1.25313	0.00932291	0	no correspondence on 4a.53	X
OptiV1N41791	-1.25697	0.00965527	0	no correspondence on 4a.53	X
OptiV1S30428	-1.26671	0.0488673	0	no correspondence on 4a.53	X
OptiV1S21429	-1.28565	0.00268314	0	no correspondence on 4a.53	X
OptiV1C16822	-1.31838	0.00123782	0	no correspondence on 4a.53	X
OptiV1N39510	-1.32071	0.00474588	0	no correspondence on 4a.53	X
OptiV1N35461	-1.35054	0.000283824	0	no correspondence on 4a.53	X
OptiV1N36605	-1.356	0.00106465	0	no correspondence on 4a.53	X
OptiV1S28780	-1.35611	0.00127237	0	no correspondence on 4a.53	X
OptiV1N37232	-1.375	0.0172194	0	no correspondence on 4a.53	X
OptiV1N37748	-1.40313	0.0085017	0	no correspondence on 4a.53	X
OptiV1N38995	-1.41018	0.000270781	0	no correspondence on 4a.53	X
OptiV1N34708	-1.43114	0.00207598	0	no correspondence on 4a.53	X
OptiV1N36387	-1.45045	0.000793016	0	no correspondence on 4a.53	X
OptiV1N36380	-1.49001	0.0331066	0	no correspondence on 4a.53	X
OptiV1N37450	-1.53942	0.00352813	0	no correspondence on 4a.53	X
OptiV1N39990	-1.5524	0.00323099	0	no correspondence on 4a.53	X
OptiV1N39358	-1.55836	0.00040531	0	no correspondence on 4a.53	X
OptiV1S27222	-1.59385	0.00387444	0	no correspondence on 4a.53	X
OptiV1N37630	-1.5947	0.001115	0	no correspondence on 4a.53	X
OptiV1N41153	-1.59584	0.00406076	0	no correspondence on 4a.53	X
OptiV1N37586	-1.63389	0.011394	0	no correspondence on 4a.53	X
OptiV1S26452	-1.64048	0.00157031	0	no correspondence on 4a.53	X
OptiV1N41949	-1.645	0.00442157	0	no correspondence on 4a.53	X
OptiV1N36002	-1.68266	0.00532717	0	no correspondence on 4a.53	X
OptiV1N41172	-1.6848	0.000470924	0	no correspondence on 4a.53	X
OptiV1N37331	-1.68542	0.00684019	0	no correspondence on 4a.53	X
OptiV1N36843	-1.73757	0.00214798	0	no correspondence on 4a.53	X
OptiV1N36821	-1.8264	0.00148359	0	no correspondence on 4a.53	X
OptiV1N39584	-1.83161	0.0036475	0	no correspondence on 4a.53	X
OptiV1N36401	-1.84832	0.00964165	0	no correspondence on 4a.53	X
OptiV1N35239	-1.87108	0.00149664	0	no correspondence on 4a.53	X
OptiV1N35236	-1.93966	0.00186655	0	no correspondence on 4a.53	X
OptiV1N41027	-1.9794	0.00222564	0	no correspondence on 4a.53	X
OptiV1N38756	-2.04995	0.000270781	0	no correspondence on 4a.53	X
OptiV1N41634	-2.11974	0.000161112	0	no correspondence on 4a.53	X
OptiV1N37042	-2.14773	0.000327499	0	no correspondence on 4a.53	X
OptiV1C12969	-2.18504	0.0471905	0	no correspondence on 4a.53	X
OptiV1N35720	-2.3123	0.000416625	0	no correspondence on 4a.53	X
OptiV1C07599	-2.41874	0.000450602	0	no correspondence on 4a.53	X
OptiV1N35306	-2.43781	0.000803963	0	no correspondence on 4a.53	X
OptiV1N39268	-2.46143	0.00954208	0	no correspondence on 4a.53	X
OptiV1N40799	-2.58915	0.0060751	0	no correspondence on 4a.53	X
OptiV1N41177	-2.71425	0.00166865	0	no correspondence on 4a.53	X
OptiV1N36683	-2.7242	0.00117638	0	no correspondence on 4a.53	X
OptiV1N41194	-2.9619	0.013277	0	no correspondence on 4a.53	X
OptiV1N36696	-3.02125	0.00203325	0	no correspondence on 4a.53	X
OptiV1N40962	-3.02922	0.000777816	0	no correspondence on 4a.53	X
OptiV1S26515	-3.0843	0.000472703	0	no correspondence on 4a.53	X
OptiV1N40095	-3.4781	9.36798e-05	0	no correspondence on 4a.53	X
OptiV1N38972	-3.8067	0.000505648	0	no correspondence on 4a.53	X
OptiV1N35892	-3.90642	0.000481736	0	no correspondence on 4a.53	X
OptiV1S26218	1.28289	0.00334596	AC194977.2_FG004	2-oxoglutarate dehydrogenase, E1 subunit	CH
OptiV1S27154	1.35513	0.0335099	GRMZM2G140561	Carbonic anhydrase	CH
OptiV1C02888	1.12824	0.0106884	GRMZM2G009633	Carbonic anhydrase	CH
OptiV1S30686	1.91279	0.029537	GRMZM2G113165	Carbonic anhydrase	CH
OptiV1S25737	2.66616	0.00373587	GRMZM2G094165	carbonic anhydrase involved in protection against oxidative damage	CH
OptiV1S24371	1.48866	0.0234453	GRMZM2G467069	Hexokinase	CH
OptiV1C00645	1.29797	0.000909042	GRMZM2G051677	pfkB-like carbohydrate kinase family protein	CH
OptiV1C02193	2.40123	0.000162759	GRMZM2G128651	Phosphoglycerate mutase family protein	CH
OptiV1S29402	1.15371	0.00430188	GRMZM2G051677	Ribokinase	CH
OptiV1C15278	1.87121	0.00829785	GRMZM2G124963	Alanine aminotransferase	CH_C4
OptiV1C16049	2.41638	0.000775627	GRMZM2G117230	Alanine aminotransferase	CH_C4
OptiV1C15351	2.71048	0.00400854	GRMZM2G117230	Alanine aminotransferase	CH_C4
OptiV1C10576	3.74218	7.57234e-05	GRMZM2G110714	cytosolic phosphoenolpyruvate carboxylase (PEPC)	CH_C4
OptiV1C04552	3.6542	0.00016897	GRMZM2G049541	phosphoenolpyruvate carboxylase kinase	CH_C4
OptiV1C12594	1.94544	0.00108011	GRMZM2G146206	Triosephosphate isomerase	CH_CAL
OptiV1S25307	2.08116	0.000624736	GRMZM2G146206	Triosephosphate isomerase	CH_CAL
OptiV1S30940	1.38655	0.00402167	GRMZM2G397055	Alcohol dehydrogenase, class III	CH_F
OptiV1C13708	2.03239	0.00715015	GRMZM2G173192	Lactate dehydrogenase	CH_F
OptiV1C13563	1.34006	0.00230197	AC197705.4_FG001	Pyruvate decarboxylase	CH_F
OptiV1S20204	1.52296	0.00116021	GRMZM2G438178	Pyruvate decarboxylase	CH_F
OptiV1S27335	1.56336	0.0162324	GRMZM2G038821	Pyruvate decarboxylase	CH_F
OptiV1C01647	2.34064	0.000727089	GRMZM2G176307	Glyceraldehyde 3-phosphate dehydrogenase	CH_GLX
OptiV1S32862	1.74527	0.0122183	GRMZM2G401970	phosphofructokinase 3 (PFK3)	CH_GLX
OptiV1C14029	1.0964	0.000278339	GRMZM2G132069	phosphofructokinase 3 (PFK3)	CH_GLX
OptiV1S24468	1.16282	0.00111806	GRMZM2G132069	phosphofructokinase 3 (PFK3)	CH_GLX
OptiV1C14884	3.21697	0.00277966	GRMZM2G050077	Phosphoglycerate mutase	CH_GLX
OptiV1S17881	1.83547	0.00134867	GRMZM2G146206	Triosephosphate isomerase	CH_GLX
OptiV1S33199	1.02415	0.0130066	GRMZM2G022856	1,3-beta-glucan synthase/callose synthase catalytic subunit	CH_MIN
OptiV1S28871	1.41158	0.00020034	GRMZM2G139355	Acetylglucosaminyltransferase EXT1/exostosin 1	CH_MIN
OptiV1C12741	1.8017	0.02409	GRMZM2G048010	Acetylglucosaminyltransferase EXT1/exostosin 1	CH_MIN
OptiV1C13776	2.08066	0.00595193	GRMZM2G075492	Acetylglucosaminyltransferase EXT1/exostosin 1	CH_MIN
OptiV1S26094	3.02268	0.00177731	GRMZM2G317731	Acetylglucosaminyltransferase EXT1/exostosin 1	CH_MIN
OptiV1N35773	1.07561	0.0205427	GRMZM2G347766	Acetylglucosaminyltransferase EXT2/exostosin 2	CH_MIN
OptiV1S26419	1.94514	0.00166865	GRMZM2G123107	beta 1,3-glucanase	CH_MIN
OptiV1S32597	2.11218	0.00227239	GRMZM2G014409	beta-1,6-N-acetylglucosaminyltransferase, contains WSC domain	CH_MIN
OptiV1S20910	1.09137	0.0161264	GRMZM2G047818	beta-1,6-N-acetylglucosaminyltransferase, contains WSC domain	CH_MIN
OptiV1C03700	1.12424	0.0391855	GRMZM2G129264	beta-1,6-N-acetylglucosaminyltransferase, contains WSC domain	CH_MIN
OptiV1S18642	1.38068	0.000220744	GRMZM2G380518	beta-1,6-N-acetylglucosaminyltransferase, contains WSC domain	CH_MIN
OptiV1C16914	1.17509	0.0105124	GRMZM2G121495	Beta-galactosidase	CH_MIN
OptiV1C08887	1.35384	0.0132928	GRMZM2G027385	Beta-galactosidase	CH_MIN
OptiV1C14503	2.33311	0.026223	GRMZM2G147687	Beta-glucosidase	CH_MIN
OptiV1C16096	1.03411	0.0133312	GRMZM2G069024	Beta-glucosidase, lactase phlorizinhydrolase	CH_MIN
OptiV1N38720	1.04729	0.00379265	GRMZM2G077015	Beta-glucosidase, lactase phlorizinhydrolase	CH_MIN
OptiV1S17908	1.1525	0.00785827	GRMZM2G069024	Beta-glucosidase, lactase phlorizinhydrolase	CH_MIN
OptiV1S21981	1.62648	0.00502414	GRMZM2G031660	Beta-glucosidase, lactase phlorizinhydrolase	CH_MIN
OptiV1C13598	2.24465	0.0109639	GRMZM2G015804	Beta-glucosidase, lactase phlorizinhydrolase	CH_MIN
OptiV1C02256	2.52887	0.00407263	GRMZM2G015804	Beta-glucosidase, lactase phlorizinhydrolase	CH_MIN
OptiV1S32419	2.58283	0.0026378	GRMZM2G015804	Beta-glucosidase, lactase phlorizinhydrolase	CH_MIN
OptiV1C10500	4.47751	0.00442157	GRMZM2G016890	Beta-glucosidase, lactase phlorizinhydrolase	CH_MIN
OptiV1C01544	5.28973	0.000278358	GRMZM2G174699	Beta-glucosidase, lactase phlorizinhydrolase	CH_MIN
OptiV1C01299	5.46583	0.000252024	GRMZM2G120962	Beta-glucosidase, lactase phlorizinhydrolase	CH_MIN
OptiV1C16592	6.18066	0.00018725	GRMZM2G014844	Beta-glucosidase, lactase phlorizinhydrolase	CH_MIN
OptiV1C12252	3.53434	0.000180813	GRMZM2G117405	Beta-N-acetylhexosaminidase	CH_MIN
OptiV1S24485	1.09304	0.0287092	GRMZM2G097277	bifunctional alpha-l-arabinofuranosidase/beta-d-xylosidase	CH_MIN
OptiV1C12256	2.04869	0.000458276	GRMZM2G127147	Galactinol--sucrose galactosyltransferase	CH_MIN
OptiV1S23316	1.4306	0.00102705	GRMZM2G039588	Galactose mutarotase-like superfamily protein	CH_MIN
OptiV1C12563	1.7701	0.000436592	GRMZM2G047592	Galactose mutarotase-like superfamily protein	CH_MIN
OptiV1C08620	1.00659	0.0143085	GRMZM2G144873	Galactosyltransferases	CH_MIN
OptiV1C13548	1.03939	0.0122877	GRMZM2G144873	Galactosyltransferases	CH_MIN
OptiV1S27638	1.28259	0.00104489	GRMZM2G149935	Galactosyltransferases	CH_MIN
OptiV1S31683	1.4505	0.00037211	GRMZM2G007185	Galactosyltransferases	CH_MIN
OptiV1C09201	1.5122	0.049915	GRMZM2G176630	Galactosyltransferases	CH_MIN
OptiV1C12763	1.67511	0.00814107	GRMZM2G048008	galacturonosyltransferase activity	CH_MIN
OptiV1S18439	1.01744	0.00627564	GRMZM2G078281	GDP-mannose pyrophosphorylase/mannose-1-phosphate guanylyltransferase	CH_MIN
OptiV1C11114	1.09848	0.0488271	GRMZM2G111324	Glucan endo-1,3-beta-D-glucosidase	CH_MIN
OptiV1C03588	1.10321	0.00295169	GRMZM2G410656	Glucan endo-1,3-beta-D-glucosidase	CH_MIN
OptiV1C11047	1.56257	0.000510964	GRMZM2G001288	Glucan endo-1,3-beta-D-glucosidase	CH_MIN
OptiV1S19080	2.6881	0.0134416	GRMZM2G065585	Glucan endo-1,3-beta-D-glucosidase	CH_MIN
OptiV1S25203	1.51609	0.00155276	GRMZM2G140451	Glucan endo-1,3-beta-D-glucosidase	CH_MIN
OptiV1S29151	1.96382	0.00135635	GRMZM2G012140	Glucan endo-1,3-beta-D-glucosidase	CH_MIN
OptiV1C00549	1.93103	0.00920467	GRMZM2G019185	Glucan endo-1,3-beta-D-glucosidase	CH_MIN
OptiV1C15389	1.24943	0.0207459	GRMZM2G152638	Glucan endo-1,3-beta-D-glucosidase	CH_MIN
OptiV1S27966	1.3875	0.0317267	GRMZM2G114140	Glucan endo-1,3-beta-D-glucosidase	CH_MIN
OptiV1C13974	1.40434	7.57234e-05	GRMZM2G111143	Glucan endo-1,3-beta-D-glucosidase	CH_MIN
OptiV1C00619	1.94511	0.0302707	GRMZM2G335111	Glucan endo-1,3-beta-D-glucosidase	CH_MIN
OptiV1C11354	1.40572	0.00121812	GRMZM2G005849	Glucosamine 6-phosphate synthetases	CH_MIN
OptiV1S26662	1.19596	0.00206315	GRMZM2G375119	Glycosyl hydrolase family 17 protein	CH_MIN
OptiV1C16711	1.87915	0.0110513	GRMZM2G055585	Glycosyl hydrolase superfamily protein	CH_MIN
OptiV1S20977	2.13348	0.00403115	GRMZM2G062600	Glycosyl hydrolase superfamily protein	CH_MIN
OptiV1S34161	1.75111	0.00610634	GRMZM2G125032	Glycosyl hydrolase superfamily protein	CH_MIN
OptiV1C17528	1.20957	0.00176085	GRMZM2G051534	Glycosyl hydrolase superfamily protein	CH_MIN
OptiV1S22147	1.89216	0.00566459	GRMZM2G471065	Glycosyl hydrolase superfamily protein	CH_MIN
OptiV1S23921	1.97087	0.0325528	GRMZM2G140201	Glycosyl hydrolase superfamily protein	CH_MIN
OptiV1S29123	1.2998	0.00458748	GRMZM2G147422	glycosyl hydrolase, cellulase.	CH_MIN
OptiV1S20217	1.26459	0.00874887	GRMZM2G154678	glycosyl hydrolase, cellulase.	CH_MIN
OptiV1S19216	1.88474	0.00726209	GRMZM2G143747	glycosyl hydrolase, cellulase.	CH_MIN
OptiV1S19865	2.36343	0.0177869	GRMZM2G167669	glycosyl hydrolase, cellulase.	CH_MIN
OptiV1C09082	1.32233	0.0038582	GRMZM2G172369	Glycosyl hydrolase, family 38 - alpha-mannosidase	CH_MIN
OptiV1C11892	1.33154	0.00297623	GRMZM2G172369	Glycosyl hydrolase, family 38 - alpha-mannosidase	CH_MIN
OptiV1S18732	1.02959	0.000163418	GRMZM2G114772	Glycosyl transferase, family 8 - glycogenin	CH_MIN
OptiV1C15470	1.03876	0.00160601	GRMZM2G026889	Glycosyl transferase, family 8 - glycogenin	CH_MIN
OptiV1S27886	3.93596	0.00089946	GRMZM2G333274	Glycosyltransferase Family- 37	CH_MIN
OptiV1S32093	3.97647	0.000734709	GRMZM2G015654	Glycosyltransferase Family- 37	CH_MIN
OptiV1S29496	1.64147	0.0149597	GRMZM2G066162	hydrolase activity, hydrolyzing O-glycosyl compounds	CH_MIN
OptiV1S29937	2.84417	0.00041393	GRMZM2G369130	Inositol polyphosphate 5-phosphatase and related proteins	CH_MIN
OptiV1C12572	1.309	0.02197	GRMZM2G049798	Limonoid glucosyltransferase.	CH_MIN
OptiV1S34361	1.14785	0.0119086	GRMZM2G006565	Limonoid glucosyltransferase.	CH_MIN
OptiV1S24290	1.3577	0.0332402	GRMZM2G046994	Limonoid glucosyltransferase.	CH_MIN
OptiV1S31934	1.03146	0.00214904	GRMZM2G428518	Maltase glucoamylase and related hydrolases	CH_MIN
OptiV1S18057	1.1039	0.00170257	GRMZM2G428518	Maltase glucoamylase and related hydrolases	CH_MIN
OptiV1C16339	1.29139	0.00873856	GRMZM2G456471	Mannose-6-phosphate isomerase	CH_MIN
OptiV1S30591	1.71221	0.000237756	GRMZM2G121066	Mannose-6-phosphate isomerase	CH_MIN
OptiV1C00556	1.40997	0.00640278	GRMZM2G149024	PARVUS/GLZ1 gene encodes a putative family 8 glycosyl transferase	CH_MIN
OptiV1C10561	1.25737	0.000176694	GRMZM2G165535	Phosphomannomutase	CH_MIN
OptiV1S23683	2.55407	0.00536039	GRMZM2G031581	plant glycogenin-like starch initiation protein	CH_MIN
OptiV1S26414	2.00736	0.000795663	AC210013.4_FG017	Polygalacturonase	CH_MIN
OptiV1C16508	2.44174	0.00372803	GRMZM2G092746	Polygalacturonase, ADPG1	CH_MIN
OptiV1S25582	1.9781	0.0434571	GRMZM2G392125	similar to endo xyloglucan transferase	CH_MIN
OptiV1S33436	1.58712	0.00702838	GRMZM2G142857	similar to endo xyloglucan transferase	CH_MIN
OptiV1C04030	1.11086	0.00262654	GRMZM2G001363	Sugar isomerase (SIS) family protein	CH_MIN
OptiV1C09161	1.48968	0.010877	GRMZM2G122231	Trehalose-6-phosphate synthase component TPS1 and related subunits	CH_MIN
OptiV1S33079	1.58309	0.00649471	GRMZM2G312521	Trehalose-6-phosphate synthase component TPS1 and related subunits	CH_MIN
OptiV1S21290	1.91544	0.00981176	GRMZM2G101841	Trehalose-6-phosphate synthase component TPS1 and related subunits	CH_MIN
OptiV1S26653	1.30411	0.000162759	GRMZM2G110558	UDP-D-glucuronate 4-epimerase	CH_MIN
OptiV1S32740	1.1318	0.000141125	GRMZM2G042179	UDP-D-glucuronate 4-epimerase	CH_MIN
OptiV1S31583	1.83045	0.0203673	GRMZM2G168274	UDP-D-glucuronate 4-epimerase	CH_MIN
OptiV1C16961	2.28306	0.00106758	GRMZM2G455306	UDP-D-glucuronate 4-epimerase	CH_MIN
OptiV1C01212	1.35436	0.00109123	GRMZM2G004906	UDP-galactose transporter	CH_MIN
OptiV1C10991	1.52812	0.000323933	GRMZM2G176029	UDP-galactose transporter related protein	CH_MIN
OptiV1C01501	1.60344	0.00119001	GRMZM2G176029	UDP-galactose transporter related protein	CH_MIN
OptiV1C15178	1.41665	0.0118664	GRMZM2G098370	UDP-glucose pyrophosphorylase	CH_MIN
OptiV1C09217	1.33088	0.0109014	GRMZM2G049798	UDP-glucuronosyl and UDP-glucosyl transferase	CH_MIN
OptiV1S30264	2.16399	0.0268213	GRMZM2G067424	UDP-glucuronosyl and UDP-glucosyl transferase	CH_MIN
OptiV1C15704	1.47805	0.00378462	GRMZM2G162783	UDP-glucuronosyl and UDP-glucosyl transferase	CH_MIN
OptiV1C17575	1.08581	0.0253207	GRMZM2G083130	UDP-glucuronosyl and UDP-glucosyl transferase	CH_MIN
OptiV1C14974	1.10542	0.0435148	GRMZM2G089241	UDP-glucuronosyl and UDP-glucosyl transferase	CH_MIN
OptiV1S31770	1.10742	0.0101331	GRMZM2G042865	UDP-glucuronosyl and UDP-glucosyl transferase	CH_MIN
OptiV1C15417	1.11524	0.0210077	GRMZM2G083130	UDP-glucuronosyl and UDP-glucosyl transferase	CH_MIN
OptiV1C06747	1.13522	0.0467305	GRMZM2G426415	UDP-glucuronosyl and UDP-glucosyl transferase	CH_MIN
OptiV1C15627	1.14995	0.00598484	GRMZM2G131928	UDP-glucuronosyl and UDP-glucosyl transferase	CH_MIN
OptiV1C15044	1.28521	0.000813653	GRMZM2G061321	UDP-glucuronosyl and UDP-glucosyl transferase	CH_MIN
OptiV1C15580	1.30497	0.0304805	GRMZM2G162755	UDP-glucuronosyl and UDP-glucosyl transferase	CH_MIN
OptiV1C15573	1.47187	0.00484374	GRMZM2G449019	UDP-glucuronosyl and UDP-glucosyl transferase	CH_MIN
OptiV1C16009	1.48838	0.00756803	GRMZM2G475884	UDP-glucuronosyl and UDP-glucosyl transferase	CH_MIN
OptiV1S22084	1.7051	0.000330583	GRMZM2G426242	UDP-glucuronosyl and UDP-glucosyl transferase	CH_MIN
OptiV1C07977	3.42835	0.00084231	GRMZM2G037545	UDP-glucuronosyl and UDP-glucosyl transferase	CH_MIN
OptiV1S27628	3.88713	0.00122671	GRMZM2G122072	UDP-glucuronosyl and UDP-glucosyl transferase	CH_MIN
OptiV1S19411	4.70923	0.000691022	GRMZM2G120016	UDP-glucuronosyl and UDP-glucosyl transferase	CH_MIN
OptiV1C15042	1.84333	0.00609458	GRMZM2G458776	UDP-Glycosyltransferase superfamily protein	CH_MIN
OptiV1C14991	1.17312	0.0446721	GRMZM2G031311	UDP-L-Rhamnose synthase	CH_MIN
OptiV1C10481	1.91672	0.000249	GRMZM2G044629	UDP-N-acetylglucosamine pyrophosphorylase	CH_MIN
OptiV1S27810	1.94955	0.000244288	GRMZM2G044629	UDP-N-acetylglucosamine pyrophosphorylase	CH_MIN
OptiV1S17942	2.14435	0.000359292	GRMZM2G044629	UDP-N-acetylglucosamine pyrophosphorylase	CH_MIN
OptiV1S19174	1.10693	0.0250284	GRMZM2G125241	X8-GPI family of proteins	CH_MIN
OptiV1S32089	1.18678	0.0202175	GRMZM2G125241	X8-GPI family of proteins	CH_MIN
OptiV1C04720	1.30804	0.00339721	GRMZM2G127853	X8-GPI family of proteins	CH_MIN
OptiV1C09949	1.41549	0.0071743	GRMZM2G178025	xyloglucan endotransglucosylase/hydrolases (XTHs)	CH_MIN
OptiV1C10713	1.5201	0.00801676	GRMZM2G099101	xyloglucan endotransglucosylase/hydrolases (XTHs)	CH_MIN
OptiV1C09196	2.58437	0.0178108	GRMZM2G180870	xyloglucan endotransglucosylase/hydrolases (XTHs)	CH_MIN
OptiV1C15159	1.82841	0.00219622	GRMZM2G166944	Xyloglucan:xyloglucosyl transferase.	CH_MIN
OptiV1S25026	1.83352	0.000626425	GRMZM2G026980	Xyloglucan:xyloglucosyl transferase.	CH_MIN
OptiV1C04114	2.00674	0.00754237	GRMZM2G060837	Xyloglucan:xyloglucosyl transferase.	CH_MIN
OptiV1C14656	2.04798	0.00632935	GRMZM2G060837	Xyloglucan:xyloglucosyl transferase.	CH_MIN
OptiV1C05337	2.51181	0.0196978	GRMZM2G091118	Xyloglucan:xyloglucosyl transferase.	CH_MIN
OptiV1C10023	1.19438	0.0358519	GRMZM2G115762	xylosyltransferase	CH_MIN
OptiV1C11022	1.33815	0.00114592	GRMZM2G136918	6-phosphogluconolactonase - like protein	CH_PPP
OptiV1C00968	1.0734	0.00117055	GRMZM2G035599	Ribose 5-phosphate isomerase	CH_PPP
OptiV1S27138	1.48003	0.000402885	GRMZM2G054663	glycerate kinase	CH_PR
OptiV1C02764	5.43847	0.00149453	GRMZM2G058310	Beta-amylase.	CH_STX
OptiV1S17951	1.10783	0.00101886	GRMZM2G140614	Glucose-6-phosphate isomerase	CH_STX
OptiV1C09445	1.10808	0.00457071	GRMZM2G140614	Glucose-6-phosphate isomerase	CH_STX
OptiV1C10371	1.12699	0.000627866	GRMZM2G140614	Glucose-6-phosphate isomerase	CH_STX
OptiV1C13983	1.50368	0.0226874	GRMZM2G106213	small subunit of ADP-glucose pyrophosphorylase	CH_STX
OptiV1C16969	1.80033	0.00159723	GRMZM2G139300	Beta-fructofuranosidase (invertase)	CH_SU
OptiV1C15484	1.07412	0.00224213	GRMZM2G318780	sucrose synthase activity (SUS3)	CH_SU
OptiV1S30847	1.15806	0.022776	GRMZM2G083248	Sucrose transporter and related proteins	CH_SU
OptiV1C11344	1.00888	0.0121391	GRMZM2G097641	Sucrose-6F-phosphate phosphohydrolase family protein	CH_SU
OptiV1S27117	2.88264	9.51136e-05	GRMZM2G045287	Alpha-1,4-glucan-protein synthase (UDP-forming).	CW
OptiV1C14467	1.32524	0.00195498	GRMZM2G120724	Alpha-Expansin	CW
OptiV1S32177	1.20294	0.0235111	GRMZM2G356273	Alpha-Expansin Gene Family	CW
OptiV1S30577	2.39188	0.00914854	GRMZM2G169967	beta-expansin/allergen protein	CW
OptiV1C00901	2.86412	1.69142e-05	GRMZM2G078279	beta-expansin/allergen protein	CW
OptiV1S22562	2.49594	0.0188665	GRMZM2G082520	BETA-EXPANSINS	CW
OptiV1C16170	2.10141	0.000416625	GRMZM2G405567	beta-mannan synthase	CW
OptiV1S26916	1.93429	0.000818652	GRMZM2G413006	cell wall-modifying enzyme	CW
OptiV1C02122	2.34085	0.00206917	GRMZM2G128876	cell wall-modifying enzyme	CW
OptiV1C10270	1.02444	0.00122922	GRMZM2G039454	cellulose synthase isomer	CW
OptiV1S21480	2.29624	0.00197189	GRMZM2G367267	cellulose synthase like protein	CW
OptiV1C00218	1.46628	0.0252242	GRMZM2G109326	COBRA family, similar to phytochelatin synthetase	CW
OptiV1S32443	1.49474	0.0269905	GRMZM2G167497	COBRA family, similar to phytochelatin synthetase	CW
OptiV1S21701	1.30436	0.00294279	GRMZM2G114322	EXPANSIN-LIKE	CW
OptiV1C15795	1.33547	0.00172133	GRMZM2G114322	EXPANSIN-LIKE	CW
OptiV1C16831	1.45337	0.0181139	GRMZM2G329181	Fasciclin and related adhesion glycoproteins	CW
OptiV1S33342	1.72422	0.00801676	GRMZM2G027825	FASCICLIN-like arabinogalactan protein 16 precursor (FLA16)	CW
OptiV1S27710	1.37551	0.00340635	GRMZM2G177142	FASCICLIN-like arabinogalactan protein 3 precursor (FLA3)	CW
OptiV1S22306	3.05647	0.002615	GRMZM2G022931	FASCICLIN-like arabinogalactan-protein 11 (FLA11)	CW
OptiV1S27883	1.2358	0.0294171	GRMZM2G084812	fasciclin-like arabinogalactan-protein 2 (Fla2)	CW
OptiV1S19417	1.83578	0.0279491	GRMZM2G081017	fasciclin-like arabinogalactan-protein 7 (Fla7)	CW
OptiV1C02679	1.88262	0.0270918	GRMZM2G174799	fasciclin-like arabinogalactan-protein 7 (Fla7)	CW
OptiV1S30295	2.05791	0.000920056	GRMZM2G456174	glycosylated polypeptide possibly involved in plant cell wall synthesis	CW
OptiV1S32347	2.74039	0.00235922	GRMZM2G111609	Pectate lyase.	CW
OptiV1C03545	1.31267	0.0188975	GRMZM2G164134	Pectin acetylesterase and similar proteins	CW
OptiV1C16964	2.09092	0.0143941	GRMZM2G336879	Pectin acetylesterase and similar proteins	CW
OptiV1S29166	4.15513	7.57234e-05	GRMZM2G418635	Pectin acetylesterase and similar proteins	CW
OptiV1C16144	1.35305	0.0010621	GRMZM2G329002	Pectin acetylesterase and similar proteins	CW
OptiV1C13272	1.49793	0.0115247	GRMZM2G160569	Pectin acetylesterase and similar proteins	CW
OptiV1S22156	2.86997	0.000653902	GRMZM2G329002	Pectin acetylesterase and similar proteins	CW
OptiV1S21277	3.56269	0.00115676	GRMZM2G329002	Pectin acetylesterase and similar proteins	CW
OptiV1C15343	2.21939	0.0135542	GRMZM2G119494	Pectin lyase-like superfamily protein	CW
OptiV1C01818	1.25274	0.00474029	GRMZM2G136106	pectin methylesterase	CW
OptiV1S32118	3.26347	0.000330583	GRMZM2G128682	pectinesterase activity	CW
OptiV1C00941	1.9353	0.0133866	GRMZM2G025182	Plant invertase/pectin methylesterase inhibitor	CW
OptiV1S19240	1.45652	0.0121191	GRMZM2G321870	Plant invertase/pectin methylesterase inhibitor superfamily	CW
OptiV1C10527	1.0674	0.00114592	GRMZM2G167637	Plant invertase/pectin methylesterase inhibitor superfamily	CW
OptiV1C13539	5.96979	0.000450606	GRMZM2G137676	Plant invertase/pectin methylesterase inhibitor superfamily	CW
OptiV1C13931	5.26396	0.000459134	GRMZM2G062996	Plant invertase/pectin methylesterase inhibitor superfamily	CW
OptiV1S28586	6.06086	0.000331909	GRMZM2G060400	Plant invertase/pectin methylesterase inhibitor superfamily	CW
OptiV1C10225	1.39486	0.0129824	GRMZM2G008593	Plant invertase/pectin methylesterase inhibitor superfamily	CW
OptiV1C11034	1.93418	0.000277378	GRMZM2G314663	Plant invertase/pectin methylesterase inhibitor superfamily	CW
OptiV1S22857	1.60341	0.0442103	GRMZM2G173759	similar to cellulose synthase	CW
OptiV1S23778	1.6965	0.017508	GRMZM2G110145	similar to cellulose synthase	CW
OptiV1C12570	1.85254	0.0064548	GRMZM2G122277	similar to cellulose synthase	CW
OptiV1S26198	2.0913	0.00448681	GRMZM2G122277	similar to cellulose synthase	CW
OptiV1C04236	2.99233	0.007396	GRMZM2G164761	similar to cellulose synthase	CW
OptiV1C14066	1.23492	0.00143201	GRMZM2G072894	(ADP-ribosyl)transferase domain-containing subfamily of WWE protein-protein interaction domain	D
OptiV1C10299	1.18747	0.00438438	GRMZM2G029087	Bax-mediated apoptosis inhibitor TEGT/BI-1	D
OptiV1C04728	2.28169	0.00124026	GRMZM2G062974	chitinase	D
OptiV1S18343	1.43173	0.00512326	GRMZM2G090441	Chitinase	D
OptiV1C01922	1.78295	0.0282766	GRMZM2G453805	Chitinase	D
OptiV1C14538	3.01682	0.00377022	GRMZM2G117942	chitinase	D
OptiV1S21335	1.72316	0.0249351	GRMZM2G064360	chitinase	D
OptiV1S24589	1.95923	0.0102055	GRMZM2G389582	chitinase	D
OptiV1C01618	3.94612	0.000957046	GRMZM2G328171	Chitinase	D
OptiV1S23377	1.1296	0.0131215	GRMZM2G400999	Chitinase	D
OptiV1C03023	1.36582	8.82934e-05	AC186577.3_FG006	Chitinase	D
OptiV1S19819	1.40926	0.0333777	GRMZM2G145461	chitinase	D
OptiV1C05850	1.70023	0.0038531	GRMZM2G099470	chitinase	D
OptiV1S19094	1.77518	0.00524528	GRMZM2G099454	chitinase	D
OptiV1C16242	2.19348	0.000106471	GRMZM2G179638	Chitinase	D
OptiV1S28130	3.7787	0.00103262	GRMZM2G162359	Chitinase	D
OptiV1S26909	4.58724	0.00149453	GRMZM2G053493	Defense-related protein containing SCP domain	D
OptiV1S27179	3.68282	0.00258678	GRMZM2G456997	Defense-related protein containing SCP domain	D
OptiV1S33039	1.16541	0.0488966	GRMZM2G163099	Defense-related protein containing SCP domain	D
OptiV1S27486	2.21999	0.00528614	AC205274.3_FG001	Defense-related protein containing SCP domain	D
OptiV1S22139	3.21311	0.00419399	GRMZM2G008406	Defense-related protein containing SCP domain	D
OptiV1S23356	6.78984	0.000597304	GRMZM2G304442	Defense-related protein containing SCP domain	D
OptiV1S31970	3.47988	0.000942956	GRMZM2G074248	hairpin-induced gene (HIN1) and Arabidopsis non-race specific disease resistance gene (NDR1)	D
OptiV1C13932	1.33861	0.0192971	GRMZM2G172204	Mannose-binding lectin superfamily protein	D
OptiV1C01439	1.37314	0.0215316	GRMZM2G402417	Mannose-binding lectin superfamily protein	D
OptiV1C01487	1.43836	0.0275775	GRMZM2G402417	Mannose-binding lectin superfamily protein	D
OptiV1C09689	3.05272	0.00182851	GRMZM2G050412	Mannose-binding lectin superfamily protein	D
OptiV1C01098	4.78806	0.00146612	GRMZM2G046520	Mannose-binding lectin superfamily protein	D
OptiV1C16058	1.22273	0.00294987	GRMZM2G168888	Mercaptopyruvate sulfurtransferase/thiosulfate sulfurtransferase	D
OptiV1C02210	2.59359	0.0122031	GRMZM2G174708	polygalacturonase inhibiting protein	D
OptiV1C00783	1.09237	0.0232034	GRMZM2G025105	polygalacturonase inhibiting protein	D
OptiV1S20518	2.49006	8.8959e-05	GRMZM2G129493	polygalacturonase inhibiting protein	D
OptiV1S18616	1.54113	0.00194094	GRMZM2G060311	Stress responsive protein	D
OptiV1N36399	1.22175	0.00995162	GRMZM2G015605	Stress responsive protein	D
OptiV1S29531	1.04913	0.0126575	GRMZM2G118951	Late embryogenesis abundant (LEA) hydroxyproline-rich glycoprotein family	D_LEA
OptiV1C03830	1.3164	0.0136378	GRMZM2G406119	Late embryogenesis abundant (LEA) hydroxyproline-rich glycoprotein family	D_LEA
OptiV1C01731	1.6977	0.00332972	GRMZM2G381429	Apoptotic ATPase	D_PR
OptiV1S20949	3.20691	0.000144745	GRMZM2G142680	Apoptotic ATPase	D_PR
OptiV1S33261	2.28384	0.000825312	GRMZM2G032602	Apoptotic ATPase	D_PR
OptiV1S22398	1.04745	0.0173931	GRMZM2G385979	Apoptotic ATPase	D_PR
OptiV1S30631	1.05031	0.00341429	GRMZM2G076474	Apoptotic ATPase	D_PR
OptiV1S20615	1.09381	0.00398982	GRMZM2G162098	Apoptotic ATPase	D_PR
OptiV1S27128	5.09609	0.00107414	GRMZM2G465226	Defense-related protein containing SCP domain	D_PR
OptiV1S31973	1.91952	0.00231645	GRMZM2G083797	disease resistance family protein / LRR family protein	D_PR
OptiV1C16687	1.50152	0.00328977	GRMZM2G420733	Disease resistance-responsive (dirigent-like protein) family protein	D_PR
OptiV1C08308	1.86011	0.00305692	AC215260.3_FG001	Disease resistance-responsive (dirigent-like protein) family protein	D_PR
OptiV1S30655	1.62156	0.000470167	GRMZM2G377713	inter-alpha-trypsin inhibitor heavy chain-related	D_PR
OptiV1S27724	3.98004	0.00149453	GRMZM2G086410	Pathogenesis-related thaumatin superfamily protein	D_PR
OptiV1S22835	1.09105	0.0199014	GRMZM2G058394	Pathogenesis-related thaumatin superfamily protein	D_PR
OptiV1C01081	1.00377	0.03517	GRMZM2G340534	Pathogenesis-related thaumatin superfamily protein	D_PR
OptiV1C01523	2.196	0.0035284	GRMZM2G023655	Pathogenesis-related thaumatin superfamily protein	D_PR
OptiV1C07336	1.92363	0.00862537	GRMZM2G022547	Ferric reductase, NADH/NADPH oxidase and related proteins	D_RB
OptiV1C15801	1.01388	0.00625029	GRMZM2G124434	GDP-D-mannose 3',5'-epimerase activity, ascorbate biosynthesis	D_ROX
OptiV1C05624	1.14371	0.00182313	GRMZM2G023237	Glutaredoxin and related proteins	D_ROX
OptiV1S33130	1.14464	0.0013354	GRMZM2G178886	Glutaredoxin and related proteins	D_ROX
OptiV1S29136	1.3922	0.00821191	GRMZM2G009804	Glutaredoxin-related protein	D_ROX
OptiV1S21843	7.73452	0.000119901	GRMZM2G013299	Glutathione peroxidase	D_ROX
OptiV1C05327	8.29064	9.9757e-05	GRMZM2G011025	Glutathione peroxidase	D_ROX
OptiV1C03034	1.05147	0.0453388	GRMZM2G156877	Glutathione S-transferase	D_ROX
OptiV1S28995	1.30906	0.0210756	GRMZM2G363540	Glutathione S-transferase	D_ROX
OptiV1S25332	1.1785	0.0190791	AC208559.3_FG003	Glutathione S-transferase	D_ROX
OptiV1C07223	1.03666	0.0205137	GRMZM2G129357	Glutathione S-transferase	D_ROX
OptiV1C02627	1.04844	0.00118106	GRMZM2G097989	Glutathione S-transferase	D_ROX
OptiV1S26076	1.34133	0.00296138	GRMZM2G019207	Glutathione S-transferase	D_ROX
OptiV1C03755	1.39117	0.000372146	GRMZM2G308687	Glutathione S-transferase	D_ROX
OptiV1S32044	1.67774	0.001153	GRMZM2G335618	Glutathione S-transferase	D_ROX
OptiV1C03817	1.82987	0.00575824	GRMZM2G416632	Glutathione S-transferase	D_ROX
OptiV1S28887	2.03598	0.00771548	GRMZM2G025190	Glutathione S-transferase	D_ROX
OptiV1C03710	3.15927	0.000129824	GRMZM2G097989	Glutathione S-transferase	D_ROX
OptiV1C16233	4.22111	0.00347754	GRMZM2G052571	Glutathione S-transferase	D_ROX
OptiV1C07346	6.46687	0.000315584	GRMZM2G016241	Glutathione S-transferase	D_ROX
OptiV1C11534	2.27377	0.0136086	GRMZM2G386170	L-ascorbate oxidase	D_ROX
OptiV1S25048	2.48274	0.000394524	GRMZM2G141376	L-ascorbate oxidase	D_ROX
OptiV1C07774	1.1512	0.00152259	GRMZM2G034417	L-galactose-1-phosphate phosphatase	D_ROX
OptiV1C07864	1.83087	0.0181171	GRMZM2G156227	microsomal ascorbate peroxidase APX4	D_ROX
OptiV1C01888	1.27581	0.0322279	GRMZM2G012276	periredoxin Q	D_ROX
OptiV1S19554	1.76008	0.033756	GRMZM2G701204	Thioredoxin	D_ROX
OptiV1C11493	1.15417	0.00120569	GRMZM2G091481	thioredoxin (TRX) superfamily, Protein disulfide isomerase (prolyl 4-hydroxylase beta subunit)	D_ROX
OptiV1S30375	1.26041	0.00501543	GRMZM2G091481	thioredoxin (TRX) superfamily, Protein disulfide isomerase (prolyl 4-hydroxylase beta subunit)	D_ROX
OptiV1C14758	4.30669	7.57234e-05	GRMZM2G014076	thioredoxin (TRX) superfamily, Protein disulfide isomerase (prolyl 4-hydroxylase beta subunit)	D_ROX
OptiV1C07846	3.09569	0.000139591	GRMZM2G023711	thioredoxin (WCRKC2) localized in chloroplast stroma	D_ROX
OptiV1S23950	2.59651	0.000278339	GRMZM2G177203	Thioredoxin superfamily protein	D_ROX
OptiV1C14210	1.0704	0.000639379	GRMZM2G048324	Thioredoxin, nucleoredoxin and related proteins	D_ROX
OptiV1S32245	5.90806	0.000111948	GRMZM2G123776	Thioredoxin, nucleoredoxin and related proteins	D_ROX
OptiV1S28023	2.0395	0.00322433	GRMZM2G337706	Thioredoxin-like protein	D_ROX
OptiV1C17418	1.34497	0.00133781	GRMZM2G036921	Thioredoxin-like protein	D_ROX
OptiV1S27994	1.78628	0.000143355	GRMZM2G131202	Thioredoxin-like protein	D_ROX
OptiV1C05441	3.17248	0.0166258	GRMZM2G303536	Thioredoxin-like protein	D_ROX
OptiV1S23028	3.77731	0.000277099	GRMZM2G164967	9-cis-epoxycarotenoid dioxygenase, a key enzyme in the biosynthesis of abscisic acid	H_ABA
OptiV1S27040	1.3398	0.0468437	GRMZM2G158657	9-cis-epoxycarotenoid dioxygenase, a key enzyme in the biosynthesis of abscisic acid	H_ABA
OptiV1S25164	1.97582	0.0162932	GRMZM2G446858	9-cis-epoxycarotenoid dioxygenase, a key enzyme in the biosynthesis of abscisic acid	H_ABA
OptiV1C17201	2.39458	0.0104932	GRMZM2G179147	ABA 8'-hydroxylase activity involved in ABA catabolism	H_ABA
OptiV1C14652	1.22985	0.000287497	GRMZM2G121747	protein involved in the photoprotection of PSII and ABA biosynthesis	H_ABA
OptiV1C09773	1.4723	0.00113596	GRMZM2G016958	Hydrolyzes amino acid conjugates of the plant growth regulator indole-3-acetic acid (IAA)	H_AUX
OptiV1C02697	1.52192	0.0047842	GRMZM2G091540	member of the six Arabidopsis IAA-amino acid conjugate hydrolase subfamily	H_AUX
OptiV1C03279	2.77944	0.000217229	GRMZM2G060732	methyl IAA esterase	H_AUX
OptiV1S34507	2.22349	0.042473	GRMZM2G060760	methyl IAA esterase	H_AUX
OptiV1N34971	1.11521	0.015207	GRMZM2G347146	brassinosteroid sulfotransferase	H_BR
OptiV1N35224	1.33083	0.0055285	GRMZM2G347146	brassinosteroid sulfotransferase	H_BR
OptiV1N35009	1.60478	0.0130576	GRMZM2G347146	brassinosteroid sulfotransferase	H_BR
OptiV1N34974	1.77602	0.00982147	GRMZM2G347146	brassinosteroid sulfotransferase	H_BR
OptiV1C01100	2.61302	0.00140555	GRMZM2G075701	sterol-C24-methyltransferases involved in sterol biosynthesis	H_BR
OptiV1C09986	2.20219	0.000530926	GRMZM2G167220	similar to cytokinin oxidase/dehydrogenase	H_CK
OptiV1C12753	2.27462	0.0010492	GRMZM2G167220	similar to cytokinin oxidase/dehydrogenase	H_CK
OptiV1C09869	1.11361	0.00666088	GRMZM2G034933	similar to cytokinin oxidase/dehydrogenase	H_CK
OptiV1S24173	1.5789	0.0338537	GRMZM2G162048	similar to cytokinin oxidase/dehydrogenase	H_CK
OptiV1S27751	1.15428	0.0287461	GRMZM2G089856	1-aminocyclopropane-1-carboxylate oxidase	H_ETH
OptiV1C10791	1.68805	0.0104949	GRMZM2G013448	1-aminocyclopropane-1-carboxylate oxidase	H_ETH
OptiV1C15775	7.42079	7.57234e-05	GRMZM2G164883	1-aminocyclopropane-1-carboxylate oxidase	H_ETH
OptiV1C00848	1.61355	0.0258125	GRMZM2G031724	gibberellin 2-oxidase that acts on C19 gibberellins	H_GA
OptiV1S29654	1.02745	0.00206801	GRMZM2G152354	gibberellin 2-oxidase that acts on C-19 gibberellins	H_GA
OptiV1S22052	2.31883	0.000141125	GRMZM2G153359	protein with gibberellin 2-oxidase activity which acts specifically on C-20 gibberellins	H_GA
OptiV1C00768	1.23013	0.0359719	GRMZM2G067225	cytochrome p450 CYP74 gene family that functions as an allene oxide synthase	H_JA
OptiV1C10736	1.41876	0.000177388	GRMZM2G104843	Lipoxygenase.	H_JA
OptiV1S19631	1.941	0.000290267	GRMZM2G017616	Lipoxygenase.	H_JA
OptiV1S22332	1.83776	0.0169788	GRMZM2G416817	alpha/beta-Hydrolases superfamily protein triglyceride lipase activity	L
OptiV1C03490	1.02404	0.00102717	GRMZM2G156126	alpha/beta-Hydrolases superfamily protein triglyceride lipase activity	L
OptiV1C14490	3.20953	0.00044532	GRMZM2G034197	alpha/beta-Hydrolases superfamily protein triglyceride lipase activity	L
OptiV1C04673	1.45167	0.00136537	AC235545.1_FG003	Apolipoprotein D/Lipocalin	L
OptiV1S31825	2.57183	0.0016147	GRMZM2G046750	Bifunctional inhibitor/lipid-transfer protein/seed storage 2S albumin superfamily protein	L
OptiV1S19871	1.16688	0.000817199	GRMZM2G176375	Bifunctional inhibitor/lipid-transfer protein/seed storage 2S albumin superfamily protein	L
OptiV1S21332	1.03472	0.0149452	GRMZM2G141858	Bifunctional inhibitor/lipid-transfer protein/seed storage 2S albumin superfamily protein	L
OptiV1S27761	1.59253	0.00134867	GRMZM2G176347	Bifunctional inhibitor/lipid-transfer protein/seed storage 2S albumin superfamily protein	L
OptiV1C01065	2.69623	0.0010053	GRMZM2G129453	Delta 6-fatty acid desaturase/delta-8 sphingolipid desaturase	L
OptiV1C15869	1.08539	0.0358519	GRMZM2G179120	Delta 6-fatty acid desaturase/delta-8 sphingolipid desaturase	L
OptiV1C15238	1.51836	0.00539953	GRMZM2G114572	Diacylglycerol kinase	L
OptiV1C05149	1.46365	0.0053103	GRMZM2G063258	dihydroxyacetone phosphate (DHAP) reductase involved in glycerol-3-phosphate supply	L
OptiV1C15297	1.82452	0.00135881	GRMZM2G130528	GDSL-like Lipase/Acylhydrolase superfamily protein	L
OptiV1S30506	1.42359	0.0121331	GRMZM2G069503	GDSL-like Lipase/Acylhydrolase superfamily protein	L
OptiV1S25183	1.15943	0.0112762	GRMZM2G085176	GDSL-like Lipase/Acylhydrolase superfamily protein	L
OptiV1C01745	1.32716	0.0338684	GRMZM2G148867	GDSL-like Lipase/Acylhydrolase superfamily protein	L
OptiV1C03183	1.75976	0.0130788	GRMZM2G469898	GDSL-like Lipase/Acylhydrolase superfamily protein	L
OptiV1C14334	1.81458	0.00114789	GRMZM2G052562	GDSL-like Lipase/Acylhydrolase superfamily protein	L
OptiV1C12032	1.83817	0.0008181	GRMZM2G044947	GDSL-like Lipase/Acylhydrolase superfamily protein	L
OptiV1S30948	1.84114	0.000270781	GRMZM2G130528	GDSL-like Lipase/Acylhydrolase superfamily protein	L
OptiV1C06496	2.29435	0.0479537	GRMZM2G070825	GDSL-like Lipase/Acylhydrolase superfamily protein	L
OptiV1S28262	2.32936	0.000270781	GRMZM2G150187	GDSL-like Lipase/Acylhydrolase superfamily protein	L
OptiV1C03775	5.14417	0.00111775	GRMZM2G091782	GDSL-like Lipase/Acylhydrolase superfamily protein	L
OptiV1S18719	1.47925	0.00627542	GRMZM2G070304	glycerol-3-phosphate acyltransferase activity	L
OptiV1C10534	1.76342	0.0478083	AC186187.3_FG009	glycerol-3-phosphate acyltransferase activity	L
OptiV1S27167	2.32625	0.000180084	GRMZM2G058227	Glycerophosphoryl diester phosphodiesterase	L
OptiV1C01466	1.01511	0.0017486	GRMZM2G153274	Glycerophosphoryl diester phosphodiesterase	L
OptiV1S18709	2.34218	0.0001045	GRMZM2G047995	lipase	L
OptiV1S33456	1.6003	0.0392239	GRMZM2G124759	lipase	L
OptiV1S24195	4.27633	0.0299722	GRMZM2G059693	lipase	L
OptiV1C15921	4.56654	0.0286819	GRMZM2G059693	lipase	L
OptiV1S23048	1.59383	0.000523467	GRMZM2G169562	lipase/calmodulin-binding heat-shock protein	L
OptiV1S26630	3.12138	0.000104414	GRMZM2G011141	lipase/calmodulin-binding heat-shock protein	L
OptiV1C01037	1.45219	0.0102186	GRMZM2G176542	lipase/calmodulin-binding heat-shock protein	L
OptiV1S24250	1.16613	0.00506877	GRMZM2G024144	Lipid phosphate phosphatase and related enzymes of the PAP2 family	L
OptiV1S25347	1.47925	0.0103223	GRMZM2G081719	non-specific phospholipase C6 (NPC6)	L
OptiV1C13670	3.24169	0.00104148	GRMZM2G114354	phosphatidylinositol-speciwc phospholipase	L
OptiV1S22324	1.11636	0.00837475	GRMZM2G157760	phosphatidylinositol-speciwc phospholipase	L
OptiV1S31746	1.04731	0.0166707	GRMZM2G157760	phosphatidylinositol-speciwc phospholipase	L
OptiV1C08679	3.25585	0.000726357	GRMZM2G114354	Phosphoinositide-specific phospholipase C	L
OptiV1C09488	3.4187	0.00248072	GRMZM2G114354	Phosphoinositide-specific phospholipase C	L
OptiV1C04769	1.57882	0.00041393	GRMZM2G064962	PLC-like phosphodiesterases superfamily protein	L
OptiV1C08920	1.57983	0.000520524	GRMZM2G064962	PLC-like phosphodiesterases superfamily protein	L
OptiV1C16786	1.09529	0.000796274	GRMZM2G064962	PLC-like phosphodiesterases superfamily protein	L
OptiV1C04655	1.40333	0.00766668	GRMZM2G017550	PLC-like phosphodiesterases superfamily protein	L
OptiV1C08309	3.09989	0.000139434	GRMZM2G109286	PLC-like phosphodiesterases superfamily protein	L
OptiV1C16181	4.18661	7.57234e-05	GRMZM2G099097	Sterol C5 desaturase	L
OptiV1C12370	4.31238	0.000111948	GRMZM2G099097	Sterol C5 desaturase	L
OptiV1S24030	4.32519	0.00016897	GRMZM2G099097	Sterol C5 desaturase	L
OptiV1C13214	1.19592	0.00110473	GRMZM2G100652	sulfolipid biosynthesis	L
OptiV1C11021	1.03689	0.0039708	GRMZM2G047533	Triglyceride lipase-cholesterol esterase	L
OptiV1S19268	1.06149	0.00452639	GRMZM2G045714	Triglyceride lipase-cholesterol esterase	L
OptiV1S31938	2.4806	0.00740275	GRMZM2G465868	17 beta-hydroxysteroid dehydrogenase type 3, HSD17B3	L_FA
OptiV1S33656	5.03873	0.000141789	GRMZM2G090733	17 beta-hydroxysteroid dehydrogenase type 3, HSD17B3	L_FA
OptiV1S18076	5.82815	9.36798e-05	GRMZM2G090733	17 beta-hydroxysteroid dehydrogenase type 3, HSD17B3	L_FA
OptiV1S28128	1.00508	0.0179569	GRMZM2G152105	3-oxoacyl-(acyl-carrier-protein) synthase (I and II)	L_FA
OptiV1C17394	1.47598	0.00963986	GRMZM2G152105	3-oxoacyl-(acyl-carrier-protein) synthase (I and II)	L_FA
OptiV1S31159	2.58018	0.000691022	GRMZM2G152686	chloroplast pyruvate kinase beta subunit	L_FA
OptiV1C05309	2.75115	0.000265644	GRMZM2G152686	chloroplast pyruvate kinase beta subunit	L_FA
OptiV1C15097	2.96303	0.00659936	GRMZM2G424804	Cytochrome P450 CYP4/CYP19/CYP26 subfamilies	L_FA
OptiV1C05892	2.90382	0.00470108	GRMZM2G062151	Cytochrome P450 CYP4/CYP19/CYP26 subfamilies	L_FA
OptiV1C17552	1.01496	0.0375844	GRMZM2G169240	enzyme responsible for the synthesis of 18:2 fatty acids in the endoplasmic reticulum	L_FA
OptiV1S27909	1.01915	0.017892	GRMZM2G161792	enzyme responsible for the synthesis of 18:2 fatty acids in the endoplasmic reticulum	L_FA
OptiV1S27144	1.05716	0.0428258	GRMZM2G174766	enzyme responsible for the synthesis of 18:2 fatty acids in the endoplasmic reticulum	L_FA
OptiV1C12301	1.16607	0.0103688	GRMZM2G064701	enzyme responsible for the synthesis of 18:2 fatty acids in the endoplasmic reticulum	L_FA
OptiV1S33154	1.1634	0.000331909	GRMZM2G037152	GNS1/SUR4 membrane protein family	L_FA
OptiV1C17041	2.93092	0.0453446	GRMZM2G117357	Hydroxyacyl-CoA dehydrogenase/enoyl-CoA hydratase	L_FA
OptiV1C01843	2.80087	0.000119901	GRMZM2G038964	Sphingolipid fatty acid hydroxylase	L_FA
OptiV1S27506	3.53474	0.0167546	GRMZM2G062531	C-4 sterol methyl oxidase	L_ST
OptiV1S25315	1.57993	0.021052	GRMZM2G045319	Cytochrome P450 CYP4/CYP19/CYP26 subfamilies	L_ST
OptiV1S20153	1.27389	0.00655897	GRMZM2G177384	obtusifoliol 14-alpha demethylase involved in sterol biosynthesis	L_ST
OptiV1S33324	1.57443	0.00524109	GRMZM2G411084	Anaphase promoting complex, Cdc20, Cdh1, and Ama1 subunits	M_CC
OptiV1S22319	1.91219	0.000416625	GRMZM2G462118	CDK9 kinase-activating protein cyclin T	M_CC
OptiV1S31836	1.27155	0.00160446	GRMZM2G132774	cyclin p3;1 (cycp3;1)	M_CC
OptiV1C07837	1.107	0.00858744	GRMZM2G160563	cyclin p4;3 (CYCP4;3)	M_CC
OptiV1S27060	1.25334	0.0123441	GRMZM2G432796	cyclin-dependent kinase-like protein	M_CC
OptiV1C07493	2.26026	0.000373955	GRMZM2G047637	G1/S-specific cyclin D	M_CC
OptiV1C04081	1.74836	0.000364764	GRMZM2G157510	Kip-related protein (KRP) gene, encodes CDK (cyclin-dependent kinase) inhibitor (CKI)	M_CC
OptiV1C04659	1.71144	0.000250092	GRMZM2G157510	Kip-related protein (KRP) gene, encodes CDK (cyclin-dependent kinase) inhibitor (CKI)	M_CC
OptiV1C04363	1.72407	0.000375324	GRMZM2G047143	MAD2 (MITOTIC ARREST-DEFICIENT 2)	M_CC
OptiV1S22616	1.04064	0.0466589	GRMZM2G018823	Actin filament-coating protein tropomyosin	M_CS
OptiV1C11508	1.46578	0.000433954	GRMZM2G127115	Actin regulatory proteins (gelsolin/villin family)	M_CS
OptiV1C13457	1.65414	0.000986053	GRMZM2G127115	Actin regulatory proteins (gelsolin/villin family)	M_CS
OptiV1C06938	1.78532	0.0358244	GRMZM2G120225	Kinesin (KAR3 subfamily)	M_CS
OptiV1C11630	1.0776	0.0121833	GRMZM2G054418	Kinesin-like protein	M_CS
OptiV1C10170	1.15364	0.0052982	GRMZM2G320689	Kinesin-like protein	M_CS
OptiV1C15603	1.16616	0.00390033	GRMZM2G385925	Kinesin-like protein	M_CS
OptiV1C02941	1.3252	0.0453797	GRMZM2G021101	Kinesin-like protein	M_CS
OptiV1N40385	1.00154	0.0361692	GRMZM2G057630	Microtubule severing protein katanin p80 subunit B (contains WD40 repeats)	M_CS
OptiV1S29729	1.91811	0.00223749	GRMZM2G335407	Microtubule severing protein katanin p80 subunit B (contains WD40 repeats)	M_CS
OptiV1S22604	2.11402	0.000326006	GRMZM2G100714	Microtubule-associated protein essential for anaphase spindle elongation	M_CS
OptiV1C12259	1.11568	0.0120629	GRMZM2G423861	Myosin VII, myosin IXB and related myosins	M_CS
OptiV1S27614	1.43191	0.0387906	GRMZM2G022820	Rho GTPase effector BNI1 and related formins	M_CS
OptiV1C05143	1.53105	0.0161794	GRMZM2G084296	Type II Arabidopsis formin14	M_CS
OptiV1C03399	1.12452	0.00900753	GRMZM2G398844	5'-3' exonuclease family protein	M_DNA
OptiV1S26772	3.34734	0.000523467	GRMZM2G001160	ATP-dependent DNA helicase	M_DNA
OptiV1C01918	1.71081	0.0108216	GRMZM2G168744	bifunctional nuclease that acts on both RNA and DNA involved in nucleic acid degradation	M_DNA
OptiV1C01654	1.7205	0.0422318	GRMZM2G000093	Chromatin remodeling complex WSTF-ISWI, large subunit	M_DNA
OptiV1C11255	4.70374	0.00040689	GRMZM2G096184	Chromosome condensation complex Condensin, subunit G	M_DNA
OptiV1S25369	1.18111	0.00369451	GRMZM2G043955	Deoxyribodipyrimidine photolyase/cryptochrome	M_DNA
OptiV1S18948	2.7059	0.000252015	GRMZM2G318772	DNA polymerase IV (family X)	M_DNA
OptiV1S28818	1.13239	0.0151089	AC212873.3_FG006	DNA primases	M_DNA
OptiV1C13881	2.22199	0.00112834	GRMZM2G139894	DNA replication licensing factor, MCM2 component	M_DNA
OptiV1C01082	4.72482	0.000134238	GRMZM2G041352	endonuclease but no demonstrable endonuclease activity	M_DNA
OptiV1C13287	4.7693	0.000523467	GRMZM2G032977	endonuclease but no demonstrable endonuclease activity	M_DNA
OptiV1C13350	1.12602	0.00303863	GRMZM2G112968	endonuclease but no demonstrable endonuclease activity	M_DNA
OptiV1C13286	2.00992	0.00284856	GRMZM2G158298	Histone 2A	M_DNA
OptiV1C00937	1.80523	0.000318947	GRMZM2G164020	Histone H1	M_DNA
OptiV1S17837	1.07598	0.000822426	GRMZM2G121221	Histone H1	M_DNA
OptiV1C15643	1.12471	0.0091622	GRMZM2G401308	Histone H1	M_DNA
OptiV1C07742	1.03737	0.0283356	GRMZM2G057672	hydrolase involved in interstrand cross-link repair	M_DNA
OptiV1S26960	1.69748	0.0157096	GRMZM2G480364	hydrolase involved in interstrand cross-link repair	M_DNA
OptiV1S30324	2.36959	0.000318134	GRMZM2G173162	Mismatch repair ATPase MSH4 (MutS family)	M_DNA
OptiV1S21285	1.61219	0.000805132	GRMZM2G098099	protein methyltransferase involved in meiosis and transcriptional silencing (Dot1)	M_DNA
OptiV1C01898	2.71655	0.000528337	GRMZM2G472023	protein with an important role in cell division control	M_DNA
OptiV1S30593	3.43971	0.000774562	GRMZM2G361855	Replication factor C, subunit RFC3	M_DNA
OptiV1C02456	1.36243	0.00810434	GRMZM2G179810	Adenine phosphoribosyl transferases	M_NUC
OptiV1C10841	2.73769	0.00144668	GRMZM2G071846	Adenine phosphoribosyl transferases	M_NUC
OptiV1S33899	1.22753	0.00216568	GRMZM2G080380	aspartate carbamoyltransferase	M_NUC
OptiV1C10489	1.05223	0.00377197	GRMZM2G327354	Cytosine deaminase FCY1 and related enzymes	M_NUC
OptiV1C14339	1.22305	0.0161693	GRMZM2G173063	Cytosine deaminase FCY1 and related enzymes	M_NUC
OptiV1C13653	1.53874	0.000516446	GRMZM2G021704	Dihydroorotase	M_NUC
OptiV1C05622	1.56249	0.000253441	GRMZM2G020429	proteins with UPRT domains (Uracil phosphoribosyltransferase)	M_NUC
OptiV1S24588	1.62705	0.00116021	GRMZM2G120581	uridine kinase and uracil phosphoribosyltransferase activities.	M_NUC
OptiV1C01115	1.09309	0.000278358	GRMZM2G064868	5'-3' exonuclease HKE1/RAT15'-3'	M_RNA
OptiV1C00791	1.34018	0.00157031	GRMZM2G040702	DNA-directed RNA polymerase subunit E'	M_RNA
OptiV1S23944	1.38674	0.00377209	GRMZM2G040702	DNA-directed RNA polymerase subunit E'	M_RNA
OptiV1S34421	1.10679	0.0353069	GRMZM2G328309	endoribonuclease E. Functions as a ribonuclease	M_RNA
OptiV1C02982	1.42224	0.0141163	GRMZM2G398086	mRNA deadenylase subunit	M_RNA
OptiV1C11282	1.82804	0.000838991	GRMZM2G312922	mRNA deadenylase subunit	M_RNA
OptiV1S34289	2.91899	0.000797846	GRMZM2G312922	mRNA deadenylase subunit	M_RNA
OptiV1C13866	2.9309	0.00117977	GRMZM2G312922	mRNA deadenylase subunit	M_RNA
OptiV1C03440	4.65433	0.000330583	GRMZM2G312922	mRNA deadenylase subunit	M_RNA
OptiV1C08698	1.09922	0.000431449	GRMZM2G416201	pentatricopeptide repeat protein required for 5' end processing of nad9 and cox3 mRNAs in mitochondria.	M_RNA
OptiV1C11771	1.18313	0.000528969	GRMZM2G404864	protein (PPR) protein involved in mitochondrial mRNA editing	M_RNA
OptiV1C11079	1.2849	0.00122671	GRMZM2G404864	protein (PPR) protein involved in mitochondrial mRNA editing.	M_RNA
OptiV1C04849	1.3766	0.00174836	GRMZM2G064936	Ribonuclease, T2 family	M_RNA
OptiV1S30310	1.60505	0.000776393	GRMZM2G161274	Ribonuclease, T2 family	M_RNA
OptiV1S33801	2.06811	0.000499948	GRMZM2G141322	Ribonuclease, T2 family	M_RNA
OptiV1C01609	3.60641	0.00126488	GRMZM2G158394	Ribonuclease, T2 family	M_RNA
OptiV1C09345	3.64231	0.000878287	GRMZM2G158394	Ribonuclease, T2 family	M_RNA
OptiV1S31413	1.15264	0.00129896	GRMZM2G039949	RNA polymerase III, large subunit	M_RNA
OptiV1S30855	1.50075	0.0158764	GRMZM2G039949	RNA polymerase III, large subunit	M_RNA
OptiV1C00657	2.89119	0.000637801	GRMZM2G499154	Splicing coactivator SRm160/300, subunit SRm300	M_RNA
OptiV1S27822	2.63441	0.000660042	AC207080.3_FG005	TATA box binding protein (TBP)-associated factor, RNA polymerase II	M_RNA
OptiV1C05007	1.44802	0.0190364	GRMZM2G303118	tRNA-splicing endonuclease positive effector (SEN1)	M_RNA
OptiV1S29841	1.28308	0.000400081	GRMZM2G144403	Ca2+-dependent lipid-binding protein CLB1/vesicle protein vp115/Granuphilin A, contains C2 domain	M_SP
OptiV1S23009	1.53037	0.000234219	GRMZM2G144403	Ca2+-dependent lipid-binding protein CLB1/vesicle protein vp115/Granuphilin A, contains C2 domain	M_SP
OptiV1C04178	1.65686	0.0134916	GRMZM2G335419	Clathrin assembly protein AP180 and related proteins, contain ENTH domain	M_SP
OptiV1C14086	1.2265	0.0115426	GRMZM2G121905	Coatomer, beta' subunit	M_SP
OptiV1C12012	1.05846	0.005604	GRMZM2G067063	COPII vesicle protein	M_SP
OptiV1C14121	1.45701	0.000241839	GRMZM2G071163	endomembrane-localized synaptotagmin	M_SP
OptiV1N36465	1.00295	0.000824213	GRMZM2G026231	Endosomal membrane proteins, EMP70	M_SP
OptiV1C15665	1.79	0.00654886	GRMZM2G163172	Exocyst component protein and related proteins	M_SP
OptiV1C02705	1.41081	0.0472494	GRMZM2G383594	guanine nucleotide exchange factor, contains Sec7 domain	M_SP
OptiV1S32789	1.14073	0.000304301	GRMZM2G158489	Sec12p-like protein (GTP exchange protein)	M_SP
OptiV1S24433	2.07067	0.00423008	GRMZM2G312091	Sec12p-like protein (GTP exchange protein)	M_SP
OptiV1C13135	1.2833	0.00288524	GRMZM2G027019	Synaptobrevin/VAMP-like protein	M_SP
OptiV1C12325	1.00071	0.00160601	GRMZM2G133756	Vacuole membrane protein VMP1	M_SP
OptiV1C05101	2.09589	7.57234e-05	GRMZM2G155543	VAMP-associated protein involved in inositol metabolism	M_SP
OptiV1S28077	2.16767	0.000103088	GRMZM2G155543	VAMP-associated protein involved in inositol metabolism	M_SP
OptiV1S19895	2.18394	0.000241839	GRMZM2G155543	VAMP-associated protein involved in inositol metabolism	M_SP
OptiV1S33244	1.07377	0.000139591	GRMZM2G065105	V-SNARE	M_SP
OptiV1C14428	1.00879	0.00196677	GRMZM2G139903	cytochrome C oxidase assembly protein	MI
OptiV1S22135	1.49214	0.000295244	GRMZM2G055880	inner membrane protein OXA1-like	MI
OptiV1C15459	5.30001	0.000119825	GRMZM2G048366	Mitochondrial import inner membrane translocase, subunit TIM44	MI
OptiV1S28289	1.19549	0.00963163	GRMZM2G339503	Mitochondrial outer membrane translocase complex, subunit Tom7	MI
OptiV1C10427	1.61574	0.0464189	GRMZM2G074743	AOX1a, an isoform of alternative oxidase	MI_ET
OptiV1S17967	2.81134	0.00216271	GRMZM2G125669	AOX1a, an isoform of alternative oxidase	MI_ET
OptiV1C13995	2.86293	0.00241017	GRMZM2G074743	AOX1a, an isoform of alternative oxidase	MI_ET
OptiV1C10139	3.12035	0.00035503	GRMZM2G090487	NADH-dehydrogenase (ubiquinone)	MI_ET
OptiV1C02502	1.12837	0.00266123	GRMZM2G145972	NADH-dehydrogenase (ubiquinone)	MI_ET
OptiV1C09173	3.71323	0.0286236	GRMZM2G071343	Amine oxidase	N
OptiV1S28380	1.60939	0.00293575	GRMZM2G081016	Amine oxidase	N
OptiV1C10868	1.98512	0.00288665	GRMZM2G034152	Amine oxidase	N
OptiV1C12709	1.94063	0.00206388	GRMZM2G034152	Amine oxidase	N
OptiV1S25116	1.93491	0.00112151	GRMZM2G034152	Amine oxidase	N
OptiV1S23788	1.25696	0.0268213	GRMZM2G098290	chloroplastic glutamine synthetase	N
OptiV1S26259	4.23402	5.01075e-05	GRMZM2G150468	low affinity nitrate transporter	N
OptiV1C12099	1.24584	0.00431777	GRMZM2G461159	S-adenosylmethionine decarboxylase involved in polyamine biosynthesis	N
OptiV1S26021	1.09621	0.0371695	GRMZM2G017013	BCL2-associated athanogene-like proteins and related BAG family chaperone regulators	O
OptiV1C05081	1.20315	0.00912249	GRMZM2G041765	BCL2-associated athanogene-like proteins and related BAG family chaperone regulators	O
OptiV1S28214	1.2247	0.032064	GRMZM2G157481	BCL2-associated athanogene-like proteins and related BAG family chaperone regulators	O
OptiV1C04249	1.2771	0.0451609	GRMZM2G120305	BCL2-associated athanogene-like proteins and related BAG family chaperone regulators	O
OptiV1S28990	1.32875	0.036301	GRMZM2G079956	BCL2-associated athanogene-like proteins and related BAG family chaperone regulators	O
OptiV1S29212	1.06128	0.0109244	GRMZM2G078500	catalytic LigB subunit of aromatic ring-opening dioxygenase family	O
OptiV1S21706	1.68077	0.000623246	GRMZM2G035994	Flavin-containing amine oxidase	O
OptiV1C05029	1.1707	0.0062441	GRMZM2G101287	gene that is induced in response to dessication	O
OptiV1C12658	1.04379	0.00558445	GRMZM2G141214	Glucose dehydrogenase/choline dehydrogenase/mandelonitrile lyase (GMC oxidoreductase family)	O
OptiV1S21256	2.1532	0.000754124	GRMZM2G081841	Glucose dehydrogenase/choline dehydrogenase/mandelonitrile lyase (GMC oxidoreductase family)	O
OptiV1C15076	1.76683	0.00176085	GRMZM2G410991	lysm domain GPI-anchored protein 2 precursor (LYM2)	O
OptiV1C12376	1.50009	0.00144099	GRMZM2G040024	monooxygenases that are known to degrade salicylic acid (SA)	O
OptiV1C03338	1.56012	0.00393535	GRMZM2G040024	monooxygenases that are known to degrade salicylic acid (SA)	O
OptiV1S27024	1.66263	0.00473007	GRMZM2G040024	monooxygenases that are known to degrade salicylic acid (SA)	O
OptiV1S26724	1.68598	0.0113108	GRMZM2G438386	Multicopper oxidases	O
OptiV1C10721	2.32958	0.00117638	GRMZM2G076225	Multicopper oxidases	O
OptiV1C12781	1.04976	0.00456089	GRMZM2G399073	ortholog of GRP94, an ER-resident HSP90-like protein	O
OptiV1C07369	1.07735	0.0076338	GRMZM2G141931	ortholog of GRP94, an ER-resident HSP90-like protein	O
OptiV1S18975	3.17452	0.00394651	GRMZM2G058414	patatin-like protein 6 (PLA IIIA)	O
OptiV1S28996	1.05079	0.00292584	GRMZM2G076257	pentatricopeptide (PPR) protein involved in leaf and root development	O
OptiV1S18539	2.16695	0.00056064	GRMZM2G352678	plantacyanin one of blue copper proteins	O
OptiV1C11185	1.07422	0.0022242	GRMZM2G473976	prenylcysteine methylesterase activity	O
OptiV1S31867	1.59389	0.00112834	AC204611.4_FG001	Pyridoxal phosphate (PLP)-dependent transferases superfamily protein	O
OptiV1C05463	1.09069	0.0103925	GRMZM2G368827	senescence-associated gene	O
OptiV1S25652	3.14896	0.000121384	GRMZM2G160990	Signaling protein SWIFT and related BRCT domain proteins	O
OptiV1C03721	1.89765	0.00134867	GRMZM2G133407	Soluble epoxide hydrolase	O
OptiV1S23862	1.96907	0.00252498	GRMZM2G133407	Soluble epoxide hydrolase	O
OptiV1C06554	1.33422	0.0021658	GRMZM2G083655	SPX domain gene 1, vacuolar polyphosphate accumulation	O
OptiV1C15984	1.01306	0.00385435	GRMZM2G171423	SPX domain gene 2, vacuolar polyphosphate accumulation	O
OptiV1N39672	1.27483	0.000485331	GRMZM2G035579	SPX domain gene 2, vacuolar polyphosphate accumulation	O
OptiV1S24266	1.12057	0.00234068	GRMZM2G171423	SPX domain gene 2, vacuolar polyphosphate accumulation	O
OptiV1S33099	1.04639	0.0027175	GRMZM2G171423	SPX domain gene 2, vacuolar polyphosphate accumulation	O
OptiV1C03719	1.15059	0.00051144	GRMZM2G065989	SPX domain gene 3, vacuolar polyphosphate accumulation	O
OptiV1S21181	1.33639	0.00121895	GRMZM2G370780	SPX domain gene 3, vacuolar polyphosphate accumulation	O
OptiV1S31259	1.60786	0.000331909	GRMZM2G370780	SPX domain gene 3, vacuolar polyphosphate accumulation	O
OptiV1C11772	1.14229	0.00100739	GRMZM2G122108	SPX domain gene 4, vacuolar polyphosphate accumulation	O
OptiV1C14976	1.17687	0.000615644	GRMZM2G122108	SPX domain gene 4, vacuolar polyphosphate accumulation	O
OptiV1C11970	1.82985	0.000566503	GRMZM2G173967	Amino acid transporters	P_AA
OptiV1C15436	1.63374	0.00054311	GRMZM2G173967	Amino acid transporters	P_AA
OptiV1S18125	1.77272	0.0146591	GRMZM2G136508	Amino acid transporters	P_AA
OptiV1S23839	1.17243	0.00607889	GRMZM2G309163	Amino acid transporters	P_AA
OptiV1S33312	1.25476	0.000509585	GRMZM2G051219	Anthranilate phosphoribosyltransferase	P_AA
OptiV1C03092	1.36027	0.000995223	GRMZM2G051219	Anthranilate phosphoribosyltransferase	P_AA
OptiV1S21984	4.12772	0.000608449	GRMZM2G106950	Anthranilate synthase component II	P_AA
OptiV1C00703	3.61679	0.0360911	GRMZM2G078472	Asparagine synthase (glutamine-hydrolyzing)	P_AA
OptiV1C14223	1.09918	0.0171777	GRMZM2G024686	Aspartate kinase	P_AA
OptiV1C07021	1.79863	0.00133273	GRMZM2G036861	Chorismate synthase	P_AA
OptiV1C10724	1.71736	0.00361723	GRMZM2G036861	Chorismate synthase	P_AA
OptiV1C01291	1.80379	0.00170257	GRMZM2G396212	Class-II DAHP synthetase family protein: 3-deoxy-7-phosphoheptulonate synthase activity	P_AA
OptiV1C08890	1.90216	0.000646447	GRMZM2G365160	Class-II DAHP synthetase family protein: 3-deoxy-7-phosphoheptulonate synthase activity	P_AA
OptiV1S25708	2.05422	0.000394881	GRMZM2G454719	Class-II DAHP synthetase family protein: 3-deoxy-7-phosphoheptulonate synthase activity	P_AA
OptiV1S32087	1.82948	0.0456721	GRMZM2G450498	Cystathionine beta-lyases/cystathionine gamma-synthases	P_AA
OptiV1S22465	2.11741	0.00123125	GRMZM2G073814	D-3-phosphoglycerate dehydrogenase, D-isomer-specific 2-hydroxy acid dehydrogenase superfamily	P_AA
OptiV1S25385	2.13745	0.00116622	GRMZM2G073814	D-3-phosphoglycerate dehydrogenase, D-isomer-specific 2-hydroxy acid dehydrogenase superfamily	P_AA
OptiV1S22692	1.42777	0.0109586	GRMZM2G101069	Glutamate decarboxylase/sphingosine phosphate lyase	P_AA
OptiV1S27239	2.02424	0.000238274	GRMZM2G161868	ketol-acid reductoisomerase	P_AA
OptiV1C00742	4.38423	7.57234e-05	GRMZM2G159149	lysine decarboxylase family protein	P_AA
OptiV1C16611	1.05977	0.000779596	AC212190.4_FG010	pyridoxal phosphate-dependent enzyme	P_AA
OptiV1S20587	1.47087	0.0275714	GRMZM2G314652	shikimate kinase	P_AA
OptiV1C10776	3.92891	0.000912698	GRMZM2G085381	Tryptophan synthase alpha chain	P_AA
OptiV1C02714	3.55885	0.0020627	GRMZM2G115948	20S proteasome, regulatory subunit alpha type PSMA2/PRE8	P_D
OptiV1C03902	2.73184	0.000920056	GRMZM2G124417	20S proteasome, regulatory subunit beta type PSMB1/PRE7	P_D
OptiV1C15616	1.64278	0.0325786	GRMZM2G381739	Aspartyl protease	P_D
OptiV1S18493	1.68913	0.00495398	AC191555.2_FG002	Aspartyl protease	P_D
OptiV1S21954	1.58545	0.021141	AC191555.2_FG002	Aspartyl protease	P_D
OptiV1S24313	1.07575	0.04132	GRMZM2G175927	Aspartyl protease	P_D
OptiV1S25923	2.42783	0.0119788	GRMZM2G128333	Aspartyl protease	P_D
OptiV1S27621	1.62215	0.0226874	GRMZM2G468657	Aspartyl protease	P_D
OptiV1C15279	1.8961	0.00478091	GRMZM2G112337	Aspartyl protease	P_D
OptiV1C00385	1.00285	0.00146184	GRMZM2G128268	Aspartyl protease	P_D
OptiV1C11648	1.28918	0.000508183	GRMZM2G128992	Aspartyl protease	P_D
OptiV1C11156	1.30044	0.000746053	GRMZM2G128992	Aspartyl protease	P_D
OptiV1S27159	1.30749	0.000454454	GRMZM2G042008	Aspartyl protease	P_D
OptiV1S29508	1.43312	0.0210133	GRMZM2G025491	Aspartyl protease	P_D
OptiV1S32345	1.4723	0.0495484	GRMZM2G110168	Aspartyl protease	P_D
OptiV1S25267	1.56195	0.00374972	GRMZM2G168115	Aspartyl protease	P_D
OptiV1C03447	1.83401	0.000394524	GRMZM2G128922	Aspartyl protease	P_D
OptiV1S24991	1.94886	0.0107006	GRMZM2G026911	Aspartyl protease	P_D
OptiV1C16466	1.97751	0.00441012	GRMZM2G323757	Aspartyl protease	P_D
OptiV1C03298	2.05366	0.000104414	GRMZM2G128922	Aspartyl protease	P_D
OptiV1C05516	2.09118	0.000472703	GRMZM2G018108	Aspartyl protease	P_D
OptiV1C17556	3.19002	0.00284329	GRMZM2G053206	Aspartyl protease	P_D
OptiV1C15904	4.03489	0.000793016	GRMZM2G089506	Aspartyl protease	P_D
OptiV1C09231	1.27116	0.0184693	GRMZM2G477200	ATP-dependent protease La (LON) domain protein	P_D
OptiV1C01703	1.72345	0.000995223	GRMZM2G102811	Class I glutamine amidotransferase-like superfamily protein	P_D
OptiV1S31899	1.14252	0.0190869	GRMZM2G166089	Cullins	P_D
OptiV1C02752	2.05914	0.000386496	GRMZM2G150256	Cysteine proteinase Cathepsin L	P_D
OptiV1C14873	1.91994	0.00854444	GRMZM2G010435	Cysteine proteinase Cathepsin L	P_D
OptiV1S19019	1.0514	0.0301224	GRMZM2G035045	Cysteine proteinase Cathepsin L	P_D
OptiV1S22576	1.19255	0.0452631	GRMZM2G367701	Cysteine proteinase Cathepsin L	P_D
OptiV1S26655	1.24814	0.0064939	GRMZM2G055827	E3 ubiquitin ligase	P_D
OptiV1S33062	1.0241	0.0320811	GRMZM2G057262	E3 ubiquitin ligase	P_D
OptiV1S20210	1.10332	0.0221599	GRMZM2G035704	E3 ubiquitin ligase	P_D
OptiV1C01067	1.13177	0.0020478	GRMZM2G067865	E3 ubiquitin ligase	P_D
OptiV1C16520	1.22637	0.0462542	GRMZM2G071484	E3 ubiquitin ligase	P_D
OptiV1S21746	1.78046	0.0036475	GRMZM2G057262	E3 ubiquitin ligase	P_D
OptiV1S18214	2.22213	0.00138481	GRMZM2G053707	E3 ubiquitin ligase	P_D
OptiV1S33862	1.29603	0.00372893	GRMZM2G104366	F-box domain, cyclin-like	P_D
OptiV1C16474	1.66921	0.00361767	GRMZM2G090328	F-box domain, cyclin-like	P_D
OptiV1S32376	2.46912	0.000487979	GRMZM2G003663	F-box domain, cyclin-like	P_D
OptiV1S25537	1.30797	0.000221681	GRMZM2G133021	F-box family protein	P_D
OptiV1C11105	2.23563	0.00434593	GRMZM2G139872	F-box family protein	P_D
OptiV1S33933	1.161	0.00996658	GRMZM2G348855	F-box family protein	P_D
OptiV1C12358	1.91724	7.57234e-05	GRMZM2G171022	F-box family protein	P_D
OptiV1S29222	1.2421	0.00279312	GRMZM2G065970	F-box/RNI-like/FBD-like domains-containing protein	P_D
OptiV1S27701	1.06167	0.00328232	GRMZM2G110220	Gelatinase A and related matrix metalloproteases	P_D
OptiV1S21403	1.22893	0.0415497	GRMZM2G022799	Metacaspase involved in regulation of apoptosis	P_D
OptiV1S24925	2.01687	0.0217102	GRMZM2G348186	Metalloprotease essential for plastid development	P_D
OptiV1S25470	1.61621	0.00766668	GRMZM2G451765	Peptidase M50 family protein	P_D
OptiV1S27454	1.28649	0.008964	GRMZM2G018181	plant U-box 26 (PUB26) ubiquitin-protein ligase activity	P_D
OptiV1C15092	1.76227	0.00053742	GRMZM2G377889	Protease, Ulp1 family	P_D
OptiV1S18881	1.6092	0.000995223	GRMZM2G450807	Protease, Ulp1 family	P_D
OptiV1S24964	1.91265	0.00160601	GRMZM2G327443	Protease, Ulp1 family	P_D
OptiV1S32146	1.73901	0.000812483	GRMZM2G051339	Protease, Ulp1 family	P_D
OptiV1S33854	1.62256	0.00115641	GRMZM2G340739	Protease, Ulp1 family	P_D
OptiV1S24690	1.00179	0.0293972	GRMZM2G010505	Protease, Ulp1 family	P_D
OptiV1S32953	2.42666	0.00472133	GRMZM2G318220	RING/U-box superfamily protein, E3 ubiquitin ligase	P_D
OptiV1C14654	2.25797	7.57234e-05	GRMZM2G059865	SCF ubiquitin ligase, Skp1 component	P_D
OptiV1C06294	1.499	0.000890364	GRMZM2G106165	Serine carboxypeptidases	P_D
OptiV1S33683	1.74322	0.000641829	GRMZM2G432631	Serine carboxypeptidases	P_D
OptiV1S19025	1.30565	0.000719694	GRMZM2G024785	Serine carboxypeptidases (lysosomal cathepsin A)	P_D
OptiV1S20179	2.52117	0.0059326	GRMZM2G126541	Serine carboxypeptidases (lysosomal cathepsin A)	P_D
OptiV1S26869	2.71266	0.000148029	GRMZM2G161696	Serine carboxypeptidases (lysosomal cathepsin A)	P_D
OptiV1C16726	1.53042	0.00379393	GRMZM2G118241	Serine carboxypeptidases (lysosomal cathepsin A)	P_D
OptiV1S32106	5.75159	0.00104148	GRMZM2G373607	Serine carboxypeptidases (lysosomal cathepsin A)	P_D
[truncated: 1,705 more rows]
