# Supplementary material for: Adaptation of maize source leaf metabolism to stress related disturbances in carbon, nitrogen and phosphorus balance
Source: BMC Genomics. 2013 Jul 3;14:442. doi: 10.1186/1471-2164-14-442 (PMC3716532; doi:10.1186/1471-2164-14-442)
Supplement: Additional file 5: Table S4 — Transcriptional changes by low temperature, low N and low P in selected pathways of primary C and N metabolism, Pi homeostasis, hormone metabolism and senescence related processes. [file 1471-2164-14-442-S5.xlsx]

## Sheet: C_assimilation
OptiID	Genome 4.53a	ShortDescription	LOW T		LOW N		LOW P
Photosystem PSI
OptiV1S22309	GRMZM2G001653	subunit O of photosystem I.	-0.621495		-0.316724		0.343235
OptiV1C06281	GRMZM2G012397	subunit K of photosystem I reaction center.	-0.350405		-0.382622		-0.298767
OptiV1S20987	GRMZM2G013342	photosystem I reaction center subunit II	-0.455494		-0.648488		0.0105288
OptiV1S23142	GRMZM2G024150	photosystem I reaction center subunit II	-0.325292		-0.341612		0.133317
OptiV1C09256	GRMZM2G026015	subunit L of photosystem I reaction center.	-0.431018		-0.137452		0.0494391
OptiV1S22252	GRMZM2G080107	subunit of photosystem I	-0.66999		-0.414411		-0.127921
OptiV1C09240	GRMZM2G085646	subunit F of photosystem I	-0.691111		-0.131775		0.352497
OptiV1S27796	GRMZM2G377855	subunit G of photosystem I	-0.704236		-0.119048		0.405826
OptiV1C06265	GRMZM2G459532	photosystem I subunit H2	-0.413228		-0.272569		0.697736
OptiV1C03954	GRMZM2G021617	PsaC subunit of photosystem I	-0.480703		-0.0485564		0.192194
OptiV1C08633	GRMZM2G072280	component of the light harvesting antenna complex of photosystem I.	-1.00407	*	-0.292149		0.0651479
OptiV1C01128	GRMZM2G092311	component of the light harvesting antenna complex of photosystem I.	-0.664786		-0.227265		0.10937
OptiV1C12619	GRMZM2G160268	chlorophyll a/b-binding protein	-1.19046	*	-0.182723		0.122188
OptiV1S21234	GRMZM2G010884	PSI type III chlorophyll a/b-binding protein	-0.616977		-0.374647		0.0141184
OptiV1C03132	GRMZM2G153184	chlorophyll a/b-binding protein	-1.35477	*	-0.176831		0.485206
Photosystem PSII
OptiV1C08733	GRMZM2G018627	subunit of the light harvesting complex II	-0.561333		-0.108905		0.0834453
OptiV1C16411	GRMZM2G033885	light harvesting complex photosystem II	-0.738299		0.214012		1.00102	*
OptiV1C02586	GRMZM2G057281	subunit of the light harvesting complex II	-0.648759		-0.15964		0.137837
OptiV1S30585	GRMZM2G077333	PSII-S (CP22), a ubiquitous pigment-binding protein associated with photosystem II (PSII)	-0.496015		0.172124		0.201512
OptiV1C06431	GRMZM2G174984	10 kDa PsbR subunit of photosystem II (PSII)	-0.719917		-0.473303		0.0784132
OptiV1C12529	GRMZM2G175562	extrinsic subunit of photosystem II	-0.661657		-0.117701		0.51139
OptiV1C01009	GRMZM2G016066	Decreased effective quantum yield of photosystem II	-0.509733		-0.240573		0.357492
OptiV1C07436	GRMZM2G459556	23 kD extrinsic protein that is part of photosystem II	-0.47151		-0.0419117		0.636608
OptiV1S27232	GRMZM2G459614	24 kD extrinsic protein that is part of photosystem II	-0.323059		0.017886		0.637903
OptiV1C16970	GRMZM2G429955	Photosystem II type I chlorophyll a/b-binding protein	-0.394016		0.457299		1.84153
OptiV1C06030	GRMZM2G149428	photosystem II encoding the light-harvesting chlorophyll a/b binding protein CP26	-0.618839		-0.223445		0.239816
C4 shuttle
OptiV1S31843	GRMZM2G083841	C4 phosphoenolpyruvate carboxylase 1 [Zea mays]	-0.236524		-0.697373		-0.22675
OptiV1C17314	GRMZM2G097457	pyruvate orthophosphate dikinase 1 [Zea mays], chloroplastic	-0.257901		-1.21725	*	-1.53099
OptiV1S18555	GRMZM2G004880	PPDK regulatory protein, kinase and protein phosphatase activities towards PPDK	-0.739291		-0.564141		0.131937
OptiV1C01148	GRMZM2G085019	NADP-dependent malic enzyme, chloroplastic precursor [Zea mays]	-0.467366		-0.771409		-0.775901
OptiV1S19237	GRMZM2G122479	non-photosynthetic NADP-malic enzyme [Zea mays]	-0.422429		-0.584073		-0.759296
OptiV1S32185	GRMZM2G159724	NADP-dependent malic enzyme [Zea mays]	0.707714		-0.432466		-0.807501
OptiV1S34132	GRMZM2G129513	Lactate/malate dehydrogenase family protein	-0.242941		-0.16244		0.106742
OptiV1S33016	GRMZM2G141289	chloroplast NAD-MDH	-0.250308		-1.05053	*	-0.52549
OptiV1C11965	GRMZM2G161245	NAD-dependent malate dehydrogenase, chloroplast?	-0.789186		0.264037		0.586201
OptiV1C16024	GRMZM2G383088	dicarboxylate transporter 1 (DiT1)	0.386676		0.34974		0.444367
OptiV1C01664	GRMZM2G174107	plastid inner envelope protein PPT (phosphoenolpyruvate/phosphate translocator)	-0.083338		-0.349701		-0.110854
OptiV1C16923	GRMZM2G066413	plastid inner envelope protein PPT (phosphoenolpyruvate/phosphate translocator)	0.0479284		-1.34679	*	-0.618013
OptiV1C13600	GRMZM2G047404	plastid inner envelope protein PPT (phosphoenolpyruvate/phosphate translocator)	0.00822756		-0.406147		-0.106565
OptiV1S18713	GRMZM2G103047	plastid inner envelope protein PPT (phosphoenolpyruvate/phosphate translocator)	-0.0738034		-0.441255		-0.0223564
OptiV1S18390	GRMZM2G008642	phosphoenolpyruvate (pep)/phosphate translocator 2 (PPT2)	-0.123268		-0.31846		0.380194
OptiV1C03919	GRMZM2G070605	triose phosphate/phosphate translocator, chloroplastic precursor	-0.0771953		-0.319153		-0.177103
OptiV1S18390	GRMZM2G008642	Triose phosphate/phosphate translocator	-0.123268		-0.31846		0.380194
OptiV1C13061	GRMZM2G001696	phosphoenolpyruvate carboxykinase [ATP], homolog2 [Zea mays]	-0.464216		-0.625486		-1.51236	*
OptiV1S34552	GRMZM2G013900	phosphoenolpyruvate carboxykinase homolog2 [Zea mays]	-0.750638		-0.41854		-1.52446	*
Calvin cycle
OptiV1C07107	GRMZM2G360821	large subunit of RUBISCO	-0.300064		-0.22162		-0.0306861
OptiV1C12959	GRMZM2G448344	large subunit of RUBISCO	-0.731066		-0.315082		-0.215957
OptiV1S22510	GRMZM2G360821	large subunit of RUBISCO	-0.2385		-0.213842		0.0457687
OptiV1C04864	GRMZM2G057171	large subunit of RUBISCO	-0.324892		-0.16862		-0.146663
OptiV1C12882	GRMZM2G450762	large subunit of RUBISCO	-0.138932		0.304975		-1.81258	*
OptiV1C01482	GRMZM2G113033	ribulose bisphosphate carboxylase small chain 1A	-0.022588		-0.351321		-0.211017
OptiV1C09123	GRMZM2G162200	RBSact_Rubisco activase	-0.676675		-0.8196		-1.05187	*
OptiV1C15952	GRMZM2G162282	Rubisco activase	-0.730585		-1.14972		-1.18598	*
OptiV1N41756	GRMZM2G089136	Phosphoglycerate kinase, chloroplastic	-0.077564		0.158392		0.0307408
OptiV1C09486	GRMZM2G382914	Phosphoglycerate kinase, chloroplastic	0.0836438		-0.282997		0.187129
OptiV1S22984	GRMZM2G047028	Phosphoglycerate kinase, chloroplastic	0.530722		-0.42009		0.688829
OptiV1C15750	GRMZM2G007263	Chloroplast Glyceraldehyde 3-phosphate dehydrogenase	-0.101407		-0.131441		-0.26462
OptiV1S34459	GRMZM2G337113	photosynthetic glyceraldehyde-3-phosphate dehydrogenase	-0.152338		-0.288004		-0.0968306
OptiV1C15295	GRMZM2G141467	photosynthetic glyceraldehyde-3-phosphate dehydrogenase	-0.125498		-0.21418		-0.189304
OptiV1C15574	GRMZM2G046284	chloroplast Fructose-biphosphate aldolase	-0.355018		-0.667335		-0.319382
OptiV1S26308	GRMZM2G155253	Fructose-bisphosphate aldolase, chloroplast precursor	-0.46984		-0.836023		-0.635234
OptiV1S22272	GRMZM2G407406	fructose-bisphosphate aldolase, chloroplast precursor	-0.265678		-0.49366		-0.0889543
OptiV1C06584	GRMZM2G306732	Fructose-1,6-bisphosphatase	-0.452208		-0.646586		-0.151257
OptiV1C11266	GRMZM2G033208	Transketolase, chloroplastic, A chain	-0.235395		-0.54739		0.556053
OptiV1S32908	GRMZM2G162529	Phosphoribulokinase, chloroplast ?	-0.290262		-0.536722		-0.380617
OptiV1C14035	GRMZM2G026024	phosphoribulokinase [Zea mays]	-0.152132		-0.773238		-0.62114
OptiV1S23973	GRMZM2G463280	phosphoribulokinase [Zea mays], chloroplastic	-0.325239		-0.47363		-0.432724
OptiV1C15956	GRMZM2G002807	Triosephosphate isomerase	0.0547426		0.192917		0.730828
OptiV1N35193	AC147602.5_FG003	chloroplast enzyme sedoheptulose-1,7-bisphosphatase (SBPase)	-0.0993291		0.00830387		-0.524348
OptiV1C10655	GRMZM2G166424	Ribose 5-phosphate isomerase	0.217284		-0.0630977		-0.335593
OptiV1C15881	GRMZM2G094165	carbonic anhydrase [Zea mays]	-0.11134		0.191519		0.199184
OptiV1S27354	GRMZM2G348512	carbonic anhydrase [Zea mays]	-0.0653252		0.270759		-0.272053
OptiV1C09718	GRMZM2G145101	carbonic anhydrase [Zea mays]	0.714069		0.576072		-0.498161
Photorespiration
OptiV1C07293	GRMZM2G018441	phosphoglycolate phosphatase precursor, 4-nitrophenylphosphatase [Zea mays]	-0.270362		-0.0335472		-0.819752
OptiV1C06124	GRMZM2G417843	phosphoglycolate phosphatase precursor, 4-nitrophenylphosphatase [Zea mays]	-0.316881		-0.085474		-0.212523
OptiV1C15797	GRMZM2G076145	peroxisomal glycolate oxidase	0.568614		0.244927		0.369326
OptiV1C03211	GRMZM2G129246	peroxisomal glycolate oxidase	-0.174331		-0.239625		-0.949402
OptiV1C12033	GRMZM2G148194	Peroxisomal (S)-2-hydroxy-acid oxidase GLO4	0.554715		-0.0190019		0.423263
OptiV1C15312	GRMZM2G356897	peroxisomal glycolate oxidase like	-0.155551		0.280267		-0.181299
OptiV1C00508	GRMZM2G088212	catalase isozyme B [Zea mays]	0.13567		-0.759711		-0.27364
OptiV1S17746	GRMZM2G090568	catalase isozyme 2 [Zea mays]	-1.26348	*	-1.16517		-0.419188
OptiV1C01558	GRMZM2G137868	serine--glyoxylate aminotransferase [Zea mays]	0.303456		0.00625249		-1.20089	*
OptiV1S30485	GRMZM2G050481	serine--glyoxylate aminotransferase [Zea mays]	0.389987		-0.0965357		-1.23727	*
OptiV1C15350	GRMZM2G104310	glycine decarboxylase P subunit (mitochondrial ?)	-0.242208		-0.602873		-0.776571
OptiV1C06489	GRMZM2G010321	glycine cleavage system H protein 1 [Zea mays]	0.43299		0.599991		-0.857018
OptiV1N38143	GRMZM2G399183	glycine cleavage H-protein [Zea mays]	-0.303649		-0.395478		-0.885223
OptiV1C16983	GRMZM2G107665	aminomethyltransferase [Zea mays], glycine cleavage T-protein family protein	-0.27162		-0.20604		-0.0963513
OptiV1C10828	GRMZM2G039238	Serine hydroxymethyltransferase, mitochondrial precursor	-0.789105		-0.516816		-0.165324
OptiV1C03901	GRMZM2G078143	Serine hydroxymethyltransferase, mitochondrial precursor	1.39548	*	0.00177429		-0.516484
OptiV1C09175	GRMZM2G135283	serine hydroxymethyltransferase [Zea mays]	-0.127936		-0.701257		-0.727406
OptiV1C13089	GRMZM2G452630	serine hydroxymethyltransferase [Zea mays]	0.757603		0.154242		-0.346239
OptiV1C11443	GRMZM2G074282	peroxisomal hydroxypyruvate reductase	-0.48717		-0.388713		-0.556986
OptiV1C13170	GRMZM2G018786	D-glycerate 3-kinase, chloroplast	-0.510366		-0.427524		-0.334961

## Sheet: catabolism
OptiID	Genome 4.53a	ShortDescription	LOW T		LOW N		LOW P
Glycolysis
OptiV1C06335	GRMZM2G109383	Phosphoglucomutase, cytosolic	-0.233268		-0.618504		-0.0397881
OptiV1S21227	GRMZM2G023289	Phosphoglucomutase, cytosolic	-0.435524		-0.571596		-0.00991296
OptiV1C14936	GRMZM2G025854	Phosphoglucomutase, cytosolic	-0.377156		-0.195104		0.114643
OptiV1S28309	GRMZM2G036650	Glucose-6-phosphate isomerase, cytosolic	0.265991		-0.307546		0.163354
OptiV1C14408	GRMZM2G059151	PPi dependent phosphofructokinase	-1.34543	*	-0.994042		0.72718
OptiV1C05440	GRMZM2G450163	PPi dependent phosphofructokinase	-0.274205		-0.193683		-0.365614
OptiV1C11137	GRMZM2G123371	PPi dependent phosphofructokinase	0.367053		-0.537458		-0.914565
OptiV1C00797	GRMZM2G322953	Fructose-1,6-bisphosphatase	0.45768		0.386624		-0.520317
OptiV1S24468	GRMZM2G132069	phosphofructokinase 3 (PFK3)	-0.918553		-0.183995		1.16282	*
OptiV1C14138	GRMZM2G004932	phosphofructokinase 3 (PFK3)	-1.08681	*	-0.509342		-0.48594
OptiV1C05647	GRMZM2G080375	phosphofructokinase 3 (PFK3)	-0.707764		-0.321321		0.634077
OptiV1C02014	GRMZM2G009591	phosphofructokinase 5 (PFK5)	-0.627785		-0.161044		-0.213005
OptiV1C11348	GRMZM2G443985	phosphofructokinase 3 (PFK3)	0.216401		-0.31375		-1.2022	*
OptiV1S28149	GRMZM2G171796	phosphofructokinase 5 (PFK5)	-0.703172		-0.140585		0.276155
OptiV1C09534	AC194242.4_FG001	phosphofructokinase 3 (PFK3)	0.108913		-0.430886		-0.744253
OptiV1C14630	GRMZM2G401970	phosphofructokinase 3 (PFK3)	-0.839896		-0.321342		0.881661
OptiV1C11726	GRMZM2G345493	fructose-bisphosphate aldolase, cytoplasmic isozyme 1 [Zea mays]	0.276016		-0.318521		-3.19322	*
OptiV1C13621	GRMZM2G066024	fructose-bisphosphate aldolase cytoplasmic isozyme [Zea mays]	-0.105846		0.349896		0.709473
OptiV1C08857	GRMZM2G030784	triosephosphate isomerase, cytosolic [Zea mays]	0.154721		-0.135055		-0.110442
OptiV1S25307	GRMZM2G146206	triosephosphate isomerase, cytosolic [Zea mays]	0.607283		0.0775006		2.08116	*
OptiV1C09648	GRMZM2G046804	Glyceraldehyde-3-phosphate dehydrogenase, cytosolic 1	-0.560551		-0.628693		0.551489
OptiV1C01647	GRMZM2G176307	cytosolic glyceroldehyde-3-phosphate dehydrogenase GAPC4 [Zea mays]	0.541355		0.309814		2.34064	*
OptiV1C09486	GRMZM2G382914	3-phosphoglycerate kinase	0.0836438		-0.282997		0.187129
OptiV1S21071	GRMZM2G051697	Phosphoglycerate mutase	-0.71284		-0.901544		-0.636762
OptiV1C11082	GRMZM2G009607	Phosphoglycerate mutase	-0.86292		-0.888232		0.191339
OptiV1C10574	GRMZM2G141634	Phosphoglycerate mutase	-0.239791		0.069149		0.448607
OptiV1S22369	GRMZM2G146778	Phosphoglycerate mutase	-0.636311		-0.771569		0.335801
OptiV1C03046	GRMZM2G334628	Phosphoglycerate mutase	-0.16568		-0.828196		-0.285793
OptiV1C05344	GRMZM2G060185	phosphoglycerate mutase	0.091826		-0.113829		-0.158512
OptiV1C06680	GRMZM2G021605	Phosphoglycerate mutase family	-0.815806		-1.58021	*	0.629073
OptiV1C06015	GRMZM2G142777	Phosphoglycerate mutase	-0.383529		-0.30706		0.488551
OptiV1C02547	GRMZM2G064302	Enolase	-0.667306		-1.12543	*	0.312492
OptiV1C06389	GRMZM2G048371	Enolase	-0.015735		-0.627801		-0.181941
OptiV1S34081	GRMZM2G446253	enolase 1 [Zea mays]	-0.881007		-1.20201	*	0.288375
OptiV1C16439	GRMZM2G131539	enolase, putative	0.0221524		-0.159734		-0.190796
OptiV1S29738	GRMZM2G003883	Pyruvate kinase	-0.172565		0.153168		-0.177415
OptiV1C01725	GRMZM2G119175	Pyruvate kinase	-0.605595		-0.449106		0.260033
OptiV1C12974	GRMZM2G150098	Pyruvate kinase	-0.433612		-0.532972		0.594387
OptiV1S26101	GRMZM2G008714	Pyruvate kinase	-0.540777		-0.655417		0.581375
OptiV1C13038	GRMZM2G124593	Pyruvate kinase	1.49806	*	0.672648		-0.393145
TCA cycle
OptiV1C12000	GRMZM2G302832	pyruvate dehydrogenase (acetyl-transferring) activity	-0.380377		-2.11365	*	0.0206134
OptiV1S31451	GRMZM2G097226	pyruvate dehydrogenase (acetyl-transferring) activity	0.2428		-0.166281		-0.0957676
OptiV1C12836	GRMZM2G063851	Citrate synthase	-0.33648		-0.58495		0.743409
OptiV1C17009	GRMZM2G135588	Citrate synthase	0.16106		-0.60636		-0.165528
OptiV1C03614	GRMZM2G009808	aconitase that can catalyze the conversion of citrate to isocitrate	0.0479499		0.15064		0.234383
OptiV1C06014	GRMZM2G020801	aconitase that can catalyze the conversion of citrate to isocitrate	-0.328165		-0.670844		0.0488165
OptiV1C13448	GRMZM2G467338	aconitase that can catalyze the conversion of citrate to isocitrate	0.139519		-0.876017		-0.104715
OptiV1C09222	GRMZM2G120857	Isocitrate dehydrogenase, alpha subunit	0.0353529		-0.315263		-0.203119
OptiV1S25031	GRMZM2G173251	Isocitrate dehydrogenase, alpha subunit	0.152132		-0.383741		-0.148834
OptiV1S21978	GRMZM2G025366	Isocitrate dehydrogenase, gamma subunit	-0.411182		-0.161842		-0.231745
OptiV1C03037	GRMZM2G082581	NADP-dependent isocitrate dehydrogenase	0.597617		0.487921		-0.0825501
OptiV1C10069	GRMZM2G163338	NADP-dependent isocitrate dehydrogenase	1.06113	*	-0.163138		-0.325963
OptiV1C00002	GRMZM2G142863	2-oxoglutarate dehydrogenase, E1 subunit	-0.17367		-0.187622		-0.0509329
OptiV1C08275	GRMZM2G151169	2-oxoglutarate dehydrogenase, E1 subunit	0.317606		-0.0463247		-0.397137
OptiV1S26218	AC194977.2_FG004	2-oxoglutarate dehydrogenase, E1 subunit	-0.643328		-0.670836		1.28289	*
OptiV1C06527	GRMZM2G005689	Dihydrolipoamide succinyltransferase (2-oxoglutarate dehydrogenase, E2 subunit)	0.229871		-0.196917		-0.645369
OptiV1C10992	GRMZM2G079538	Dihydrolipoamide succinyltransferase (2-oxoglutarate dehydrogenase, E2 subunit)	0.0345261		-0.257288		0.437354
OptiV1C11586	GRMZM2G039251	Succinyl-CoA synthetase, alpha subunit	0.0523324		-0.219693		0.177604
OptiV1C11251	GRMZM2G064695	Succinyl-CoA synthetase, beta subunit	-0.021618		-0.103462		0.141453
OptiV1C14667	GRMZM2G302259	Succinate dehydrogenase, Fe-S protein subunit	0.358158		-0.286762		-0.58059
OptiV1C14903	GRMZM2G079888	Succinate dehydrogenase, flavoprotein subunit	-0.354381		-0.571033		-0.409047
OptiV1N41854	GRMZM2G064799	Succinate dehydrogenase, flavoprotein subunit	-0.299419		-0.0929672		-0.464852
OptiV1C15308	GRMZM2G010823	Fumarase	-0.393518		-0.45891		0.686244
OptiV1C01774	GRMZM2G466833	mitochondrial NAD-dependent malic acid dehydrogenase	0.169628		0.0770667		0.539201
OptiV1N39401	GRMZM2G154595	putative mitochondrial NAD-dependent malate dehydrogenase	0.211076		-0.85261		0.762632
oxidative PPP
OptiV1C09445	GRMZM2G140614	glucose-6-phosphate isomerase [Zea mays]	-0.67286		-0.266611		1.10808	*
OptiV1S28309	GRMZM2G036650	glucose-6-phosphate isomerase, cytosolic [Zea mays]	0.265991		-0.307546		0.163354
OptiV1C13181	GRMZM2G130230	glucose-6-phosphate 1-dehydrogenase, cytoplasmic isoform [Zea mays]	-0.189613		-0.281532		-0.173534
OptiV1C14945	GRMZM2G031107	glucose-6-phosphate 1-dehydrogenase, cytoplasmic isoform [Zea mays]	0.540836		-0.311781		-0.294245
OptiV1S22785	GRMZM2G429493	Glucose-6-phosphate 1-dehydrogenase, chloroplast precursor	0.49596		-0.719955		-0.0159243
OptiV1S32887	GRMZM2G426964	Glucose-6-phosphate 1-dehydrogenase 4, chloroplast precursor	0.148817		-0.486089		-0.141481
OptiV1C08554	GRMZM2G177077	glucose-6-phosphate 1-dehydrogenase 2 [Zea mays]	0.00906835		-1.67152	*	-1.94669	*
OptiV1C01206	GRMZM2G148769	6-phosphogluconolactonase - like protein	-0.0765414		-0.762162		-0.119326
OptiV1C11022	GRMZM2G136918	6-phosphogluconolactonase - like protein	0.390815		0.154694		1.33815	*
OptiV1S26348	GRMZM2G122126	6-phosphogluconolactonase - like protein	0.863554		0.674321		-0.111211
OptiV1C01002	GRMZM2G127798	6-phosphogluconate dehydrogenase2 [Zea mays], cytosolic	-0.464912		-0.396971		0.561453
OptiV1C15127	GRMZM2G440208	cytosolic 6-phosphogluconate dehydrogenase	1.0402		-2.12647	*	-3.22032	*
OptiV1C17403	GRMZM2G145715	6-phosphogluconate dehydrogenase2 [Zea mays], cytosolic	0.348557		-0.604543		0.359534
OptiV1C16424	GRMZM2G178960	ribulose-phosphate 3-epimerase [Zea mays], chloroplastic	-0.549969		-0.614899		-0.401185
OptiV1C01666	GRMZM2G083102	ribulose-phosphate 3-epimerase [Zea mays], cytosol	-0.390292		-0.350216		0.170728
OptiV1C00968	GRMZM2G035599	ribose-5-phosphate isomerase [Zea mays]	-1.2301	*	-0.933478		1.0734	*
OptiV1C04302	GRMZM2G104070	ribose-5-phosphate isomerase [Zea mays]	0.547339		0.173824		-0.491038
OptiV1C10655	GRMZM2G166424	ribose-5-phosphate isomerase [Zea mays]	0.217284		-0.0630977		-0.335593
OptiV1C00764	GRMZM2G180863	Ribose-phosphate pyrophosphokinase 2, chloroplastic ?	-1.2153	*	-0.0457854		0.541117
OptiV1C08774	GRMZM2G065030	ribose-phosphate pyrophosphokinase 4 [Zea mays]	-0.702502		-0.777288		0.049553
OptiV1C11204	GRMZM2G038791	Ribose-phosphate pyrophosphokinase, chloroplastic?	0.30251		0.122578		-0.427671
OptiV1S33697	GRMZM2G134256	transaldolase 2 [Zea mays]	0.456723		-0.30683		0.251151
OptiV1C11266	GRMZM2G033208	Transketolase, chloroplastic, A chain	-0.235395		-0.54739		0.556053

## Sheet: storage
OptiID	Genome 4.53a	ShortDescription	LOW T		LOW N		LOW P
sucrose metabolism
OptiV1C06469	GRMZM2G032003	UDP-glucose pyrophosphorylase	-0.568898		-0.819703		0.112195
OptiV1C02974	GRMZM2G378402	UDP-glucose pyrophosphorylase	0.0343891		0.05989		-0.409043
OptiV1C15178	GRMZM2G098370	UDP-glucose pyrophosphorylase	0.382946		0.159411		1.41665	*
OptiV1S21465	GRMZM2G018022	UDP-glucose pyrophosphorylase	-0.0292756		-0.105985		0.200843
OptiV1S24101	AC197705.4_FG011	UDP-glucose pyrophosphorylase	-1.69291	*	-2.03045	*	-0.147069
OptiV1C10670	GRMZM2G013166	sucrose phosphate synthase B [Saccharum hybrid cultivar ROC22]	-1.50318	*	-1.87904	*	0.292285
OptiV1S19316	GRMZM2G462613	sucrose phosphate synthase III [Saccharum officinarum]	-0.707454		-0.663339		0.632031
OptiV1C04947	GRMZM2G008507	sucrose-phosphate synthase	-1.48194	*	-0.531805		0.659416
OptiV1C14880	GRMZM2G049076	sucrose phosphate synthase III [Saccharum officinarum]	-0.732515		-0.267791		-0.26287
OptiV1C12870	GRMZM2G055331	sucrose phosphate synthase II [Saccharum officinarum]	0.112643		-0.000339426		-0.382703
OptiV1S18289	GRMZM2G140107	sucrose phosphate synthase B [Saccharum hybrid cultivar ROC22]	-1.55846	*	-1.91491	*	0.253076
OptiV1C10586	GRMZM2G055489	sucrose-phosphatase 1 [Zea mays]	0.23295		-0.249469		-0.492712
OptiV1C15484	GRMZM2G318780	sucrose synthase2 [Zea mays];sucrose synthase 3 [Zea mays]	0.491779		-0.69127		1.07412	*
OptiV1C07113	GRMZM2G089713	sucrose synthase 1 [Zea mays]	0.254688		0.0501637		0.24915
OptiV1C11770	GRMZM2G152908	sucrose synthase 2 [Zea mays]	0.289919		-1.8398		0.114831
OptiV1C15792	GRMZM2G060659	putative sucrose synthase	1.69396		1.31372		1.34112
OptiV1C11401	GRMZM2G045171	sucrose synthase	1.02409		1.39204		2.03865
OptiV1C16969	GRMZM2G139300	cell wall invertase Incw1 [Zea mays]	0.305263		-0.245433		1.80033	*
OptiV1S24010	GRMZM2G119941	cell wall invertase [Zea mays]	-0.523342		0.0233263		-0.816349
OptiV1S24909	GRMZM2G174249	cell wall invertase, fructan hydrolase	-1.81818	*	-0.466903		0.458618
OptiV1C16992	GRMZM2G040843	alkaline/neutral invertase [Zea mays]	0.1202		-0.145541		-0.666184
OptiV1C17207	GRMZM2G084940	neutral/alkaline invertase	-0.744407		0.104981		-0.730539
OptiV1C10325	GRMZM2G084694	neutral/alkaline invertase	-0.754108		-0.236312		0.161527
OptiV1C03202	GRMZM2G136139	neutral/alkaline invertase [Zea mays]	-1.07339		0.416147		0.159462
OptiV1C08816	GRMZM2G170842	neutral/alkaline invertase	-0.0372511		-0.351876		0.167957
OptiV1C10261	GRMZM2G115451	neutral/alkaline invertase	-0.442746		-0.143423		0.756299
OptiV1C07710	GRMZM2G089836	vacuolar invertase [Zea mays]	3.07241	*	0.255052		-3.97793	*
OptiV1C15524	GRMZM2G394450	vacuolar acid invertase	-0.836068		0.882207		0.185801
OptiV1C00669	GRMZM2G034302	Sucrose transporter 1 (Zea mays)	-0.996019		-0.526794		0.188753
OptiV1C14743	GRMZM2G081589	Sucrose transporter and related proteins	3.0558	*	0.131453		0.0989181
OptiV1S17814	GRMZM2G106741	Sucrose transporter and related proteins	3.02228	*	0.311477		0.170063
OptiV1S28476	GRMZM2G145107	Sucrose transporter and related proteins	0.263192		0.377275		0.59717
OptiV1C04869	GRMZM2G307561	Sucrose transporter and related proteins	0.520225		0.139123		-0.0743047
starch metabolism
OptiV1C11909	GRMZM2G068506	ADP-glucose pyrophosphorylase small subunit [Zea mays]	-0.136143		-0.364829		-0.377256
OptiV1C13983	GRMZM2G106213	ADP-glucose pyrophosphorylase small subunit [Zea mays]	-2.38178	*	-1.03801		1.50368	*
OptiV1C14932	GRMZM2G027955	glucose-1-phosphate adenylyltransferase large subunit [Zea mays]	-0.881095		-0.360709		-0.610643
OptiV1S28850	GRMZM2G429899	endosperm ADP-glucose pyrophosphorylase subunit homolog [Zea mays]	-0.679581		-0.539782		-0.757658
OptiV1C14314	GRMZM2G121612	starch synthase IIIb-1 precursor [Zea mays]	-0.973891		-0.258572		-0.102859
OptiV1C15765	GRMZM2G129451	starch synthase I [Zea mays]	-0.435569		-0.236113		-0.56823
OptiV1C01761	GRMZM2G126988	starch synthase IIc precursor [Zea mays]	-0.616622		-0.353836		-0.448026
OptiV1S22909	GRMZM2G105791	starch synthase IIb-2 precursor [Zea mays]	-0.418336		-0.77872		-0.235539
OptiV1S27543	GRMZM2G044744	starch synthase IV [Zea mays]	-0.748022		-0.959765		-1.10814	*
OptiV1C13630	GRMZM2G141399	starch synthase DULL1 endosperm [Zea mays]	0.983101		-0.415183		-0.2122
OptiV1C13985	GRMZM2G138060	SU1 isoamylase [Zea mays]	-0.222545		-0.051904		-0.438729
OptiV1S24642	GRMZM2G090905	ISO2 isoamylase-type starch debranching enzyme ISO2 [Zea mays]	0.395276		-0.509229		-0.323034
OptiV1C13744	GRMZM2G150796	ISO3 isoamylase-type starch debranching enzyme ISO3 [Zea mays]	0.711747		0.0790538		-0.518806
OptiV1S34187	GRMZM2G073054	starch branching enzyme IIa [Zea mays]	0.262998		-0.535288		-0.678884
OptiV1C12209	GRMZM2G088753	starch branching enzyme1 [Zea mays]	1.02895	*	0.174469		-0.164227
OptiV1C11033	GRMZM2G005298	starch branching enzyme III [Zea mays]	1.49385	*	0.301727		0.710645
OptiV1S25415	GRMZM2G412611	alpha-glucan water dikinase, chloroplast	0.233552		0.0602327		-0.221062
OptiV1C09444	GRMZM2G040968	chloroplast alpha-glucan water dikinase isoform	-0.0327469		-0.280044		-0.179849
OptiV1C09624	AC207628.4_FG006	alpha-amylase	0.211935		-0.276938		-0.769221
OptiV1S32202	GRMZM2G422938	alpha-amylase	0.493398		-0.0744194		0.227218
OptiV1S33063	GRMZM2G074781	alpha-amylase	-0.266344		-0.694172		0.966188
OptiV1C10813	GRMZM2G007939	chloroplast-targeted beta-amylase	-0.127716		-0.565458		-0.609027
OptiV1C15557	GRMZM2G035749	chloroplast-targeted beta-amylase	-0.0148339		-0.447337		-0.442401
OptiV1C10255	GRMZM2G082034	beta-amylase [Zea mays], chloroplast	-0.494098		-1.68643	*	-1.27074	*
OptiV1C05180	GRMZM2G112296	beta-amylase [Zea mays]	-2.40161	*	-1.00366		-0.580818
OptiV1C01788	GRMZM2G175218	Beta-amylase	-0.363825		-0.0225731		-0.478102
OptiV1C02764	GRMZM2G058310	beta-amylase [Zea mays], enosperm?	0.379909		0.737996		5.43847	*
OptiV1S28095	GRMZM2G025833	chloroplast beta-amylase	3.67758	*	-0.0701894		-0.397442
cellulose biosynthesis
OptiV1S25587	GRMZM2G113137	cellulose synthase6 [Zea mays]	0.664034		1.17071	*	0.911881
OptiV1C12150	GRMZM2G025231	cellulose synthase7 [Zea mays]	0.305114		1.69447		1.1831
OptiV1C10432	GRMZM2G424832	cellulose synthase-4 [Zea mays]	0.987362		1.28022		1.128
OptiV1C01171	GRMZM2G177631	cellulose synthase8 [Zea mays]	1.42788	*	2.03358		1.38922
OptiV1S30702	GRMZM2G112336	cellulose synthase-1 [Zea mays]	0.685553		1.13003		0.734413
OptiV1C08927	GRMZM2G018241	cellulose synthase-9 [Zea mays]	0.493718		1.61774		1.3208
OptiV1C08929	GRMZM2G111642	cellulose synthase5 [Zea mays]	1.48303	*	0.696788		0.604271
OptiV1C06892	GRMZM2G445905	cellulose synthase10 [Zea mays]	0.91563		1.97827		0.469554
OptiV1C11370	GRMZM2G037413	cellulose synthase 11 [Zea mays]	1.44219		2.87568		0.236705
OptiV1C10270	GRMZM2G039454	cellulose synthase2 [Zea mays] >	0.721939		-0.31924		1.02444	*
OptiV1S21171	GRMZM2G104092	cellulose synthase-1 [Zea mays]	0.998552		1.67126		0.727334
OptiV1C11261	GRMZM2G028353	cellulose synthase7 [Zea mays]	0.297135		1.693		1.20542
OptiV1C00911	GRMZM2G012044	cellulose synthase-like CslF8	-0.0228801		-0.156773		-0.327192
OptiV1C12431	GRMZM2G014558	similar to cellulose synthase	1.11812		-1.40403		-4.25209	*
OptiV1C13831	GRMZM2G027794	similar to cellulose synthase	0.104427		1.11845		0.789224
OptiV1S28163	GRMZM2G044269	similar to cellulose synthase	-0.231991		-0.201178		0.420199
OptiV1S21013	GRMZM2G103972	similar to cellulose synthase	-3.10386	*	1.04234		-0.523737
OptiV1S23778	GRMZM2G110145	similar to cellulose synthase	0.441346		1.498		1.6965	*
OptiV1S20824	GRMZM2G113432	similar to cellulose synthase	1.30246		1.97009	*	0.781984
OptiV1C12570	GRMZM2G122277	similar to cellulose synthase	0.40825		1.40888		1.85254	*
OptiV1C04236	GRMZM2G164761	similar to cellulose synthase	0.132179		2.18162		2.99233	*
OptiV1S18777	GRMZM2G173759	similar to cellulose synthase	-0.0498497		1.77426		0.880039
OptiV1C11919	GRMZM2G454081	similar to cellulose synthase	0.024533		0.865527		0.612505

## Sheet: nitrogen
OptiID	Genome 4.53a	ShortDescription	LOW T		LOW N		LOW P
nitrate transport
OptiV1C03501	GRMZM2G086496	NRT1.1 (CHL1), a dual-affinity nitrate transporter	-0.252866		0.152772		-0.769378
OptiV1C13861	GRMZM2G161459	NRT1.1 (CHL1), a dual-affinity nitrate transporter	0.355547		-1.21643	*	-0.623198
OptiV1S18991	GRMZM2G112154	NRT1.1 (CHL1), a dual-affinity nitrate transporter	0.320025		-1.42894	*	-1.73047	*
OptiV1S26259	GRMZM2G150468	low affinity nitrate transporter	-2.58006		-0.354258		4.23402	*
OptiV1C13689	GRMZM2G137421	low-affinity nitrate uptake	-0.536001		0.360813		0.252893
OptiV1C13647	GRMZM2G044851	nitrate transporter 1.5-like	-3.18635	*	-1.43791		-2.31519	*
OptiV1C14902	GRMZM2G455124	High affinity nitrate transporter family	-1.91834	*	-2.45429	*	-0.943898
OptiV1S24748	GRMZM2G163494	high-affinity nitrate transporter	0.480873		0.399714		0.131679
nitrate reduction
OptiV1C08466	GRMZM2G142386	cytosolic minor isoform of nitrate reductase	-1.20262	*	-3.1089	*	-1.16581	*
OptiV1C11097	GRMZM2G104898	cytosolic minor isoform of nitrate reductase	-0.868818		-4.11672	*	-2.18456	*
OptiV1S20079	GRMZM2G428027	cytosolic minor isoform of nitrate reductase	-0.832005		-4.17825	*	-2.04995	*
OptiV1S19330	GRMZM2G076723	nitrate reductase structural gene	-1.19043	*	-3.01175	*	-1.20077	*
OptiV1C09626	GRMZM2G079381	Ferredoxin--nitrite reductase.	-0.528076		-2.07983	*	-1.66995	*
OptiV1C17652	GRMZM2G000739	Uroporphyrin III methyltransferase	-0.430898		-3.15338	*	-3.96064	*
GS/GOGAT cycle
OptiV1C08907	GRMZM2G098290	chloroplastic glutamine synthetase	0.713054		0.581855		0.490858
OptiV1C02559	GRMZM2G024104	cytosolic glutamine synthetase	1.00297	*	-0.142223		-0.414426
OptiV1C13442	GRMZM2G050514	cytosolic glutamine synthetase	-0.254085		-0.431991		-1.03221	*
OptiV1C10337	GRMZM2G036464	cytosolic glutamine synthetase	0.175461		0.230443		-0.397857
OptiV1N39637	GRMZM2G386046	cytosolic glutamine synthetase	-0.778482		-0.234501		0.0154045
OptiV1C13836	GRMZM2G085078	NADH-dependent glutamate synthase	1.06247	*	0.696176		0.542394
OptiV1C17391	GRMZM2G036609	Glutamate synthase	-0.120845		-0.553895		-0.21004
Asp, Asn, Ala metabolism metabolism
OptiV1C09292	GRMZM2G400604	aspartate aminotransferase	0.563984		-0.128119		-0.772835
OptiV1C15967	GRMZM2G010328	aspartate aminotransferase	0.168099		-0.231485		-0.684882
OptiV1S28800	GRMZM2G033799	aspartate aminotransferase	-0.0242662		0.586771		0.162292
OptiV1C00978	GRMZM2G146677	Aspartate aminotransferase/Glutamic oxaloacetic transaminase AAT1/GOT2	0.0750367		-0.0883813		0.0471602
OptiV1C08899	GRMZM2G469150	Aspartate aminotransferase/Glutamic oxaloacetic transaminase AAT1/GOT2	-0.150293		0.0575016		0.154453
OptiV1C12551	GRMZM2G094712	Aspartate aminotransferase/Glutamic oxaloacetic transaminase AAT1/GOT2	1.86485	*	-0.158571		-0.34252
OptiV1C06180	GRMZM2G119286	Asparagine synthase	-0.221915		-0.214037		0.0277162
OptiV1C00703	GRMZM2G078472	Asparagine synthase (glutamine-hydrolyzing)	-4.91738	*	-2.1515		3.61679	*
OptiV1C01733	GRMZM2G142802	Asparagine synthase (glutamine-hydrolyzing)	1.08429		-2.85274		-2.41645	*
OptiV1C10467	GRMZM2G074589	Asparagine synthase (glutamine-hydrolyzing)	0.798871		0.614037		-0.656935
OptiV1C01172	GRMZM2G003762	Asparagine synthase (glutamine-hydrolyzing)	-1.01521		-1.12348		-1.28601	*
OptiV1S34134	GRMZM2G169671	Asparagine synthase (glutamine-hydrolyzing)	0.00562836		-0.192682		0.296283
OptiV1C17494	GRMZM2G011743	Asparaginase	-0.226918		0.311415		-0.230522
OptiV1S26660	GRMZM2G082032	Asparaginase	0.414782		0.332188		-3.03676	*
OptiV1C04419	GRMZM2G088064	Alanine aminotransferase	0.943968		-1.56934	*	-1.03278	*
OptiV1C15278	GRMZM2G124963	Alanine aminotransferase	0.746783		1.41168		1.87121	*
Arg, Pro metabolism metabolism
OptiV1C15066	GRMZM2G134426	Acetylglutamate kinase/acetylglutamate synthase	0.267098		-0.324969		0.107749
OptiV1S34419	GRMZM2G132777	Acetylglutamate kinase/acetylglutamate synthase	0.274355		-0.216784		0.246803
OptiV1S21475	GRMZM2G038848	N-acetyl-gamma-glutamyl-phosphate reductase	-0.0295845		-0.182112		-0.450134
OptiV1S29065	GRMZM2G119583	Acetylornithine aminotransferase	-0.326226		-1.0083	*	0.131411
OptiV1S28112	GRMZM2G088627	Aminoacylase ACY1 and related metalloexopeptidases	-0.417139		0.0798662		0.0348379
OptiV1C14638	GRMZM2G050371	Ornithine carbamoyltransferase OTC/ARG3	0.227215		0.0449572		0.318857
OptiV1C10151	GRMZM2G147450	carbamoyl phosphate synthetase large chain	0.36986		0.110247		-0.116079
OptiV1S25365	GRMZM2G061990	carbamoyl phosphate synthetase large chain	0.898351		0.252795		-0.143905
OptiV1S29263	GRMZM2G700683	carbamoyl phosphate synthetase large chain	1.00055	*	0.339225		-0.14196
OptiV1C11212	GRMZM2G010406	Argininosuccinate synthase	0.749613		-0.482472		-0.201672
OptiV1C15244	GRMZM2G124059	Argininosuccinate lyase	0.780689		0.0172362		0.633344
OptiV1C11094	0	Ornithine aminotransferase	-0.139068		-0.39168		-0.49037
OptiV1C12402	GRMZM2G028535	delta 1-pyrroline-5-carboxylate synthase	2.24803	*	-1.19839	*	0.36218
OptiV1S21454	GRMZM2G375504	delta 1-pyrroline-5-carboxylate synthase	2.10856	*	0.409708		-0.0763537
Leu, Val, Ile metabolism
OptiV1C16485	GRMZM2G143357	Thiamine pyrophosphate dependent pyruvate decarboxylase	0.329832		-0.0327589		0.141524
OptiV1C09190	GRMZM2G004382	ketol-acid reductoisomerase	0.26364		-0.0728807		0.276201
OptiV1S27239	GRMZM2G161868	ketol-acid reductoisomerase	0.454702		-0.094139		2.02424	*
OptiV1C14625	GRMZM2G014069	Dihydroxy-acid dehydratase	0.900879		1.18617		-0.0908277
OptiV1C02647	GRMZM2G055899	Branched chain aminotransferase BCAT1, pyridoxal phosphate enzymes type IV superfamily	-0.408492		0.298468		0.232598
OptiV1C08238	GRMZM2G069596	Branched chain aminotransferase BCAT1, pyridoxal phosphate enzymes type IV superfamily	-0.406925		0.00418093		0.10622
OptiV1C10172	GRMZM2G071208	Branched chain aminotransferase BCAT1, pyridoxal phosphate enzymes type IV superfamily	-0.227334		0.204113		-0.355763
OptiV1C02348	GRMZM2G087103	Branched chain aminotransferase BCAT1, pyridoxal phosphate enzymes type IV superfamily	1.20469		-1.01154		-0.881082
OptiV1C03322	GRMZM2G153536	Branched chain aminotransferase BCAT1, pyridoxal phosphate enzymes type IV superfamily	-0.559056		1.15369		-0.278328
OptiV1C13510	GRMZM2G130062	Alpha-isopropylmalate synthase/homocitrate synthase	0.154102		0.478544		0.471632
OptiV1C04376	GRMZM2G057231	3-isopropylmalate dehydratase (aconitase superfamily)	0.547652		-0.056062		0.631892
OptiV1C12584	GRMZM2G010044	3-isopropylmalate dehydratase (aconitase superfamily)	-0.205822		0.383025		-0.748337
OptiV1C17026	GRMZM2G104613	3-isopropylmalate dehydrogenase	0.77698		0.0821924		0.190525
OptiV1S28421	GRMZM2G145805	3-isopropylmalate dehydrogenase	0.706722		0.0793168		0.154766
Thr, Lys metabolism
OptiV1C03150	GRMZM2G052935	Aspartate kinase	-0.481449		0.0317454		-0.00352107
OptiV1C14223	GRMZM2G024686	Aspartate kinase	0.0147612		0.574861		1.09918	*
OptiV1S32315	GRMZM2G076885	Aspartate-semialdehyde dehydrogenase	1.47899	*	0.424194		0.180225
OptiV1C17514	GRMZM2G104546	Homoserine dehydrogenase	0.933331		-1.91456	*	-0.216936
OptiV1S26557	GRMZM2G437977	Homoserine dehydrogenase	0.412716		0.481322		-0.0888636
OptiV1C17642	GRMZM2G048497	Homoserine kinase	-0.208654		-0.0599338		-0.0784761
OptiV1C12456	GRMZM2G120833	threonine synthase	0.202562		0.325643		-0.0029473
OptiV1S26810	GRMZM2G050570	threonine synthase	-1.38882	*	-1.74459	*	0.0781369
OptiV1C10578	GRMZM2G155323	Threonine/serine dehydratases	0.870532		0.291341		-0.431662
OptiV1C16485	GRMZM2G143357	Thiamine pyrophosphate dependent pyruvate decarboxylase	0.329832		-0.0327589		0.141524
OptiV1C09190	GRMZM2G004382	ketol-acid reductoisomerase	0.26364		-0.0728807		0.276201
OptiV1S27239	GRMZM2G161868	ketol-acid reductoisomerase	0.454702		-0.094139		2.02424	*
OptiV1C14625	GRMZM2G014069	Dihydroxy-acid dehydratase	0.900879		1.18617		-0.0908277
OptiV1C01220	GRMZM2G027835	dihydropicolinate synthase	1.0603	*	0.22952		0.122223
OptiV1C15455	GRMZM2G104575	Dihydrodipicolinate reductase	0.589412		0.0660653		-0.323476
OptiV1S30015	GRMZM2G090241	Dihydrodipicolinate reductase	0.922821		0.195592		-0.730534
OptiV1C03360	GRMZM2G047419	diaminopimelate epimerase	-0.232616		-0.00386312		-0.0384498
OptiV1C08848	AC182617.3_FG001	diaminopimelate epimerase	-0.291591		0.0148009		-0.00171824
OptiV1S19863	GRMZM2G020446	Ornithine decarboxylase	0.405404		0.381189		-0.0613555
OptiV1C14816	GRMZM2G090722	Ornithine decarboxylase	0.523032		0.346554		0.0609675
Ser, Gly, Cys metabolism metabolism
OptiV1C10793	GRMZM2G009323	D-3-phosphoglycerate dehydrogenase	0.697368		0.319486		-0.0949103
OptiV1S25385	GRMZM2G073814	D-3-phosphoglycerate dehydrogenase	-0.316282		0.279056		2.13745	*
OptiV1C09800	GRMZM2G081886	D-3-phosphoglycerate dehydrogenase	0.956514		0.441502		-0.376098
OptiV1S22763	GRMZM2G098423	D-3-phosphoglycerate dehydrogenase	0.647696		1.68271		0.658903
OptiV1C11443	GRMZM2G074282	hydroxypyruvate reductase	-0.48717		-0.388713		-0.556986
OptiV1C02470	GRMZM2G300801	Phosphoserine aminotransferase	-0.0314601		0.159508		0.464352
OptiV1C02240	GRMZM2G165383	Phosphoserine phosphatase	-0.0648433		-0.0613015		0.00275134
OptiV1C10828	GRMZM2G039238	Glycine hydroxymethyltransferase	-0.789105		-0.516816		-0.165324
OptiV1C03901	GRMZM2G078143	Glycine hydroxymethyltransferase	1.39548	*	0.00177429		-0.516484
OptiV1C09175	GRMZM2G135283	Glycine/serine hydroxymethyltransferase	-0.127936		-0.701257		-0.727406
OptiV1C13089	GRMZM2G452630	Glycine hydroxymethyltransferase	0.757603		0.154242		-0.346239
OptiV1C16672	GRMZM2G048740	Serine O-acetyltransferase	-0.478815		0.148446		-0.453647
OptiV1C17708	GRMZM2G069203	Serine O-acetyltransferase	-2.24347	*	-1.23225	*	0.0262349
OptiV1S25289	GRMZM2G331782	Serine O-acetyltransferase	-1.0993	*	0.174417		-0.0415895
OptiV1S25370	GRMZM2G013430	Serine O-acetyltransferase	-4.45187	*	-3.36033	*	-0.095332
OptiV1C17593	GRMZM2G036708	Cystathionine beta-synthase and related enzymes	0.367664		-0.475171		-0.201054
OptiV1C14749	GRMZM2G082185	Cystathionine beta-synthase and related enzymes	-0.476771		-0.580855		0.157529
OptiV1C15960	GRMZM2G104237	Cystathionine beta-synthase and related enzymes	-0.450521		-0.449906		-0.916345
Aromatic AA metabolism metabolism
OptiV1C01291	GRMZM2G396212	3-deoxy-7-phosphoheptulonate synthase activity	1.62147	*	1.16204	*	1.80379	*
OptiV1C08890	GRMZM2G365160	3-deoxy-7-phosphoheptulonate synthase activity	0.122632		0.655581		1.90216	*
OptiV1C08976	GRMZM2G024626	3-deoxy-7-phosphoheptulonate synthase activity	0.20798		-0.101983		-0.273178
OptiV1S25708	GRMZM2G454719	3-deoxy-7-phosphoheptulonate synthase activity	-0.0727958		0.559169		2.05422	*
OptiV1C00305	GRMZM2G178826	3-dehydroquinate synthase	-0.109366		0.0757389		-0.399451
OptiV1C14142	GRMZM2G051129	3-dehydroquinate synthase	0.309388		0.141776		-0.158888
OptiV1S20357	GRMZM2G151125	3-dehydroquinate synthase	0.259098		0.393883		-0.251626
OptiV1C10317	GRMZM2G014376	shikimate 5-dehydrogenase	0.215541		0.601329		-0.531969
OptiV1C14520	GRMZM2G070218	shikimate kinase 1 (SK1)	-0.473049		-1.05922		0.00435541
OptiV1C06690	GRMZM2G089147	shikimate kinase like 2 (SKL2)	0.80345		0.213333		-0.270117
OptiV1C14990	GRMZM2G119249	shikimate kinase like 1 (SKL1)	0.291557		-0.0549135		-0.146663
OptiV1C13371	GRMZM2G161566	shikimate kinase	-0.185806		-1.05612		0.0389335
OptiV1S20239	GRMZM2G058659	shikimate kinase	1.22735	*	-0.0181057		0.0024348
OptiV1C14612	GRMZM2G164562	Chorismate synthase	0.550401		0.228944		0.359506
OptiV1S18351	GRMZM2G116087	Chorismate mutase	0.727457		0.246757		-0.0780224
OptiV1S32616	GRMZM2G124365	Chorismate mutase	0.781817		0.171198		-0.263732
OptiV1S34503	GRMZM2G179454	Chorismate mutase	-0.0452025		-0.318636		-0.43799
OptiV1C03003	GRMZM2G127308	TAA1 trytophan aminotransferase	-0.152963		0.283951		-0.0830423
OptiV1C09033	GRMZM2G084942	prephenate dehydrogenase family protein	-0.0132238		0.0465615		-0.0208199
OptiV1S22529	GRMZM2G125923	Prephenate dehydratase	0.0820818		0.0432172		-0.224078
OptiV1C08880	GRMZM2G141273	Prephenate dehydratase	0.213608		0.293583		0.225634
OptiV1C15827	GRMZM2G145451	Prephenate dehydratase	0.140666		0.228284		0.276588
OptiV1C16710	GRMZM2G437912	Prephenate dehydratase	-0.147763		-0.0497913		-0.0972489
OptiV1S27819	GRMZM2G466534	Prephenate dehydratase	0.0742389		0.0770091		-0.276518
OptiV1C06104	GRMZM2G003109	Anthranilate synthase.	-0.379682		-0.442475		0.982199
OptiV1C01874	GRMZM2G046966	Anthranilate synthase, beta chain	0.00468418		-0.125421		-0.619327
OptiV1C10287	GRMZM2G171383	Anthranilate synthase, beta chain	-0.944601		-0.956018		0.26191
OptiV1S33312	GRMZM2G051219	Anthranilate phosphoribosyltransferase	-0.433864		-0.0435423		1.25476	*
OptiV1C08167	GRMZM2G152984	Phosphoribosylanthranilate isomerase	-0.0689877		-0.4411		-0.484723
OptiV1C14982	GRMZM2G169516	Anthranilate synthase component II	0.419111		0.456643		-0.283833
OptiV1S22096	GRMZM2G145870	Anthranilate synthase component II	0.434376		0.125585		-0.125344
OptiV1S21984	GRMZM2G106950	Anthranilate synthase component II	-1.08084		-1.94761	*	4.12772	*
OptiV1C14982	GRMZM2G169516	Anthranilate synthase component II	0.419111		0.456643		-0.283833
OptiV1C10776	GRMZM2G085381	Tryptophan synthase alpha chain	-2.14734		0.415105		3.92891	*
OptiV1S18891	GRMZM2G015892	Tryptophan synthase alpha chain	-2.09064	*	-1.5287		0.222307
OptiV1C15390	GRMZM2G016592	Tryptophan synthase alpha chain	0.12829		-0.359042		0.439526
OptiV1S21483	GRMZM2G046163	Tryptophan synthase alpha chain	-2.13955	*	-1.681	*	0.280755
OptiV1C11788	GRMZM2G046191	Tryptophan synthase alpha chain	-0.402121		0.155846		0.130563
OptiV1C09989	GRMZM2G005024	Tryptophan synthase beta chain	-0.427567		0.396601		0.739127
OptiV1C02324	GRMZM2G054465	Tryptophan synthase beta chain	0.00901359		-0.103459		0.31451

## Sheet: Pi
OptiID	parent	description	LOW T		LOW N		LOW P
PHOSPHATE TRANSPORTER
OptiV1C14644	GRMZM2G139639	PHT1;3 like high-affinity Pi transporter	-2.17214	*	-1.67088	*	1.50744	*
OptiV1S26527	GRMZM2G154090	PHT1;4 like high-affinity Pi transporter	-2.39373	*	-1.34829	*	1.43647	*
OptiV1S27444	GRMZM2G326707	PHT1;4 like high-affinity Pi transporter	-3.02754	*	-2.2385	*	1.36949	*
OptiV1S30873	GRMZM2G045473	PHT1;5 like high-affinity Pi transporter	-1.02203	*	-0.433388		0.6802
OptiV1C14558	GRMZM2G075870	PHT1;7 like high-affinity Pi transporter	-1.8579		-1.40705	*	1.9124	*
OptiV1C09975	GRMZM2G112377	PHT1;7 like high-affinity Pi transporter	-2.10864	*	-1.3625	*	1.69612	*
OptiV1S17952	GRMZM2G092780	PHT2;1 like low-affinity Pi transporter	-0.962243		-0.762244		-1.21466	*
OptiV1C13633	GRMZM2G060630	PHT3;1 like mitochondrial Pi transporter	0.166101		-0.110561		0.232516
OptiV1S27627	GRMZM2G009045	PHT3;1 like mitochondrial Pi transporter	1.80691	*	0.174895		1.01937	*
OptiV1C17592	GRMZM2G118208	PHT3;1 like mitochondrial Pi transporter	-1.54309	*	-0.462892		0.0300863
OptiV1C07040	AC233910.1_FG001	PHT3;3 like mitochondrial Pi transporter	-1.09345	*	0.619572		0.851241
OptiV1C00072	GRMZM2G092793	PHT4;1 like Pi transporter	-0.518231		0.30596		-0.0848687
OptiV1C13247	GRMZM2G046681	PHT4;4 like Pi transporter	0.289254		0.345215		-0.0851895
OptiV1S32050	GRMZM2G088196	PHT4;4 like Pi transporter	0.101047		0.353063		-0.0653501
OptiV1C01967	GRMZM2G146240	PHT4;5 like Pi transporter	-1.72612	*	-0.0119599		0.0360143
OptiV1C02847	GRMZM2G017047	PHT4;6 like Pi transporter	0.466648		0.33259		0.135071
OptiV1S32789	GRMZM2G158489	PHF like Pi traffic facilitator (SEC12p)	-1.08567		-1.15333	*	1.14073	*
SPX DOMAIN CONTAINING PROTEINS
OptiV1S33467	GRMZM2G335989	PHO1 family (SPX-EXS domains)	-2.60999	*	-1.7671	*	-0.109615
OptiV1S21540	GRMZM2G466545	PHO1 family (SPX-EXS domains)	-2.0367	*	-0.781664		-0.396229
OptiV1C15984	GRMZM2G171423	SPX domain protein (SPX1 like)	-4.23478	*	-2.46959	*	1.01306	*
OptiV1N39672	GRMZM2G035579	SPX domain protein (SPX2 like)	-4.19644	*	-3.45244	*	1.27483	*
OptiV1C03719	GRMZM2G065989	SPX domain protein (SPX3 like)	-5.12821	*	-4.36773	*	1.15059	*
OptiV1S21181	GRMZM2G370780	SPX domain protein (SPX3 like)	-4.63912	*	-2.88226	*	1.33639	*
OptiV1C11772	GRMZM2G122108	SPX domain protein (SPX4 like)	-2.77898	*	-1.22916	*	1.14229	*
OptiV1C07505	GRMZM2G086430	SPX-MFS domain membrane protein	1.3441		3.51453	*	-0.794172
OptiV1C16844	GRMZM2G050329	SPX-MFS domain membrane protein	-0.18763		0.0299232		-0.663002
OptiV1S22880	GRMZM2G166976	SPX-MFS domain membrane protein	-1.96207	*	-2.05591		0.0216774
REGULATION Pi RESPONSE
OptiV1S19661	GRMZM2G096358	Transcription factor, Myb superfamily	-0.929382		-1.14908		0.674896
OptiV1C13342	GRMZM2G024530	PFT1 like bHLH transcription factor	-0.321959		0.223367		-0.0869777
OptiV1C02715	GRMZM2G006477	PHR1 like transcription factor	-0.248153		-0.402762		-0.309192
OptiV1C16046	GRMZM2G002999	SIZ1 like SUMO E3 ligase	-0.585823		-0.102885		0.0294129
OptiV1C09667	GRMZM2G155123	SIZ1 like SUMO E3 ligase	0.0923972		0.113455		-0.194459
OptiV1C03147	GRMZM2G464572	PHO2 like ubiquitin E2 conjugase	-2.91529	*	-1.21474	*	-0.317559
OptiV1C13211	GRMZM2G088487	ARP6 like component in chromatin complex	0.570073		0.314306		-0.407803
OptiV1N37876	GRMZM2G436295	noncoding RNA involved in Pi allocation	-4.61834	*	-3.05643	*	3.32625	*
ACID PHOSPHATASES
OptiV1C04863	GRMZM2G093101	Purple acid phosphatase	-2.68694	*	-2.91642	*	2.55333	*
OptiV1C14530	GRMZM2G134054	Purple acid phosphatase	-1.65032		-3.37196	*	1.60427	*
OptiV1C00061	GRMZM2G138756	Purple acid phosphatase	-1.40009		-1.27886	*	1.73777	*
OptiV1S21044	GRMZM2G106600	Purple acid phosphatase	-1.79223	*	-1.44135	*	0.768334
OptiV1C10994	GRMZM2G152447	Purple acid phosphatase	-3.24437	*	-4.15746	*	0.832346
OptiV1S18761	GRMZM2G315848	Purple acid phosphatase	-2.85395	*	-1.07324	*	0.437524
OptiV1C09919	GRMZM2G014193	Purple acid phosphatase	-0.86116		-0.145435		2.439	*
OptiV1C13512	GRMZM2G136453	Purple acid phosphatase	-0.149445		-0.78762		2.66272	*
OptiV1S30229	GRMZM2G157027	Purple acid phosphatase	-0.524389		-0.211777		2.97409	*
OptiV1C00142	GRMZM2G313875	Purple acid phosphatase	-0.983978		-0.216338		3.19146	*
OptiV1S18802	GRMZM2G434170	Purple acid phosphatase	-1.93386		0.257157		6.96491	*
OptiV1C01813	GRMZM2G062201	Purple acid phosphatase	-0.829754		-1.47701	*	-0.0220867
OTHER Pi RELATED TRANSCRIPTS
OptiV1C13214	GRMZM2G100652	SQD2 like sulfolipid synthesis protein	-1.83789	*	-1.75826	*	1.19592	*
OptiV1C06345	GRMZM2G004414	CAX1 like K+-dependent Na+:Ca2+ antiporter	0.386705		-0.576246		-1.6606	*
OptiV1C06794	GRMZM2G011592	CAX3 like Ca2+/H+ antiporter	-0.378504		-1.29247		-0.542539
OptiV1C09321	GRMZM2G150496	IPK1 like inositol-pentakisphosphate 2-kinase	-0.298358		-0.682964		-0.552406
OptiV1S18376	GRMZM2G054050	LPR1 like multicopper oxidase	-0.654327		-0.364876		0.12617
OptiV1S32581	GRMZM2G086727	LPR1 like multicopper oxidase	-0.631416		-0.46685		0.114284
OptiV1C11806	GRMZM2G060824	PDR2 like P-type ATPase cation pumps	-0.0925206		-0.0115215		0.03524

## Sheet: senescence
OptiID	Genome 4.53a	ShortDescription	LOW T		LOW N		LOW P
Maize senscence marker (Transcripts up-regulated under senescence, see Kaeppler et al., 2012)
OptiV1C08907	GRMZM2G098290	chloroplastic glutamine synthetase	0.713054		0.581855		0.490858
OptiV1C14873	GRMZM2G010435	Cysteine proteinase Cathepsin L (SAG12)	3.20874	*	1.466		1.91994	*
OptiV1C07510	GRMZM2G051256	Transcription factor, Myb superfamily	-1.73717	*	0.281693		1.13796	*
OptiV1S20491	GRMZM2G048295	R2R3 factor gene family, Myb superfamily	-0.441567		0.0514466		0.0640428
OptiV1C05167	GRMZM2G393507	Pathogenesis-related thaumatin superfamily protein	-0.262631		-0.276865		0.188948
Autophagy genes (usually increased during senescence)
OptiV1C13675	AC197919.2_FG001	ATG3: Autophagy-related protein 3	0.436444		-0.0344		-0.978591
OptiV1N35862	GRMZM2G112278	ATG3: Autophagy-related protein 3	0.0915949		0.33592		-0.504285
OptiV1S23814	GRMZM2G146280	autophagosome formation	0.384254		-0.0683176		-0.341321
OptiV1S25616	GRMZM2G122607	autophagosome formation	0.363299		-0.337286		-0.222886
OptiV1C01679	GRMZM2G103793	autophagosome formation during nutrient deprivation	0.310976		-0.36454		-0.670004
OptiV1C08428	AC188134.2_FG007	AUTOPHAGY 12 B (APG12B)	0.652839		0.0649976		-0.0553292
OptiV1C05280	GRMZM2G014975	autophagy 8c (ATG8C)	0.300979		-0.243586		-0.693899
OptiV1N38165	GRMZM2G076826	autophagy 8c (ATG8C)	-0.945258		0.606986		-0.0334398
OptiV1S30950	GRMZM2G014975	autophagy 8c (ATG8C)	0.201447		-0.174689		-0.680104
OptiV1S30118	GRMZM2G005304	autophagy conjugation pathway	0.403504		0.142382		-0.230849
OptiV1C11706	GRMZM2G027857	autophagy protein 6 (ATG6)	0.12408		-0.128381		-0.505508
OptiV1S29069	GRMZM2G098420	Autophagy protein ATG5	-0.0179232		0.157751		-0.335183
OptiV1C00869	GRMZM2G416082	autophagy-related 2 (ATG2).	0.145195		0.11165		-0.454683
OptiV1S18114	GRMZM2G042889	autophagy-related 2 (ATG2).	0.104878		0.155375		-0.387976
OptiV1C11983	GRMZM2G000973	Autophagy-related protein 13	0.052815		0.435467		-0.0968237
OptiV1S33109	GRMZM2G125352	Autophagy-related protein 13	0.325295		-0.159173		-0.0281824
OptiV1C01192	GRMZM2G064212	Cysteine protease required for autophagy - Apg4p/Aut2p	0.743991		0.202351		-0.482229
OptiV1C03418	GRMZM2G462808	Cysteine protease required for autophagy - Apg4p/Aut2p	0.243815		0.289926		-0.489856
OptiV1S26318	GRMZM2G173682	Cysteine protease required for autophagy - Apg4p/Aut2p	0.717824		-0.078265		-0.420991
OptiV1C05796	GRMZM2G066059	E1 ligase involved in autophagic vesicle formation	0.0510246		0.0861017		-0.0111172
OptiV1C14925	GRMZM2G107205	ENTH/VHS family protein, intracellular protein transport	0.774661		0.115023		-0.157999
OptiV1C08248	GRMZM2G018573	homolog of yeast autophagy 18 (ATG18) B (G18B)	0.240286		-0.268864		-0.255574
OptiV1C05269	GRMZM2G069177	homolog of yeast autophagy 18 (ATG18) D (ATG18D)	0.2738		-0.347386		-0.259306
OptiV1C10478	GRMZM2G116700	homolog of yeast autophagy 18 (ATG18) G (ATG18G)	-0.22038		-0.0396571		-0.305755
OptiV1S21174	GRMZM2G390562	homolog of yeast autophagy 18 (ATG18) G (ATG18G)	-0.063822		-0.518109		-0.0166772
OptiV1C03780	GRMZM2G104732	homolog of yeast autophagy 18 (ATG18) H (ATG18H)	-0.365636		-0.179029		0.138283
OptiV1C11112	GRMZM2G035461	Integral membrane protein, Involved in autophagy	-0.0286928		0.0505138		0.434088
Cytoskeleton related genes (usually decreased during senescence)
OptiV1C00771	GRMZM2G083243	Alpha tubulin	0.928844		0.48106		0.233322
OptiV1C06723	GRMZM2G342493	Alpha tubulin	0.559252		1.01533		0.0661662
OptiV1C14981	GRMZM2G360541	Alpha tubulin	0.41515		-0.417335		-0.945791
OptiV1S20215	GRMZM2G083243	Alpha tubulin	0.562875		0.126321		0.226254
OptiV1S18355	AC195340.3_FG001	Alpha tubulin	0.37205		-0.0528765		0.249498
OptiV1C09714	GRMZM2G152466	Alpha tubulin	0.812465		0.803724		0.177152
OptiV1S32980	GRMZM2G153292	Alpha tubulin	0.973217		0.780666		0.30745
OptiV1S30739	GRMZM2G051782	Alpha tubulin	0.706268		0.0863449		-0.737695
OptiV1C14254	GRMZM2G080588	Ser/Thr kinases whose activities peak during cell division	0.387316		-0.106549		0.42397
OptiV1N40118	GRMZM2G047055	Actin and related proteins	-0.739972		-0.295346		-0.132372
OptiV1S20152	GRMZM2G404340	Actin and related proteins	0.00372024		0.297328		0.403338
OptiV1S31073	GRMZM2G437445	Actin and related proteins	-0.0152593		-0.327837		-0.549801
Chlorophyll degradation related genes (usually increased during senescence)
OptiV1C02394	GRMZM2G091837	Similar to the tomato senescence-inducible chloroplast stay-green protein 1	-0.366668		0.140673		-0.936324
OptiV1C10572	GRMZM2G103881	Similar to the tomato senescence-inducible chloroplast stay-green protein 2	0.165386		0.229768		-0.653427
OptiV1C10126	GRMZM2G170013	chlorophyll b reductase	1.07278	*	0.212507		-0.305452
OptiV1S20728	GRMZM2G339563	pheide a oxygenase (PAO)	-0.382699		-0.261158		0.280005
OptiV1S20122	GRMZM2G065194	chlorophyll b reducatase	-0.0722875		0.638619		-0.155888
OptiV1C00655	GRMZM2G127421	Chlorophyllase	-0.907962		0.29127		0.147749
OptiV1C15666	GRMZM2G103197	Chlorophyllase.	-1.2078		-0.0952865		0.243367
Senescence related protease genes (usually increased during senescence, see Kaeppler et al., 2012)
OptiV1C15279	GRMZM2G112337	Aspartyl protease	-0.705436		1.20761	*	1.8961	*
OptiV1C14873	GRMZM2G010435	Cysteine proteinase Cathepsin L (SAG12)	3.20874	*	1.466		1.91994	*
OptiV1C15547	GRMZM2G456217	Cysteine proteinase Cathepsin L	-1.1788		0.142529		-0.939065
OptiV1S28683	GRMZM2G108849	Cysteine proteinase Cathepsin L	0.182418		-0.21433		-0.271252
OptiV1C14972	GRMZM2G020146	Serine carboxypeptidases (lysosomal cathepsin A)	0.863445		0.422738		0.863761
OptiV1S23598	GRMZM2G408038	Serine carboxypeptidases (lysosomal cathepsin A)	-2.44285	*	-0.778306		-0.190144
OptiV1C01604	GRMZM2G045706	Cysteine proteinase Cathepsin L (SAG12 related)	-0.0143127		-0.0530565		-0.460352
OptiV1S26501	GRMZM2G363926	Cysteine proteinase Cathepsin L (SAG12 related)	-0.218372		-0.00108118		0.74175
Senescence related transcription facters (see paper: Kaeppler et al., 2012)
OptiV1C04491	GRMZM2G074742	Aux/IAA family of proteins implicated in auxin signaling	-1.23223	*	0.213659		-0.468218
OptiV1S26402	AC205250.3_FG004	C2H2 type zinc finger transcription factor family	-1.07667	*	-0.0516213		0.635913
OptiV1S20823	GRMZM2G089812	CCAAT-binding factor, subunit C (HAP5)	-0.803783		-1.97584		1.38255	*
OptiV1C12385	GRMZM2G144196	general sigma factor	0.560442		0.0486417		0.174974
OptiV1C12496	GRMZM2G157679	GRAS family of putative transcriptional regulators	0.130035		-0.0799911		-0.0626902
OptiV1C01826	GRMZM2G002131	Heat shock transcription factor	0.71055		0.188887		0.20583
OptiV1S28439	GRMZM2G050550	R2R3 factor gene family, Myb superfamily	1.28106	*	-0.150929		0.0160685
OptiV1C12683	GRMZM2G129954	response regulator ARR10	0.245436		-1.19071		1.79138	*
OptiV1C08957	GRMZM2G158252	Sensory transduction histidine kinase	-0.0729368		0.514774		-0.688698
OptiV1C10343	GRMZM2G125943	Sensory transduction histidine kinase	-0.476107		0.249694		0.885705
OptiV1C11776	GRMZM2G153754	Tesmin/TSO1-like CXC domain-containing protein	-3.71793	*	-1.95778	*	3.35401	*
OptiV1S18862	GRMZM2G041462	Transcription factor HEX, contains HOX and HALZ domains	-0.0895661		0.375846		-0.681661
OptiV1C00530	GRMZM2G077197	transcription factor inhibitor I kappa B	-1.09471	*	-0.128993		0.647103
OptiV1S30757	GRMZM2G051135	Transcription factor MBF1	2.01442		1.77044		0.56313
OptiV1C10164	GRMZM2G013617	Transcription factor MEIS1 and related HOX domain proteins	-0.226115		0.541982		-0.497614
OptiV1C16791	GRMZM2G370332	Transcription factor MEIS1 and related HOX domain proteins	-0.0568383		0.0957568		-0.358031
OptiV1C11507	GRMZM2G085945	zinc finger protein containing only a single zinc finger.	-0.53144		-0.0652163		0.112711
OptiV1C00946	GRMZM2G408462	WRKY Transcription Factor Group III	-0.93553		-0.186717		0.469706
OptiV1C13573	AC205562.3_FG002	WRKY Transcription Factor Group III	-0.272293		-0.511303		1.37978	*
OptiV1C14727	GRMZM2G163418	WRKY Transcription Factor Group III	0.267445		-0.246735		-0.698439
OptiV1C16558	GRMZM2G009892	NAC domain containing protein	0.224122		-0.162651		-0.0754966

## Sheet: protein
OptiID	Genome 4.53a	ShortDescription	LOW T		LOW N		LOW P
Ribosomal proteins
OptiV1C05168	GRMZM2G446960	40s ribosomal protein s10	0.73786		0.348477		-0.0843064
OptiV1C10647	GRMZM2G050925	40s ribosomal protein s10	1.64305	*	0.164296		-0.539445
OptiV1C00567	GRMZM2G044800	40S ribosomal protein S11	1.21729	*	0.245124		-0.275653
OptiV1C10906	GRMZM2G132929	40S ribosomal protein S12	1.18515	*	0.326934		-0.164415
OptiV1C10145	AC205677.3_FG002	40S ribosomal protein S13	1.14569	*	0.208032		-0.264607
OptiV1C00475	GRMZM2G069762	40S ribosomal protein S14	1.12654	*	0.118185		-0.0685218
OptiV1C08258	GRMZM2G100462	40S ribosomal protein S14	1.28919	*	0.368765		-0.29109
OptiV1C12449	AC209987.4_FG009	40S ribosomal protein S14	1.25577	*	0.301416		-0.228222
OptiV1C01498	GRMZM2G111172	40S ribosomal protein S15	1.14498	*	0.443134		-0.12105
OptiV1C06404	GRMZM2G007103	40S ribosomal protein S15/S22	0.518196		0.591069		0.32883
OptiV1C15327	GRMZM2G083497	40S ribosomal protein S15/S22	1.84138	*	0.304946		-0.4111
OptiV1S26889	GRMZM2G177720	40S ribosomal protein S15/S22	1.77755	*	0.280059		-0.623201
OptiV1C03605	GRMZM2G073150	40S ribosomal protein S17	1.04411	*	0.123214		-0.397601
OptiV1C02148	GRMZM2G008430	40S ribosomal protein S2	1.05819	*	0.210789		-0.0700474
OptiV1C09958	GRMZM2G168149	40S ribosomal protein S2/30S ribosomal protein S5	1.53889	*	0.279557		-0.296639
OptiV1S24052	GRMZM2G025855	40S ribosomal protein S2/30S ribosomal protein S5	0.539179		0.731178		0.302475
OptiV1C06432	GRMZM2G092296	40S ribosomal protein S20	1.03294		-0.100691		-0.531145
OptiV1C01462	GRMZM2G093574	40S ribosomal protein S21	1.02963	*	0.292309		-0.945481
OptiV1C15006	GRMZM2G125300	40S ribosomal protein S21	1.10269	*	0.12414		-0.91801
OptiV1C16302	GRMZM2G301208	40S ribosomal protein S21	-0.631167		0.0127785		0.379728
OptiV1C16795	GRMZM2G056828	40S ribosomal protein S21	0.539938		0.506213		-0.444049
OptiV1S18714	GRMZM2G421795	40S ribosomal protein S21	1.04673		0.20369		-0.846709
OptiV1C09043	GRMZM2G084465	40S ribosomal protein S23	1.27053	*	0.19592		-0.552386
OptiV1C00963	GRMZM2G091383	40S ribosomal protein S24	0.917082		0.295491		0.315469
OptiV1S23593	GRMZM2G151252	40S ribosomal protein S24	0.995557		0.337754		-0.107812
OptiV1S23864	GRMZM2G029685	40S ribosomal protein S24	0.411686		0.499614		0.113858
OptiV1S29626	GRMZM2G162467	40S ribosomal protein S24	1.07191	*	0.453103		-0.443927
OptiV1C03242	GRMZM2G084868	40S ribosomal protein S25	1.31187	*	0.391752		-0.178794
OptiV1C03716	GRMZM2G139349	40S ribosomal protein S25	1.13919	*	0.511876		-0.113759
OptiV1C02654	GRMZM2G129015	40s ribosomal protein S26	1.53395	*	0.386566		-0.387031
OptiV1C03498	GRMZM2G066222	40s ribosomal protein S27	1.0373	*	0.090431		-0.562782
OptiV1C07054	GRMZM2G377600	40s ribosomal protein S27	0.65633		0.486331		-0.242342
OptiV1S28624	GRMZM2G132121	40s ribosomal protein S27	0.897831		0.0692702		-0.321474
OptiV1C01431	GRMZM2G124143	40S ribosomal protein S28	0.894419		0.457379		-0.304295
OptiV1N40046	GRMZM2G030293	40S ribosomal protein S28	0.958726		0.548966		-0.440852
OptiV1C06128	GRMZM2G165619	40S ribosomal protein S29	1.25876	*	0.382808		-0.229531
OptiV1S28579	GRMZM2G060373	40S ribosomal protein S29	0.679863		0.559816		-0.0250735
OptiV1S30422	GRMZM2G305154	40S ribosomal protein S29	1.08407	*	0.406705		-0.314315
OptiV1C02293	GRMZM2G074300	40S ribosomal protein S3	1.41262	*	0.285456		-0.480919
OptiV1C14745	GRMZM2G099352	40S ribosomal protein S3	1.50639	*	0.33824		-0.549395
OptiV1C16025	GRMZM2G030915	40S ribosomal protein S3A	1.30586	*	0.275214		-0.287758
OptiV1C02033	GRMZM2G016393	40S ribosomal protein S4	0.176609		-0.0577485		-0.324273
OptiV1C02657	GRMZM2G086656	40S ribosomal protein S4	0.255657		0.374121		-0.203851
OptiV1C05225	GRMZM2G005640	40S ribosomal protein S4	0.665528		-0.033259		-0.366457
OptiV1C10543	GRMZM2G134421	40S ribosomal protein S4	0.241562		0.287753		-0.291677
OptiV1C13327	GRMZM2G301096	40S ribosomal protein S4	0.350295		0.0608022		-0.260576
OptiV1C15819	GRMZM2G125271	40S ribosomal protein S4	0.887343		-0.0532215		-0.247574
OptiV1S17827	GRMZM2G177862	40S ribosomal protein S4	1.07333	*	-0.425626		-0.325541
OptiV1S32438	GRMZM2G334239	40S ribosomal protein S4	0.030472		-0.408155		-0.542455
OptiV1S32780	GRMZM2G394122	40S ribosomal protein S4	0.00123355		0.224357		-0.18651
OptiV1C02058	GRMZM2G054136	40S ribosomal protein S6	0.91459		0.299785		-0.526121
OptiV1C10949	GRMZM2G030016	40S ribosomal protein S7	1.37145	*	-0.171007		-0.482776
OptiV1C00859	GRMZM2G009876	40S ribosomal protein S8	0.0209301		0.117313		0.259024
OptiV1C06076	AC190550.3_FG003	40S ribosomal protein S8	-0.0327179		0.192109		-0.161643
OptiV1C10681	GRMZM2G360677	40S ribosomal protein S8	1.06685	*	0.285704		-0.409003
OptiV1C14899	GRMZM2G063700	40S ribosomal protein S8	1.11222	*	0.279105		-0.418749
OptiV1C16420	GRMZM2G123938	40S ribosomal protein S8	0.0868444		0.272403		0.0734501
OptiV1S25271	GRMZM2G470981	40S ribosomal protein S8	0.76169		0.432793		-0.518227
OptiV1C16267	GRMZM2G159237	40S ribosomal protein SA (P40)/Laminin receptor 1	1.79863	*	0.577897		0.0403186
OptiV1C16392	GRMZM2G092719	40S ribosomal protein SA (P40)/Laminin receptor 1	1.41863	*	0.160454		-0.395611
OptiV1S22926	GRMZM2G099657	40S ribosomal protein SA (P40)/Laminin receptor 1	1.16111	*	0.311432		-0.17042
OptiV1C17444	GRMZM2G157443	60s acidic ribosomal protein P1	1.4191	*	0.542274		0.0277694
OptiV1C01280	GRMZM2G114954	60S acidic ribosomal protein P2	-0.373122		-0.413878		-0.105969
OptiV1C05306	GRMZM2G077208	60S acidic ribosomal protein P2	1.30351	*	0.271762		-0.300648
OptiV1S32562	GRMZM2G010257	60S acidic ribosomal protein P2	0.847541		0.256055		-0.133111
OptiV1C12937	GRMZM2G427090	60S ribosomal protein 15.5kD/SNU13, NHP2/L7A family	0.0207174		-0.062484		-0.0320255
OptiV1S33913	GRMZM2G140799	60S ribosomal protein 15.5kD/SNU13, NHP2/L7A family	0.537947		-0.0756238		-0.202391
OptiV1C11026	GRMZM2G027451	60s ribosomal protein L10	1.46253	*	0.179089		-0.155292
OptiV1N35335	GRMZM2G087233	60s ribosomal protein L10	-0.795476		-0.336847		-0.664458
OptiV1C09232	GRMZM2G144387	60S ribosomal protein L10A	0.97217		-0.0241253		-0.899523
OptiV1C11627	GRMZM2G023748	60S ribosomal protein L10A	1.90162	*	0.288415		-0.0911209
OptiV1C15698	GRMZM2G115486	60S ribosomal protein L10A	0.895885		-0.0237521		-0.935287
OptiV1C09937	GRMZM2G018770	60S ribosomal protein L11	1.4076	*	0.47036		-0.0700391
OptiV1C13746	GRMZM2G363310	60S ribosomal protein L11	-0.00690306		0.562067		-0.266156
OptiV1C15298	GRMZM2G065632	60S ribosomal protein L11	0.0657674		0.58989		-0.370334
OptiV1N37401	AC194133.3_FG004	60S ribosomal protein L11	0.0630868		0.831836		-0.414442
OptiV1C09403	GRMZM2G081102	60S Ribosomal protein L13	1.41919	*	0.299239		-0.317706
OptiV1S20775	GRMZM2G145280	60S Ribosomal protein L13	1.41473	*	0.361266		-0.255064
OptiV1C06456	GRMZM2G072315	60S ribosomal protein L13a	1.40742	*	0.283558		-0.567178
OptiV1C13696	GRMZM2G090422	60S ribosomal protein L13a	1.54704	*	0.388022		-0.403474
OptiV1C07328	GRMZM2G055768	60S ribosomal protein L14	1.54001	*	0.226607		-0.179303
OptiV1C17648	GRMZM2G168330	60S ribosomal protein L14	1.50064	*	0.257835		-0.24147
OptiV1S20644	GRMZM2G028883	60S ribosomal protein L14	1.44813	*	0.298364		-0.292696
OptiV1S34515	GRMZM2G323971	60S ribosomal protein L14	1.49765	*	0.313848		-0.226492
OptiV1C00060	GRMZM2G098957	60S ribosomal protein L14/L17/L23	0.17178		-0.134266		-0.378869
OptiV1C02768	GRMZM2G123495	60S ribosomal protein L14/L17/L23	1.26804	*	0.257706		-0.0611884
OptiV1N39484	GRMZM2G171181	60S ribosomal protein L14/L17/L23	1.4632	*	0.205908		-0.494817
OptiV1S18257	GRMZM2G454085	60S ribosomal protein L14/L17/L23	0.758682		0.416923		-0.931387
OptiV1S24866	GRMZM2G102230	60S ribosomal protein L14/L17/L23	1.51599	*	0.289678		-0.270421
OptiV1C08674	GRMZM2G180724	60s ribosomal protein L15	1.16587	*	0.185895		-0.185724
OptiV1N41016	GRMZM2G034794	60s ribosomal protein L15	2.48625	*	-0.647629		0.0158078
OptiV1C15118	GRMZM2G427468	60s ribosomal protein L15/L27	0.990415		-0.0807506		-0.320157
OptiV1C04011	GRMZM2G322413	60s ribosomal protein L18	1.13646	*	0.391231		-0.143982
OptiV1C14127	AC194965.4_FG002	60s ribosomal protein L18	1.40945	*	0.165764		-0.348321
OptiV1S25829	GRMZM2G104025	60s ribosomal protein L18	1.38369	*	0.396411		-0.636504
OptiV1C11717	GRMZM2G126928	60S ribosomal protein L18A	1.13379	*	0.0768737		-0.511266
OptiV1N38953	AC230013.2_FG007	60S ribosomal protein L18A	0.833412		0.22524		-0.640384
OptiV1C03230	GRMZM2G146358	60s ribosomal protein L19	0.86379		0.431202		0.012448
OptiV1S30473	GRMZM2G450937	60s ribosomal protein L19	1.0833	*	0.368688		-0.109441
OptiV1S32306	GRMZM2G146358	60s ribosomal protein L19	0.896739		0.338923		0.0693002
OptiV1C12257	GRMZM2G067456	60s ribosomal protein L2/L8	1.26393	*	0.264145		-0.370364
OptiV1S29376	GRMZM2G072729	60s ribosomal protein L2/L8	1.07283	*	0.0909522		-0.0976057
OptiV1C00834	GRMZM2G089421	60S ribosomal protein L21	1.57241	*	0.423356		-0.196401
OptiV1S17839	GRMZM2G004057	60S ribosomal protein L21	1.37728	*	0.439177		-0.204004
OptiV1C03358	GRMZM2G134107	60S ribosomal protein L22	0.719984		0.369567		-0.551959
OptiV1C06950	GRMZM2G063617	60S ribosomal protein L22	0.468887		-0.0206052		-0.213676
OptiV1C09817	GRMZM2G174619	60S ribosomal protein L22	0.545224		-0.353896		-0.22105
OptiV1C10878	GRMZM2G124288	60S ribosomal protein L22	0.320884		-0.361824		-0.229692
OptiV1C14290	GRMZM2G702426	60S ribosomal protein L22	1.3794	*	0.263832		-0.0707983
OptiV1S20821	GRMZM2G158009	60S ribosomal protein L22	1.73697	*	-0.549137		-0.270279
OptiV1C00292	GRMZM2G124411	60S ribosomal protein L23aA	0.799717		-0.036016		-0.0513391
OptiV1C04400	GRMZM2G172163	60S ribosomal protein L23aA	0.939268		-0.0556707		-0.285331
OptiV1C08091	GRMZM2G110328	60s ribosomal protein L24	1.54831	*	0.193338		-0.364738
OptiV1N38649	GRMZM2G074898	60s ribosomal protein L24	0.392595		-0.529829		0.680477
OptiV1S20154	GRMZM2G327564	60S ribosomal protein L26	1.39473	*	0.204281		-0.332364
OptiV1S30149	GRMZM2G108871	60S ribosomal protein L26	1.30801	*	0.065719		-0.230156
OptiV1S31434	GRMZM2G041238	60S ribosomal protein L26	1.12899	*	-0.00530685		-0.488259
OptiV1N39362	GRMZM2G016250	60S ribosomal protein L27	-0.435653		-0.22083		-0.113092
OptiV1N39906	GRMZM2G302712	60S ribosomal protein L27	0.521435		0.676746		-0.217372
OptiV1C05458	GRMZM2G394827	60S ribosomal protein L28	1.69089	*	0.157216		-0.867587
OptiV1C13055	GRMZM2G088060	60S ribosomal protein L28	1.4829	*	0.35153		-0.605336
OptiV1C03529	GRMZM2G009894	60S ribosomal protein L29	1.29235	*	-0.0751288		-0.378009
OptiV1C11392	GRMZM2G109677	60S ribosomal protein L3 and related proteins	1.29146	*	0.331395		-0.212401
OptiV1C15320	GRMZM2G101675	60S ribosomal protein L3 and related proteins	1.09375	*	0.175519		-0.168633
OptiV1N35988	GRMZM2G361049	60S ribosomal protein L3 and related proteins	-0.431667		-0.554579		0.0887785
OptiV1S24611	GRMZM2G132968	60S ribosomal protein L3 and related proteins	1.09627	*	0.145526		-0.32454
OptiV1C01405	GRMZM2G027728	60S ribosomal protein L30	0.820696		0.239223		-0.744041
OptiV1C05520	GRMZM2G044137	60S ribosomal protein L30	1.46784	*	0.290311		0.120532
OptiV1C00153	GRMZM2G011253	60S ribosomal protein L31	1.08715	*	0.100664		-0.0940459
OptiV1C03851	GRMZM2G091921	60S ribosomal protein L32	0.853538		-0.0831359		0.0512941
OptiV1C11313	GRMZM2G047971	60S ribosomal protein L32	1.15228	*	0.39522		-0.0386074
OptiV1C03101	GRMZM2G032564	60s ribosomal protein L34	1.14563	*	0.227201		-0.211128
OptiV1C05657	AC198937.4_FG004	60s ribosomal protein L34	-0.130616		0.237749		0.147942
OptiV1C14720	GRMZM2G166963	60s ribosomal protein L34	0.557569		0.415495		-0.472932
OptiV1C00695	GRMZM2G028216	60S ribosomal protein L35	0.638476		0.3326		0.239087
OptiV1C17238	GRMZM2G043279	60S ribosomal protein L35	1.14036	*	0.421258		-0.255973
OptiV1S21178	GRMZM2G010599	60S ribosomal protein L35	0.34759		0.28552		0.102874
OptiV1S22569	GRMZM2G142834	60S ribosomal protein L35	1.08036	*	0.192956		-0.214912
OptiV1S25279	GRMZM2G028216	60S ribosomal protein L35	0.341931		0.438497		0.00250897
OptiV1C11634	GRMZM2G181336	60S ribosomal protein L35A/L37	-0.385499		-0.264219		0.127619
OptiV1C17704	GRMZM2G177098	60S ribosomal protein L35A/L37	-0.353723		-0.413428		-0.0265849
OptiV1C16223	GRMZM2G009936	60S ribosomal protein L36	1.19874	*	0.439512		-0.11676
OptiV1C02428	GRMZM2G077991	60S ribosomal protein L37	1.20173	*	0.205106		-0.279068
OptiV1C10218	GRMZM2G303374	60S ribosomal protein L37	1.29692	*	0.155155		-1.02614	*
OptiV1S23261	GRMZM2G016928	60S ribosomal protein L37	1.478	*	0.198601		-0.419088
OptiV1S24752	GRMZM2G168674	60S ribosomal protein L37	0.0867002		-0.300093		-0.114159
OptiV1C04765	GRMZM2G046011	60S ribosomal protein L38	0.801269		0.383917		0.183605
OptiV1S24228	GRMZM2G069594	60S ribosomal protein L38	1.19419	*	0.263265		-0.73083
OptiV1C07418	GRMZM2G100467	60s ribosomal protein L39	-0.555979		-0.0333617		-0.591486
OptiV1C02734	GRMZM2G125527	60S ribosomal protein L44	1.13752	*	0.140169		-0.521724
OptiV1C06468	GRMZM2G160351	60S ribosomal protein L44	0.941187		0.134848		-0.348365
OptiV1N40822	GRMZM2G009412	60S ribosomal protein L44	1.20681	*	0.429178		-0.369268
OptiV1C13609	GRMZM2G163081	60S ribosomal protein L5	1.54567	*	0.293394		-0.713844
OptiV1S24411	GRMZM2G027441	60S ribosomal protein L5	1.52301	*	0.0707728		-0.607853
OptiV1C08111	GRMZM2G008748	60s ribosomal protein L6	1.14494	*	0.226766		-0.329799
OptiV1C08867	GRMZM2G003384	60s ribosomal protein L6	1.08321	*	0.330035		0.0633431
OptiV1N39766	GRMZM2G024647	60s ribosomal protein L6	1.54902	*	0.535138		-0.348054
OptiV1S31082	GRMZM2G003384	60s ribosomal protein L6	0.458865		-0.225799		-0.414409
OptiV1C00477	AC211955.4_FG013	60S ribosomal protein L7	1.75257	*	0.279834		-0.248826
OptiV1C05445	GRMZM2G107336	60S ribosomal protein L7	0.589133		0.371928		-0.253353
OptiV1C09079	GRMZM2G100225	60S ribosomal protein L7	1.83581	*	0.324184		-0.676936
OptiV1C14659	GRMZM2G178807	60S ribosomal protein L7	1.81287	*	0.0872473		-0.592
OptiV1S24158	GRMZM2G344279	60S ribosomal protein L7	1.94091	*	0.195756		-0.246998
OptiV1S30621	GRMZM2G044848	60S ribosomal protein L7	0.281577		0.137287		0.0553203
OptiV1C12199	GRMZM2G129874	60S ribosomal protein L7A	1.41713	*	0.0620159		-0.477648
OptiV1C17512	GRMZM2G385287	60S ribosomal protein L9	1.53572	*	0.311283		-0.577603
OptiV1S29391	GRMZM2G001119	60S ribosomal protein L9	1.22439	*	0.365019		-0.296605
OptiV1C00066	GRMZM2G126580	Ribosomal L18p/L5e family protein	0.2968		0.905938		-0.236181
OptiV1C05103	AC205142.3_FG001	Ribosomal L18p/L5e family protein	-0.0658243		-0.421507		0.429663
OptiV1C05123	GRMZM2G081180	Ribosomal L18p/L5e family protein	0.353068		0.512923		-0.367844
OptiV1C06846	GRMZM2G079850	Ribosomal L18p/L5e family protein	0.242348		-0.0797226		-0.302518
OptiV1C11403	GRMZM2G325749	Ribosomal L18p/L5e family protein	1.16935	*	0.403857		-0.0640246
OptiV1C14560	GRMZM2G154487	Ribosomal L18p/L5e family protein	0.60155		0.521654		-0.727012
OptiV1S23113	GRMZM2G142097	Ribosomal L18p/L5e family protein	0.637571		1.42008		0.978972
OptiV1S25134	GRMZM2G353785	Ribosomal L18p/L5e family protein	0.0426865		-0.304579		-0.132488
OptiV1C15438	GRMZM2G119471	Ribosomal L5P family protein	0.0303229		0.244763		0.250809
OptiV1C17311	GRMZM2G435338	Ribosomal L5P family protein	-0.155191		0.405596		0.270174
OptiV1N34969	GRMZM2G065632	Ribosomal L5P family protein	-0.127676		0.119817		-0.462412
OptiV1C01556	AC217300.3_FG005	Ribosomal protein L10 family protein	-0.204833		0.233035		-0.0480812
OptiV1C14302	GRMZM2G467086	Ribosomal protein L10 family protein	0.494473		0.425906		-0.331917
OptiV1C17061	GRMZM2G066460	Ribosomal protein L10 family protein	1.578	*	0.103946		-0.112625
OptiV1C00720	GRMZM2G022453	Ribosomal protein L18ae family	-0.0364502		0.249783		-0.0328638
OptiV1C04206	GRMZM2G174570	Ribosomal protein L18ae family	-0.250212		0.163636		-0.358521
OptiV1C07865	GRMZM2G100349	Ribosomal protein L18ae family	1.68628		1.13838		-0.533395
OptiV1C17478	GRMZM2G138842	Ribosomal protein L18ae family	-0.386315		0.0547014		-0.323113
OptiV1C08330	GRMZM2G152955	Ribosomal protein L31	0.364273		0.32882		0.0382707
OptiV1C05345	GRMZM2G042492	Ribosomal protein L34	0.390077		0.242032		-0.227286
OptiV1C01383	GRMZM2G379128	Ribosomal protein L34e superfamily protein	0.268333		0.138681		0.774281
OptiV1C02368	GRMZM2G136559	Ribosomal protein L34e superfamily protein	0.287632		0.729279		0.366628
OptiV1S29501	GRMZM2G452671	Ribosomal protein L34e superfamily protein	-0.327802		-0.592083		0.576411
OptiV1S33370	GRMZM2G086669	Ribosomal protein L34e superfamily protein	0.731642		-0.172615		-0.0713501
OptiV1C11106	GRMZM2G068952	Ribosomal protein RPL1/RPL2/RL4L4	0.803178		0.267279		-0.212699
OptiV1S31987	GRMZM2G415431	ribosomal protein S1	0.830453		0.220431		0.0390501
OptiV1C16499	GRMZM2G017957	Ribosomal protein S10p/S20e family protein	0.607682		0.75878		0.0826155
OptiV1C02641	GRMZM2G153476	Ribosomal protein S13/S18 family	0.606913		0.565376		0.0429286
OptiV1C01242	GRMZM2G130544	Ribosomal protein S18	1.58889	*	0.364754		-0.583213
OptiV1S25285	GRMZM2G328168	Ribosomal protein S30 family protein	-0.18012		0.217282		0.57918
OptiV1C00608	GRMZM2G108348	Ribosomal protein S4	1.40909	*	0.357867		-0.445501
OptiV1C13668	GRMZM2G064640	Ribosomal protein S4	0.952411		0.538928		0.175224
OptiV1S30446	GRMZM2G568947	Ribosomal protein S4	0.883755		0.445461		0.10156
OptiV1S33052	GRMZM2G051836	Ribosomal protein S4	1.06063	*	0.263383		0.422225
OptiV1C17070	GRMZM2G114888	Ribosomal protein S5	0.531253		0.305159		-0.544789
OptiV1C07532	GRMZM2G175531	Ribosomal protein S7	-0.21879		-0.365003		-0.152491
OptiV1C14182	GRMZM2G156673	Ribosomal protein S7	1.12533	*	0.241374		-0.273912
Aspartyl proteases
OptiV1C16704	AC190609.3_FG004	Aspartyl protease	-0.424411		0.109799		0.19924
OptiV1S24370	GRMZM2G018044	Aspartyl protease	0.360638		-1.12062		0.807336
OptiV1C11361	GRMZM2G024099	Aspartyl protease	0.483759		-0.728876		0.102332
OptiV1S33811	GRMZM2G035636	Aspartyl protease	0.0522352		-0.307231		-0.152307
OptiV1S27159	GRMZM2G042008	Aspartyl protease	1.16541		0.648141		1.30749	*
OptiV1S27380	GRMZM2G049839	aspartic-type endopeptidase activity	0.293973		-0.0167007		-0.0506314
OptiV1S21435	GRMZM2G050364	Aspartyl protease	-2.48473	*	0.442929		0.857217
OptiV1C14332	GRMZM2G052006	Aspartyl protease	-0.790832		0.253444		0.60186
OptiV1C17556	GRMZM2G053206	Aspartyl protease	-0.0251		-0.106057		3.19002	*
OptiV1C09180	GRMZM2G058026	Aspartyl protease	-0.410513		0.250492		0.045309
OptiV1C12155	GRMZM2G062554	Asparaginyl peptidases	0.330584		-0.492865		0.0611734
OptiV1C05980	GRMZM2G065757	Aspartyl protease	0.127246		-0.435766		-0.318897
OptiV1C11683	GRMZM2G077776	Aspartyl protease	-0.196294		-0.0512389		0.334685
OptiV1S32954	GRMZM2G079490	Aspartyl protease	1.41697	*	1.52369	*	0.680598
OptiV1C12780	GRMZM2G081626	Asparaginyl peptidases	-0.47363		-0.0652078		-1.35603	*
OptiV1S32157	GRMZM2G093032	Asparaginyl peptidases	-0.578915		0.208671		-2.35759	*
OptiV1C17502	GRMZM2G103258	aspartic-type endopeptidase activity	-0.182121		0.221918		0.149819
OptiV1C04180	GRMZM2G103662	Aspartyl protease	0.269285		0.246928		0.17921
OptiV1C15279	GRMZM2G112337	Aspartyl protease	-0.705436		1.20761	*	1.8961	*
OptiV1C17529	GRMZM2G124684	Aspartyl protease	-0.40831		-0.0856047		-0.503547
OptiV1C05663	GRMZM2G125544	Aspartyl protease	-1.15835	*	-0.251061		0.018548
OptiV1C00385	GRMZM2G128268	Aspartyl protease	-0.220811		0.148712		1.00285	*
OptiV1S25923	GRMZM2G128333	Aspartyl protease	1.45178	*	0.344664		2.42783	*
OptiV1C03298	GRMZM2G128922	Aspartyl protease	0.0340113		0.468151		2.05366	*
OptiV1C11156	GRMZM2G128992	Aspartyl protease	0.293276		0.162689		1.30044	*
OptiV1C02805	GRMZM2G129146	Aspartyl protease	0.268262		-0.0837298		0.401424
OptiV1C13773	GRMZM2G133029	Aspartyl protease	-0.19349		0.276757		0.305291
OptiV1S18956	GRMZM2G134351	Aspartyl protease	0.0344901		0.676926		-0.247595
OptiV1S33724	GRMZM2G136884	Aspartyl protease	-0.771478		-0.355205		0.614091
OptiV1S22840	GRMZM2G141036	Aspartyl protease	-0.0308912		-0.204802		0.75309
OptiV1S23094	GRMZM2G142918	Aspartyl protease	0.132115		0.456625		0.147349
OptiV1C03806	GRMZM2G153523	Aspartyl protease	0.775873		0.683453		0.576132
OptiV1S25267	GRMZM2G168115	Aspartyl protease	0.600267		-0.359721		1.56195	*
OptiV1C13440	GRMZM2G168431	Aspartyl protease	-1.44933	*	-0.95779		-0.585926
OptiV1S32051	GRMZM2G177575	Aspartyl protease	0.235763		-0.377651		-0.280354
OptiV1C03137	GRMZM2G311680	Aspartyl protease	0.537785		0.309905		0.180108
OptiV1S24736	GRMZM2G320521	Aspartyl protease	0.0492881		0.0857292		0.35344
OptiV1C06494	GRMZM2G335978	Aspartyl protease	1.28473	*	0.191658		-0.87158
OptiV1C14047	GRMZM2G370357	Aspartyl protease	-0.521908		0.0688269		0.713504
OptiV1C15616	GRMZM2G381739	Aspartyl protease	1.34734	*	0.541069		1.64278	*
OptiV1C10430	GRMZM2G411333	Aspartyl protease	0.973731		0.487038		0.454413
OptiV1C07778	GRMZM2G444623	Aspartyl protease	0.0330354		1.05661		0.969036
Cysteine proteases
OptiV1C03305	GRMZM2G006377	Cysteine proteinase Cathepsin L	0.0817981		0.495206		0.604435
OptiV1S30831	GRMZM2G012160	cysteine proteinase inhibitor activity	-0.0345387		-0.79177		0.35051
OptiV1S21164	GRMZM2G013461	cysteine proteinase inhibitor activity	-0.299478		-0.683239		0.616648
OptiV1S31771	GRMZM2G021598	Cysteine proteinases superfamily protein	-0.481002		-0.0626983		-0.00715488
OptiV1C02889	GRMZM2G024264	cysteine proteinase inhibitor activity	-0.453862		0.0992898		-0.00984132
OptiV1C07554	GRMZM2G035150	Cysteine proteinases superfamily protein	1.10432	*	0.25776		0.0562288
OptiV1C11740	GRMZM2G036203	Cysteine proteinase Cathepsin L	-3.08638		0.0259984		0.87961
OptiV1S29466	GRMZM2G038636	Cysteine proteinase Cathepsin L	0.66846		-0.163505		-0.688045
OptiV1S19434	GRMZM2G043980	Cysteine proteinase Cathepsin L	-1.39036	*	-1.09921		0.462762
OptiV1C01604	GRMZM2G045706	Cysteine proteinase Cathepsin L	-0.0143127		-0.0530565		-0.460352
OptiV1C06313	GRMZM2G064386	Cysteine proteinases superfamily protein	-0.999706		-0.312223		-0.941742
OptiV1S27489	GRMZM2G070011	Cysteine proteinase Cathepsin L	-2.05989	*	-1.84973	*	0.840958
OptiV1C14873	GRMZM2G010435	Cysteine proteinase Cathepsin L	3.20874	*	1.466		1.91994	*
OptiV1C09318	GRMZM2G074634	Cysteine proteinases superfamily protein	0.59027		0.321226		-0.467149
OptiV1S30191	GRMZM2G098298	Cysteine proteinase Cathepsin F	-0.0797261		-0.102712		0.196499
OptiV1S28683	GRMZM2G108849	Cysteine proteinase Cathepsin L	0.182418		-0.21433		-0.271252
OptiV1C15048	GRMZM2G122239	Cysteine proteinases superfamily protein	0.729716		-0.0384252		-0.363415
OptiV1S20758	GRMZM2G130053	Cysteine proteinase Cathepsin L	-0.481583		-0.0862159		-4.84893	*
OptiV1C15072	GRMZM2G133620	cysteine proteinase inhibitor activity	-0.434177		0.119292		0.0707619
OptiV1C02752	GRMZM2G150256	Cysteine proteinase Cathepsin L	-1.00699	*	-0.0559449		2.05914	*
OptiV1C10591	GRMZM2G156648	Cysteine proteinases superfamily protein	-0.179794		-0.300131		-0.390825
OptiV1C13723	GRMZM2G166281	Cysteine proteinase Cathepsin L	1.18989	*	0.285845		-1.16628	*
OptiV1S20050	GRMZM2G178906	Cysteine proteinases superfamily protein	0.656551		0.364619		-0.40933
OptiV1C08105	GRMZM2G180926	Cysteine proteinase Cathepsin L	0.188309		-0.0516177		-0.597228
OptiV1S26501	GRMZM2G363926	Cysteine proteinase Cathepsin L	-0.218372		-0.00108118		0.74175
OptiV1C13398	GRMZM2G411956	Cysteine proteinases superfamily protein	-0.642947		-0.739522		-0.76164
OptiV1C17630	GRMZM2G438551	cysteine proteinase inhibitor activity	0.139298		-0.659283		-0.203176
OptiV1S30835	GRMZM2G440968	cysteine proteinase inhibitor activity	-0.393577		-0.905149		0.0539609
OptiV1C15547	GRMZM2G456217	Cysteine proteinase Cathepsin L	-1.1788		0.142529		-0.939065
Serine proteases
OptiV1S31494	AC198353.5_FG001	Serine carboxypeptidases (lysosomal cathepsin A)	-1.73923	*	-0.139801		-0.0396838
OptiV1C12229	AC212112.4_FG002	Serine protease	0.306007		0.3405		-0.100204
OptiV1S23085	GRMZM2G011784	Serine carboxypeptidases (lysosomal cathepsin A)	0.323895		0.12874		0.584637
OptiV1S22424	GRMZM2G015959	Serine protease	0.37532		2.48141e-05		-0.334962
OptiV1C00824	GRMZM2G017804	Serine protease	0.368244		-0.0338733		0.0499685
OptiV1S29633	GRMZM2G018950	Serine carboxypeptidases (lysosomal cathepsin A)	-0.150031		-0.346259		-0.0166087
OptiV1C14972	GRMZM2G020146	Serine carboxypeptidases (lysosomal cathepsin A)	0.863445		0.422738		0.863761
OptiV1S19025	GRMZM2G024785	Serine carboxypeptidases (lysosomal cathepsin A)	-2.1128	*	-0.928505		1.30565	*
OptiV1C17441	GRMZM2G029641	Serine carboxypeptidases (lysosomal cathepsin A)	1.10825	*	-0.915258		0.273423
OptiV1C13285	GRMZM2G030292	Serine protease	-0.940472		-0.0893914		0.0690396
OptiV1C09911	GRMZM2G031572	Serine carboxypeptidase S28 family protein	-0.205588		-0.549622		-0.0718792
OptiV1N34771	GRMZM2G035517	Serine carboxypeptidases (lysosomal cathepsin A)	-0.658018		0.0320728		-2.37733	*
OptiV1S18313	GRMZM2G044174	Serine carboxypeptidases	0.680049		-0.768736		-0.0878243
OptiV1C16570	GRMZM2G063592	Serine protease	0.44818		0.813942		-0.019531
OptiV1C10250	GRMZM2G075676	Serine carboxypeptidases (lysosomal cathepsin A)	-0.776449		-0.80634		-0.0310838
OptiV1C11682	GRMZM2G082502	Serine carboxypeptidase S28 family protein	0.329543		-0.240124		-0.294199
OptiV1C11913	GRMZM2G089948	serine protease	0.371691		0.253378		-0.0841648
OptiV1S19900	GRMZM2G103266	serine protease	-0.0927594		-0.236094		-0.414215
OptiV1S31610	GRMZM2G104484	Serine carboxypeptidases (lysosomal cathepsin A)	-0.534157		-0.45269		0.00513881
OptiV1C06294	GRMZM2G106165	Serine carboxypeptidases	-1.54481	*	0.121082		1.499	*
OptiV1C16726	GRMZM2G118241	Serine carboxypeptidases (lysosomal cathepsin A)	-0.0501776		-1.67504	*	1.53042	*
OptiV1S27132	GRMZM2G120587	Serine carboxypeptidases	-1.0159		-0.968655		-0.649798
OptiV1S24610	GRMZM2G123815	Serine carboxypeptidases (lysosomal cathepsin A)	-0.94484		-0.0568383		-0.192333
OptiV1S20179	GRMZM2G126541	Serine carboxypeptidases (lysosomal cathepsin A)	1.20032	*	-0.598198		2.52117	*
OptiV1C10926	GRMZM2G128056	Serine carboxypeptidases (lysosomal cathepsin A)	-0.147387		-0.0851423		0.208934
OptiV1C16522	GRMZM2G130085	Serine protease	0.110106		0.00159892		-0.1338
OptiV1S32439	GRMZM2G131315	Serine carboxypeptidases (lysosomal cathepsin A)	-0.141687		-0.307997		0.00113178
OptiV1C12151	GRMZM2G132154	Serine carboxypeptidases (lysosomal cathepsin A)	1.11578		0.102718		0.1383
OptiV1C00591	GRMZM2G136495	Serine carboxypeptidases	0.727229		0.1951		-0.614156
OptiV1C06944	GRMZM2G151582	Serine carboxypeptidases	-0.188123		-0.389652		0.193966
OptiV1C11518	GRMZM2G155232	Serine carboxypeptidases (lysosomal cathepsin A)	-0.267238		0.417361		-0.418948
OptiV1C12719	GRMZM2G157156	Serine protease	-0.30183		-0.352354		-0.630057
OptiV1S33601	GRMZM2G159016	Serine carboxypeptidases (lysosomal cathepsin A)	-0.382112		0.170084		0.34837
OptiV1S26869	GRMZM2G161696	Serine carboxypeptidases (lysosomal cathepsin A)	-2.6183	*	-0.852739		2.71266	*
OptiV1S19731	GRMZM2G165969	Serine protease	-0.992607		-0.304715		0.11304
OptiV1S21956	GRMZM2G173812	Serine carboxypeptidases (lysosomal cathepsin A)	0.424876		-0.301726		-0.434128
OptiV1C05271	GRMZM2G179528	Serine carboxypeptidases (lysosomal cathepsin A)	-1.57189	*	-0.126793		-0.279484
OptiV1S24676	GRMZM2G339091	Serine carboxypeptidases (lysosomal cathepsin A)	-1.66128	*	0.63833		0.277023
OptiV1C02955	GRMZM2G347743	Serine carboxypeptidases (lysosomal cathepsin A)	-0.603357		0.22989		0.316368
OptiV1S32106	GRMZM2G373607	Serine carboxypeptidases (lysosomal cathepsin A)	-5.8398		-3.17336	*	5.75159	*
OptiV1S23598	GRMZM2G408038	Serine carboxypeptidases (lysosomal cathepsin A)	-2.44285	*	-0.778306		-0.190144
OptiV1C15943	GRMZM2G416222	serine protease	-0.594961		-0.110198		-0.570929
OptiV1S33683	GRMZM2G432631	Serine carboxypeptidases	-1.62774	*	0.121157		1.74322	*
OptiV1S23284	GRMZM2G433767	Serine carboxypeptidases (lysosomal cathepsin A)	-0.331218		-0.211496		0.332119
OptiV1S29487	GRMZM2G460465	Serine carboxypeptidases	0.16114		-0.468982		-0.0811476
OptiV1C09255	GRMZM2G471269	Serine carboxypeptidases (lysosomal cathepsin A)	0.422181		-0.232933		0.697058
OptiV1S18794	GRMZM2G488101	Serine protease	-0.201576		-0.479853		-0.740487
OptiV1S18945	GRMZM2G121293	Subtilisin kexin isozyme-1/site 1 protease, subtilase superfamily	-0.58299		0.663971		0.381718
OptiV1S26549	GRMZM2G145242	Subtilisin kexin isozyme-1/site 1 protease, subtilase superfamily	0.636616		-0.235754		0.565963
OptiV1S34337	GRMZM2G145242	Subtilisin kexin isozyme-1/site 1 protease, subtilase superfamily	0.675206		-0.305625		0.780604
OptiV1C14425	GRMZM2G012062	Subtilisin-related protease/Vacuolar protease B	-1.00523		-0.659225		2.09379	*
OptiV1S29695	GRMZM2G013986	Subtilisin-related protease/Vacuolar protease B, SDD1	0.367242		-1.03549		0.204495
OptiV1S23376	GRMZM2G014499	Subtilisin-related protease/Vacuolar protease B	2.083	*	-0.302475		1.17625	*
OptiV1S25233	GRMZM2G055684	Subtilisin-related protease/Vacuolar protease B	0.0038342		2.11257		1.0428
OptiV1S25595	GRMZM2G057159	Subtilisin-related protease/Vacuolar protease B	-0.309501		-1.09302		-1.26665	*
OptiV1S27300	GRMZM2G073223	Subtilisin-related protease/Vacuolar protease B	2.42729	*	0.987312		-0.351389
OptiV1S28559	GRMZM2G076417	Subtilisin-related protease/Vacuolar protease B	-3.1895	*	-1.55292		-1.37281	*
OptiV1C12175	GRMZM2G115773	Subtilisin-related protease/Vacuolar protease B	-1.09176	*	-0.508442		0.446463
OptiV1S22807	GRMZM2G147942	Subtilisin-related protease/Vacuolar protease B	-0.310753		-0.374658		-0.0241897
OptiV1S23806	GRMZM2G162453	Subtilisin-related protease/Vacuolar protease B	0.0995384		0.0401427		0.834587
OptiV1S28642	GRMZM2G163749	Subtilisin-related protease/Vacuolar protease B	-0.0278178		0.311329		0.418245
OptiV1S32684	GRMZM2G345622	Subtilisin-related protease/Vacuolar protease B	-0.322243		-1.29672	*	-0.732847
